# Supplementary material for: Genome-wide identification and expression analysis of AP2/ERF transcription factors in sugarcane (Saccharum spontaneum L.)
Source: BMC Genomics. 2020 Oct 2;21:685. doi: 10.1186/s12864-020-07076-x (PMC7531145; doi:10.1186/s12864-020-07076-x)
Supplement: Supplementary file 1 — Additional file 1 List of the 218 SsAP2/ERF genes identified in this study. [file 12864_2020_7076_MOESM1_ESM.xls]

## Sheet: Sheet1
Additional file 1 List of the 218 SsAP2/ERF genes identified in this study
Classification	Gene name	Gene ID/Sspon.v20190103	Gene ID/Sspon.v20180123	Gene length (bp)	Amino acid residues	Chromosome No.	Conserved motif	Intron
ERF family/DREB Subfamily	SsDREB1	Sspon.01G0001050-1A	Sspon.001A0001121	609	203	Chr1A	AP2	0
	SsDREB2	Sspon.01G0006950-1A	Sspon.001A0008000	732	244	Chr1A	AP2	0
	SsDREB3	Sspon.01G0009270-1A	Sspon.001A0011140	1149	382	Chr1A	AP2	0
	SsDREB4	Sspon.01G0014290-1A	Sspon.001A0017400	861	287	Chr1A	AP2	0
	SsDREB5	Sspon.01G0006950-1P	Sspon.001A0020730	702	234	Chr1A	AP2	0
	SsDREB6	Sspon.01G0016930-1A	Sspon.001A0021020	801	267	Chr1A	AP2	0
	SsDREB7	Sspon.01G0006950-2B	Sspon.001B0010900	732	244	Chr1B	AP2	0
	SsDREB8	Sspon.01G0009270-2B	Sspon.001B0035400	1110	369	Chr1B	AP2	0
	SsDREB9	Sspon.01G0001050-2C	Sspon.001C0001030	618	206	Chr1C	AP2	0
	SsDREB10	Sspon.01G0051010-1C	Sspon.001C0004630	1818	332	Chr1C	AP2	3
	SsDREB11	Sspon.01G0014290-2C	Sspon.001C0017310	879	293	Chr1C	AP2	0
	SsDREB12	Sspon.01G0051010-1P	Sspon.001D0004300	2130	467	Chr1D	AP2	2
	SsDREB13	Sspon.01G0005120-4D	Sspon.001D0005300	813	271	Chr1D	AP2	0
	SsDREB14	Sspon.02G0009820-1A	Sspon.002A0012780	822	274	Chr2A	AP2	0
	SsDREB15	Sspon.02G0009820-2B	Sspon.002B0011120	813	271	Chr2B	AP2	0
	SsDREB16	Sspon.06G0006590-2B	Sspon.002B0017740	851	276	Chr2B	AP2	1
	SsDREB17	Sspon.06G0006590-3C	Sspon.002C0020181	915	305	Chr2C	AP2	0
	SsDREB18	Sspon.02G0009820-3D	Sspon.002D0010130	816	272	Chr2D	AP2	0
	SsDREB19	Sspon.02G0009820-1T	Sspon.002D0010140	816	272	Chr2D	AP2	0
	SsDREB20	Sspon.06G0006590-4D	Sspon.002D0016591	926	301	Chr2D	AP2	1
	SsDREB21	Sspon.03G0036110-1B	Sspon.003B0031080	713	236	Chr3B	AP2	0
	SsDREB22	Sspon.03G0038310-1C	Sspon.003C0002010	654	218	Chr3C	AP2	0
	SsDREB23	Sspon.03G0038310-1P	Sspon.003C0002641	711	237	Chr3C	AP2	0
	SsDREB24	Sspon.07G0007670-3C	Sspon.003C0007930	591	197	Chr3C	AP2	0
	SsDREB25	Sspon.03G0036110-2C	Sspon.003C0034300	711	236	Chr3C	AP2	0
	SsDREB26	Sspon.07G0007670-4D	Sspon.003D0004750	579	193	Chr3D	AP2	0
	SsDREB27	Sspon.04G0003180-1A	Sspon.004A0004020	981	327	Chr4A	AP2	0
	SsDREB28	Sspon.04G0003180-2B	Sspon.004B0002830	984	328	Chr4B	AP2	0
	SsDREB29	Sspon.04G0023640-1B	Sspon.004B0006810	879	279	Chr4B	AP2	2
	SsDREB30	Sspon.04G0023940-1B	Sspon.004B0007530	2467	289	Chr4B	AP2	2
	SsDREB31	Sspon.04G0024260-1B	Sspon.004B0008660	1242	414	Chr4B	AP2	0
	SsDREB32	Sspon.04G0023940-2C	Sspon.004C0008800	4904	459	Chr4C	AP2	7
	SsDREB33	Sspon.04G0035380-1D	Sspon.004D0004690	2696	386	Chr4D	AP2	5
	SsDREB34	Sspon.04G0024260-3D	Sspon.004D0011120	1248	416	Chr4D	AP2	0
	SsDREB35	Sspon.04G0025330-2D	Sspon.004D0014630	797	259	Chr4D	AP2	0
	SsDREB36	Sspon.08G0007520-3D	Sspon.004D0020080	1107	340	Chr4D	AP2	3
	SsDREB37	Sspon.05G0005830-1A	Sspon.005A0007590	11222	876	Chr5A	AP2	7
	SsDREB38	Sspon.05G0005830-2B	Sspon.005B0005880	915	305	Chr5B	AP2	0
	SsDREB39	Sspon.05G0005830-3C	Sspon.005C0004020	4828	476	Chr5C	AP2	4
	SsDREB40	Sspon.04G0024260-1P	Sspon.005D0010520	2088	584	Chr5D	AP2	7
	SsDREB41	Sspon.06G0006590-1A	Sspon.006A0008620	867	289	Chr6A	AP2	0
	SsDREB42	Sspon.06G0029220-1C	Sspon.006C0007460	696	232	Chr6C	AP2	0
	SsDREB43	Sspon.06G0029430-1C	Sspon.006C0009320	867	289	Chr6C	AP2	0
	SsDREB44	Sspon.06G0029220-2D	Sspon.006D0006920	606	202	Chr6D	AP2	0
	SsDREB45	Sspon.06G0029430-1P	Sspon.006D0009050	885	295	Chr6D	AP2	0
	SsDREB46	Sspon.06G0029430-2D	Sspon.006D0009080	696	232	Chr6D	AP2	0
	SsDREB47	Sspon.07G0005820-1A	Sspon.007A0007600	631	186	Chr7A	AP2	0
	SsDREB48	Sspon.07G0010180-1A	Sspon.007A0013130	2825	331	Chr7A	AP2	1
	SsDREB49	Sspon.07G0021440-1B	Sspon.007B0001300	1081	351	Chr7B	AP2	1
	SsDREB50	Sspon.07G0021440-2C	Sspon.007C0001281	1085	341	Chr7C	AP2	1
	SsDREB51	Sspon.07G0010180-2C	Sspon.007C0011560	2993	336	Chr7C	AP2	1
	SsDREB52	Sspon.07G0010180-3D	Sspon.007D0011170	2839	331	Chr7D	AP2	1
	SsDREB53	Sspon.04G0003180-1P	Sspon.008A0014451	1083	361	Chr8A	AP2	0
	SsDREB54	Sspon.08G0011910-1A	Sspon.008A0015300	687	229	Chr8A	AP2	0
	SsDREB55	Sspon.08G0024020-1B	Sspon.008B0021400	1216	391	Chr8B	AP2	1
	SsDREB56	Sspon.04G0003180-3C	Sspon.008C0014580	1086	362	Chr8C	AP2	0
	SsDREB57	Sspon.08G0011910-3C	Sspon.008C0015190	501	167	Chr8C	AP2	0
	SsDREB58	Sspon.04G0003180-4D	Sspon.008D0014360	1086	362	Chr8D	AP2	0
	SsDREB59	Sspon.04G0035380-1P	Sspon.008D0014920	501	167	Chr8D	AP2	0
ERF family/ERFsubfamily	SsERF1	Sspon.01G0011160-1A	Sspon.001A0013300	849	283	Chr1A	AP2	0
	SsERF2	Sspon.01G0014380-1A	Sspon.001A0017520	1080	334	Chr1A	AP2	2
	SsERF3	Sspon.01G0033890-1A	Sspon.001A0043380	876	292	Chr1A	AP2	0
	SsERF4	Sspon.01G0034960-1B	Sspon.001B0002780	1492	209	Chr1B	AP2	4
	SsERF5	Sspon.01G0035420-1B	Sspon.001B0004590	2699	365	Chr1B	AP2	2
	SsERF6	Sspon.01G0004580-2B	Sspon.001B0004610	1168	332	Chr1B	AP2	2
	SsERF7	Sspon.01G0014380-2B	Sspon.001B0021430	1128	336	Chr1B	AP2	1
	SsERF8	Sspon.01G0043560-1B	Sspon.001B0027640	453	150	Chr1B	AP2	0
	SsERF9	Sspon.01G0034960-2C	Sspon.001C0003300	378	126	Chr1C	AP2	0
	SsERF10	Sspon.01G0004580-3C	Sspon.001C0005150	1731	340	Chr1C	AP2	1
	SsERF11	Sspon.01G0033890-2D	Sspon.001D0048770	3117	332	Chr1D	AP2	1
	SsERF12	Sspon.02G0003380-1A	Sspon.002A0004860	1372	300	Chr2A	AP2	1
	SsERF13	Sspon.02G0004580-1A	Sspon.002A0006360	942	314	Chr2A	AP2	0
	SsERF14	Sspon.02G0009790-1A	Sspon.002A0012750	1437	259	Chr2A	AP2	2
	SsERF15	Sspon.02G0013210-1A	Sspon.002A0016970	1883	367	Chr2A	AP2	4
	SsERF16	Sspon.02G0016810-1A	Sspon.002A0021380	2250	366	Chr2A	AP2	2
	SsERF17	Sspon.02G0022620-1A	Sspon.002A0029360	5365	639	Chr2A	AP2	7
	SsERF18	Sspon.02G0022780-1A	Sspon.002A0029550	1094	355	Chr2A	AP2	1
	SsERF19	Sspon.02G0022780-1P	Sspon.002A0029600	1014	338	Chr2A	AP2	0
	SsERF20	Sspon.02G0029880-1A	Sspon.002A0039990	1269	423	Chr2A	AP2	0
	SsERF21	Sspon.02G0033120-1B	Sspon.002B0000932	1100	328	Chr2B	AP2	2
	SsERF22	Sspon.02G0003380-2B	Sspon.002B0007860	1695	332	Chr2B	AP2	3
	SsERF23	Sspon.02G0009790-2B	Sspon.002B0011080	1464	269	Chr2B	AP2	2
	SsERF24	Sspon.02G0038790-1B	Sspon.002B0018620	2751	435	Chr2B	AP2	2
	SsERF25	Sspon.02G0022590-2B	Sspon.002B0027160	873	291	Chr2B	AP2	0
	SsERF26	Sspon.02G0022780-2B	Sspon.002B0027470	1011	337	Chr2B	AP2	0
	SsERF27	Sspon.02G0001330-2C	Sspon.002C0001811	1205	378	Chr2C	AP2	3
	SsERF28	Sspon.02G0004580-2C	Sspon.002C0007650	942	314	Chr2C	AP2	0
	SsERF29	Sspon.02G0050520-1C	Sspon.002C0023970	2912	440	Chr2C	AP2	2
	SsERF30	Sspon.02G0029880-1P	Sspon.002C0040900	1266	421	Chr2C	AP2	0
	SsERF31	Sspon.02G0001330-3D	Sspon.002D0000341	1205	377	Chr2D	AP2	3
	SsERF32	Sspon.02G0004580-3D	Sspon.002D0003610	936	312	Chr2D	AP2	0
	SsERF33	Sspon.02G0016810-3D	Sspon.002D0019150	1447	515	Chr2D	AP2	1
	SsERF34	Sspon.02G0038790-2D	Sspon.002D0019160	1020	304	Chr2D	AP2	1
	SsERF35	Sspon.02G0050520-2D	Sspon.002D0020200	1145	365	Chr2D	AP2	2
	SsERF36	Sspon.06G0008920-2D	Sspon.002D0021620	519	173	Chr2D	AP2	0
	SsERF37	Sspon.02G0022780-4D	Sspon.002D0025620	1065	355	Chr2D	AP2	0
	SsERF38	Sspon.03G0002110-1A	Sspon.003A0002501	1623	275	Chr3A	AP2	1
	SsERF39	Sspon.03G0004890-1A	Sspon.003A0006160	484	204	Chr3A	AP2	0
	SsERF40	Sspon.03G0032010-1B	Sspon.003B0015320	951	317	Chr3B	AP2	0
	SsERF41	Sspon.03G0004890-2B	Sspon.003B0024350	983	231	Chr3B	AP2	1
	SsERF42	Sspon.03G0006340-2C	Sspon.003C0015590	1143	333	Chr3C	AP2	3
	SsERF43	Sspon.03G0002110-2D	Sspon.003D0005700	3161	370	Chr3D	AP2	1
	SsERF44	Sspon.03G0032010-1P	Sspon.003D0014260	951	317	Chr3D	AP2	0
	SsERF45	Sspon.03G0032010-3D	Sspon.003D0014340	951	317	Chr3D	AP2	0
	SsERF46	Sspon.04G0011360-1A	Sspon.004A0014220	2691	371	Chr4A	AP2	3
	SsERF47	Sspon.04G0015490-1A	Sspon.004A0019710	529	229	Chr4A	AP2	0
	SsERF48	Sspon.04G0002740-2B	Sspon.004B0002320	1634	350	Chr4B	AP2	2
	SsERF49	Sspon.04G0011360-2B	Sspon.004B0013280	917	257	Chr4B	AP2	1
	SsERF50	Sspon.05G0005930-1P	Sspon.004C0008870	3028	381	Chr4C	AP2	6
	SsERF51	Sspon.04G0032830-1C	Sspon.004C0014730	615	205	Chr4C	AP2	0
	SsERF52	Sspon.08G0003040-2C	Sspon.004C0022750	579	193	Chr4C	AP2	0
	SsERF53	Sspon.04G0002740-3D	Sspon.004D0004830	2200	423	Chr4D	AP2	4
	SsERF54	Sspon.08G0003040-1P	Sspon.004D0024410	603	201	Chr4D	AP2	0
	SsERF55	Sspon.05G0005920-1A	Sspon.005A0007711	1049	307	Chr5A	AP2	1
	SsERF56	Sspon.05G0018650-1A	Sspon.005A0024270	774	244	Chr5A	AP2	2
	SsERF57	Sspon.05G0022020-1B	Sspon.005B0000760	849	177	Chr5B	AP2	1
	SsERF58	Sspon.04G0011360-1P	Sspon.005B0013440	501	167	Chr5B	AP2	0
	SsERF59	Sspon.05G0028060-1B	Sspon.005B0018390	1789	426	Chr5B	AP2	1
	SsERF60	Sspon.05G0028220-1B	Sspon.005B0018870	1068	356	Chr5B	AP2	0
	SsERF61	Sspon.05G0018650-2B	Sspon.005B0022662	2543	374	Chr5B	AP2	1
	SsERF62	Sspon.05G0031220-1C	Sspon.005C0001440	2501	399	Chr5C	AP2	5
	SsERF63	Sspon.05G0011430-2C	Sspon.005C0010260	2012	359	Chr5C	AP2	3
	SsERF64	Sspon.05G0028220-2C	Sspon.005C0017930	7367	580	Chr5C	AP2	6
	SsERF65	Sspon.05G0022020-2D	Sspon.005D0002410	756	173	Chr5D	AP2	1
	SsERF66	Sspon.05G0011430-3D	Sspon.005D0016260	1955	532	Chr5D	AP2	7
	SsERF67	Sspon.05G0028220-3D	Sspon.005D0022360	417	139	Chr5D	AP2	0
	SsERF68	Sspon.06G0001980-1A	Sspon.006A0002730	675	225	Chr6A	AP2	0
	SsERF69	Sspon.06G0002070-1A	Sspon.006A0002790	1532	182	Chr6A	AP2	1
	SsERF70	Sspon.06G0001980-1P	Sspon.006A0002810	894	298	Chr6A	AP2	0
	SsERF71	Sspon.06G0003010-1A	Sspon.006A0004050	2715	404	Chr6A	AP2	3
	SsERF72	Sspon.06G0004580-1A	Sspon.006A0006100	1464	251	Chr6A	AP2	4
	SsERF73	Sspon.02G0013210-1P	Sspon.006A0006471	837	279	Chr6A	AP2	0
	SsERF74	Sspon.06G0008920-1A	Sspon.006A0011990	465	154	Chr6A	AP2	0
	SsERF75	Sspon.06G0002050-2B	Sspon.006B0002030	531	176	Chr6B	AP2	0
	SsERF76	Sspon.06G0002070-2B	Sspon.006B0002040	10370	224	Chr6B	AP2	1
	SsERF77	Sspon.06G0001980-2B	Sspon.006B0002050	710	223	Chr6B	AP2	1
	SsERF78	Sspon.02G0013210-2B	Sspon.006B0006200	2127	349	Chr6B	AP2	3
	SsERF79	Sspon.06G0010310-2B	Sspon.006B0013260	2135	458	Chr6B	AP2	9
	SsERF80	Sspon.06G0009140-2C	Sspon.006C0012370	603	201	Chr6C	AP2	0
	SsERF81	Sspon.06G0009140-3D	Sspon.006D0011560	600	200	Chr6D	AP2	0
	SsERF82	Sspon.06G0034080-1D	Sspon.006D0011570	477	159	Chr6D	AP2	0
	SsERF83	Sspon.07G0021670-1B	Sspon.007B0001672	852	284	Chr7B	AP2	0
	SsERF84	Sspon.07G0023420-1B	Sspon.007B0008310	978	326	Chr7B	AP2	0
	SsERF85	Sspon.07G0021670-2C	Sspon.007C0001740	852	284	Chr7C	AP2	0
	SsERF86	Sspon.07G0005000-2C	Sspon.007C0003840	2079	605	Chr7C	AP2	10
	SsERF87	Sspon.07G0021670-1T	Sspon.007D0002470	851	277	Chr7D	AP2	1
	SsERF88	Sspon.07G0021670-3D	Sspon.007D0002480	819	273	Chr7D	AP2	0
	SsERF89	Sspon.07G0023420-2D	Sspon.007D0008170	1146	309	Chr7D	AP2	2
	SsERF90	Sspon.08G0003040-1A	Sspon.008A0003960	4018	317	Chr8A	AP2	3
	SsERF91	Sspon.08G0012460-1A	Sspon.008A0015951	2725	349	Chr8A	AP2	2
	SsERF92	Sspon.08G0014380-1A	Sspon.008A0018500	999	333	Chr8A	AP2	5
	SsERF93	Sspon.08G0018150-1B	Sspon.008B0003080	2350	378	Chr8B	AP2	8
	SsERF94	Sspon.08G0012460-2B	Sspon.008B0016580	1856	342	Chr8B	AP2	0
	SsERF95	Sspon.08G0014380-2B	Sspon.008B0018540	1068	356	Chr8B	AP2	0
	SsERF96	Sspon.08G0018150-2C	Sspon.008C0003060	1040	300	Chr8C	AP2	5
	SsERF97	Sspon.08G0003040-3D	Sspon.008D0003131	3784	447	Chr8D	AP2	8
	SsERF98	Sspon.08G0012460-1P	Sspon.008D0015841	2728	350	Chr8D	AP2	2
	SsERF99	Sspon.08G0012460-4D	Sspon.008D0015910	2027	345	Chr8D	AP2	1
	SsERF100	Sspon.08G0014380-1P	Sspon.008D0018210	8385	395	Chr8D	AP2	2
	SsERF101	Sspon.08G0014380-3D	Sspon.008D0018230	959	320	Chr8D	AP2	0
AP2 family	SsAP2-1	Sspon.01G0004240-1A	Sspon.001A0004640	2724	385	Chr1A	AP2	5
	SsAP2-2	Sspon.01G0020400-1A	Sspon.001A0025400	3622	625	Chr1A	AP2,AP2	7
	SsAP2-3	Sspon.01G0020400-2B	Sspon.001B0008111	4286	540	Chr1B	AP2	4
	SsAP2-4	Sspon.01G0048170-1B	Sspon.001B0041570	4650	382	Chr1B	AP2,AP2	7
	SsAP2-5	Sspon.01G0004240-1P	Sspon.001C0004690	2362	364	Chr1C	AP2	4
	SsAP2-6	Sspon.01G0020400-3C	Sspon.001C0005910	3876	627	Chr1C	AP2,AP2	7
	SsAP2-7	Sspon.01G0052850-1C	Sspon.001C0011903	5515	301	Chr1C	AP2	3
	SsAP2-8	Sspon.01G0020400-4D	Sspon.001D0006680	3181	508	Chr1D	AP2,AP2	6
	SsAP2-9	Sspon.01G0028640-2P	Sspon.001D0038070	2111	384	Chr1D	AP2	4
	SsAP2-10	Sspon.01G0062760-1D	Sspon.001D0043560	2586	362	Chr1D	AP2,AP2	6
	SsAP2-11	Sspon.01G0048170-2D	Sspon.001D0043640	3483	442	Chr1D	AP2,AP2	5
	SsAP2-12	Sspon.02G0022040-1P	Sspon.002A0028550	4464	468	Chr2A	AP2,AP2	7
	SsAP2-13	Sspon.02G0022040-1A	Sspon.002A0028620	4564	525	Chr2A	AP2,AP2	7
	SsAP2-14	Sspon.02G0022040-2C	Sspon.002C0027950	3548	460	Chr2C	AP2,AP2	7
	SsAP2-15	Sspon.01G0028640-3C	Sspon.002C0033410	4623	649	Chr2C	AP2,AP2	7
	SsAP2-16	Sspon.01G0028640-4D	Sspon.002D0029530	4629	651	Chr2D	AP2,AP2	7
	SsAP2-17	Sspon.03G0000980-2C	Sspon.003C0007291	3785	700	Chr3C	AP2,AP2	7
	SsAP2-18	Sspon.03G0030120-2C	Sspon.003C0012383	1960	287	Chr3C	AP2	3
	SsAP2-19	Sspon.04G0003470-2B	Sspon.004B0003070	9932	297	Chr4B	AP2	3
	SsAP2-20	Sspon.04G0003470-3C	Sspon.004C0004900	3532	387	Chr4C	AP2,AP2	4
	SsAP2-21	Sspon.04G0003470-4D	Sspon.004D0005490	3287	387	Chr4D	AP2,AP2	5
	SsAP2-22	Sspon.04G0003470-1P	Sspon.004D0005570	3285	387	Chr4D	AP2,AP2	5
	SsAP2-23	Sspon.05G0001920-1A	Sspon.005A0002940	3989	481	Chr5A	AP2,AP2	7
	SsAP2-24	Sspon.05G0002360-1A	Sspon.005A0003290	3353	568	Chr5A	AP2,AP2	7
	SsAP2-25	Sspon.05G0002360-2B	Sspon.005B0001073	3199	431	Chr5B	AP2,AP2	7
	SsAP2-26	Sspon.05G0001920-2C	Sspon.005C0002434	4056	494	Chr5C	AP2,AP2	7
	SsAP2-27	Sspon.05G0002360-3C	Sspon.005C0002731	3059	460	Chr5C	AP2,AP2	7
	SsAP2-28	Sspon.05G0020470-2C	Sspon.005C0024390	10173	542	Chr5C	AP2,AP2	7
	SsAP2-29	Sspon.05G0001920-3D	Sspon.005D0002530	4582	493	Chr5D	AP2,AP2	6
	SsAP2-30	Sspon.05G0002360-4D	Sspon.005D0003190	3057	542	Chr5D	AP2,AP2	8
	SsAP2-31	Sspon.05G0020470-3D	Sspon.005D0028420	9136	504	Chr5D	AP2,AP2	7
	SsAP2-32	Sspon.06G0005570-1A	Sspon.006A0007390	3330	436	Chr6A	AP2,AP2	5
	SsAP2-33	Sspon.06G0023500-1B	Sspon.006B0013370	3583	296	Chr6B	AP2,AP2	6
	SsAP2-34	Sspon.06G0005570-3D	Sspon.006D0007370	3545	418	Chr6D	AP2,AP2	5
	SsAP2-35	Sspon.06G0023500-3D	Sspon.006D0012730	18243	680	Chr6D	AP2,AP2	7
	SsAP2-36	Sspon.07G0003270-1P	Sspon.007B0003710	2075	426	Chr7B	AP2,AP2	7
	SsAP2-37	Sspon.07G0003270-1A	Sspon.007A0004181	2069	429	Chr7A	AP2,AP2	6
	SsAP2-38	Sspon.08G0015290-1A	Sspon.008A0019531	2641	491	Chr8A	AP2,AP2	6
	SsAP2-39	Sspon.08G0019190-1B	Sspon.008B0005730	8732	379	Chr8B	AP2,AP2	6
	SsAP2-40	Sspon.08G0019530-1B	Sspon.008B0006900	2570	365	Chr8B	AP2,AP2	1
	SsAP2-41	Sspon.08G0015290-2B	Sspon.008B0019641	2623	491	Chr8B	AP2,AP2	0
	SsAP2-42	Sspon.08G0019530-2C	Sspon.008C0007250	2444	435	Chr8C	AP2,AP2	7
	SsAP2-43	Sspon.08G0015290-3D	Sspon.008D0019570	2656	495	Chr8D	AP2,AP2	5
RAV family	SsRAV1	Sspon.03G0008470-1A	Sspon.003A0010350	1203	401	Chr3A	AP2,B3	0
	SsRAV2	Sspon.03G0008470-2B	Sspon.003B0013900	1206	402	Chr3B	AP2,B3	0
	SsRAV3	Sspon.03G0008470-3C	Sspon.003C0008610	1209	403	Chr3C	AP2,B3	0
	SsRAV4	Sspon.03G0020270-2C	Sspon.003C0033120	1122	374	Chr3C	AP2,B3	0
	SsRAV5	Sspon.03G0043520-1C	Sspon.003C0033130	949	258	Chr3C	AP2,B3	6
	SsRAV6	Sspon.03G0043530-1C	Sspon.003C0033140	702	234	Chr3C	AP2,B3	0
	SsRAV7	Sspon.07G0002770-1A	Sspon.007A0003680	1224	408	Chr7A	AP2,B3	0
	SsRAV8	Sspon.07G0012740-1A	Sspon.007A0016520	870	290	Chr7A	AP2,B3	0
	SsRAV9	Sspon.07G0002770-2B	Sspon.007B0002671	1223	404	Chr7B	AP2,B3	1
	SsRAV10	Sspon.07G0012740-2C	Sspon.007C0016130	913	304	Chr7C	AP2,B3	0
	SsRAV11	Sspon.07G0002770-3D	Sspon.007D0003310	1224	408	Chr7D	AP2,B3	0
Soloist	SsSoloist1	Sspon.04G0011970-1A	Sspon.004A0014910	7161	223	Chr4A	AP2	5
	SsSoloist2	Sspon.04G0011970-2B	Sspon.004B0013781	22787	317	Chr4B	AP2,AP2	7
	SsSoloist3	Sspon.04G0011970-3C	Sspon.004C0015310	7201	271	Chr4C	AP2	6
	SsSoloist4	Sspon.04G0011970-4D	Sspon.004D0016435	15149	216	Chr4D	AP2	6
Note: Sspon.v20190103 is the version of the genome used in this study.
Sspon.v20180123 is the genome version of tissue-specific expression data.
