# Supplementary material for: Genome-wide identification and expression analysis of AP2/ERF transcription factors in sugarcane (Saccharum spontaneum L.)
Source: BMC Genomics. 2020 Oct 2;21:685. doi: 10.1186/s12864-020-07076-x (PMC7531145; doi:10.1186/s12864-020-07076-x)
Supplement: Supplementary file 3 — Additional file 3. Conserved domains of AP2/ERF superfamily proteins identified by HMMSCAN. [file 12864_2020_7076_MOESM3_ESM.xls]

## Sheet: Sheet1
Additional file 3 Conserved domains of AP2/ERF superfamily proteins identified by HMMSCAN.
Gene name	alignment start	alignment end	envelope start	envelope end	hmm acc	hmm name	hmm start	hmm end	hmm length	bit score	Individual E-value	Conditional E-value	database significant	outcompeted	clan
SsAP2-1	255	310	254	311	PF00847.20	AP2	2	53	54	32.51	7.4e-08	4.1e-12	1	0	CL0081
SsAP2-2	279	335	279	336	PF00847.20	AP2	1	53	54	37.44	2.1e-09	1.2e-13	1	0	CL0081
SsAP2-2	379	429	378	430	PF00847.20	AP2	2	53	54	33.62	3.3e-08	1.9e-12	1	0	CL0081
SsAP2-3	245	301	245	302	PF00847.20	AP2	1	53	54	37.71	1.8e-09	9.8e-14	1	0	CL0081
SsAP2-4	199	249	199	250	PF00847.20	AP2	1	53	54	35.85	6.7e-09	3.7e-13	1	0	CL0081
SsAP2-5	257	312	256	313	PF00847.20	AP2	2	53	54	32.63	6.8e-08	3.8e-12	1	0	CL0081
SsAP2-6	281	337	281	338	PF00847.20	AP2	1	53	54	37.43	2.1e-09	1.2e-13	1	0	CL0081
SsAP2-6	381	431	380	432	PF00847.20	AP2	2	53	54	33.61	3.3e-08	1.9e-12	1	0	CL0081
SsAP2-7	140	193	139	193	PF00847.20	AP2	2	54	54	31.31	1.8e-07	9.8e-12	1	0	CL0081
SsAP2-8	183	239	183	240	PF00847.20	AP2	1	53	54	37.83	1.6e-09	9e-14	1	0	CL0081
SsAP2-8	283	333	282	334	PF00847.20	AP2	2	53	54	34	2.5e-08	1.4e-12	1	0	CL0081
SsAP2-9	296	352	296	353	PF00847.20	AP2	1	53	54	36.9	3.2e-09	1.8e-13	1	0	CL0081
SsAP2-10	213	263	213	264	PF00847.20	AP2	1	53	54	35.96	6.2e-09	3.5e-13	1	0	CL0081
SsAP2-11	213	263	213	264	PF00847.20	AP2	1	53	54	35.56	8.2e-09	4.6e-13	1	0	CL0081
SsAP2-12	135	184	135	185	PF00847.20	AP2	1	53	54	37.41	2.2e-09	1.2e-13	1	0	CL0081
SsAP2-12	227	277	227	278	PF00847.20	AP2	1	53	54	36.26	5e-09	2.8e-13	1	0	CL0081
SsAP2-13	282	332	282	333	PF00847.20	AP2	1	53	54	36.04	5.8e-09	3.3e-13	1	0	CL0081
SsAP2-14	204	254	204	255	PF00847.20	AP2	1	53	54	36.29	4.9e-09	2.7e-13	1	0	CL0081
SsAP2-15	276	332	276	333	PF00847.20	AP2	1	53	54	36.78	3.4e-09	1.9e-13	1	0	CL0081
SsAP2-15	380	429	378	430	PF00847.20	AP2	3	53	54	37.58	1.9e-09	1.1e-13	1	0	CL0081
SsAP2-16	281	337	281	338	PF00847.20	AP2	1	53	54	36.78	3.4e-09	1.9e-13	1	0	CL0081
SsAP2-16	385	434	383	435	PF00847.20	AP2	3	53	54	37.58	1.9e-09	1.1e-13	1	0	CL0081
SsAP2-17	275	330	274	331	PF00847.20	AP2	2	53	54	34.73	1.5e-08	8.4e-13	1	0	CL0081
SsAP2-17	374	424	373	425	PF00847.20	AP2	2	53	54	37.52	2e-09	1.1e-13	1	0	CL0081
SsAP2-18	52	99	52	99	PF00847.20	AP2	6	54	54	45.9	4.9e-12	2.7e-16	1	0	CL0081
SsAP2-19	179	234	178	235	PF00847.20	AP2	2	53	54	30.49	3.1e-07	1.8e-11	1	0	CL0081
SsAP2-20	179	234	178	235	PF00847.20	AP2	2	53	54	26.29	6.5e-06	3.6e-10	1	0	CL0081
SsAP2-20	302	352	301	353	PF00847.20	AP2	2	53	54	36.63	3.8e-09	2.1e-13	1	0	CL0081
SsAP2-21	179	234	178	235	PF00847.20	AP2	2	53	54	29.92	4.8e-07	2.7e-11	1	0	CL0081
SsAP2-21	302	352	301	353	PF00847.20	AP2	2	53	54	36.63	3.8e-09	2.1e-13	1	0	CL0081
SsAP2-22	179	234	178	235	PF00847.20	AP2	2	53	54	29.92	4.8e-07	2.7e-11	1	0	CL0081
SsAP2-22	302	352	301	353	PF00847.20	AP2	2	53	54	36.63	3.8e-09	2.1e-13	1	0	CL0081
SsAP2-23	137	192	136	193	PF00847.20	AP2	2	53	54	34.46	1.8e-08	1e-12	1	0	CL0081
SsAP2-23	236	286	235	287	PF00847.20	AP2	2	53	54	38.21	1.2e-09	6.8e-14	1	0	CL0081
SsAP2-24	111	160	111	160	PF00847.20	AP2	1	53	54	35.43	9.1e-09	5.1e-13	1	0	CL0081
SsAP2-24	204	254	204	255	PF00847.20	AP2	1	53	54	40.58	2.2e-10	1.2e-14	1	0	CL0081
SsAP2-25	111	160	111	161	PF00847.20	AP2	1	53	54	36.94	3.1e-09	1.7e-13	1	0	CL0081
SsAP2-25	169	219	169	220	PF00847.20	AP2	1	53	54	41.1	1.5e-10	8.6e-15	1	0	CL0081
SsAP2-26	143	198	142	199	PF00847.20	AP2	2	53	54	34.4	1.9e-08	1.1e-12	1	0	CL0081
SsAP2-26	256	300	241	301	PF00847.20	AP2	8	53	54	25.66	1e-05	5.7e-10	1	0	CL0081
SsAP2-27	108	157	108	157	PF00847.20	AP2	1	53	54	35.82	6.8e-09	3.8e-13	1	0	CL0081
SsAP2-27	202	252	202	253	PF00847.20	AP2	1	53	54	40.98	1.7e-10	9.4e-15	1	0	CL0081
SsAP2-28	359	396	359	398	PF00847.20	AP2	1	39	54	22.89	7.5e-05	4.2e-09	1	0	CL0081
SsAP2-29	141	196	140	197	PF00847.20	AP2	2	53	54	34.41	1.9e-08	1.1e-12	1	0	CL0081
SsAP2-29	254	298	239	299	PF00847.20	AP2	8	53	54	26.38	6.1e-06	3.4e-10	1	0	CL0081
SsAP2-30	118	167	118	167	PF00847.20	AP2	1	53	54	34.96	1.3e-08	7.1e-13	1	0	CL0081
SsAP2-30	211	261	211	262	PF00847.20	AP2	1	53	54	40.67	2.1e-10	1.2e-14	1	0	CL0081
SsAP2-31	335	372	335	374	PF00847.20	AP2	1	39	54	23.02	6.8e-05	3.8e-09	1	0	CL0081
SsAP2-32	51	106	50	107	PF00847.20	AP2	2	53	54	33.32	4.1e-08	2.3e-12	1	0	CL0081
SsAP2-32	149	199	149	201	PF00847.20	AP2	1	52	54	38.06	1.4e-09	7.6e-14	1	0	CL0081
SsAP2-33	100	156	100	157	PF00847.20	AP2	1	53	54	26.76	4.6e-06	2.6e-10	1	0	CL0081
SsAP2-33	201	254	201	254	PF00847.20	AP2	1	53	54	44.97	9.5e-12	5.3e-16	1	0	CL0081
SsAP2-34	52	107	51	108	PF00847.20	AP2	2	53	54	31.14	2e-07	1.1e-11	1	0	CL0081
SsAP2-34	150	200	150	202	PF00847.20	AP2	1	52	54	38.14	1.3e-09	7.2e-14	1	0	CL0081
SsAP2-35	484	540	484	541	PF00847.20	AP2	1	53	54	25.09	1.5e-05	1.7e-09	1	0	CL0081
SsAP2-35	585	638	585	638	PF00847.20	AP2	1	53	54	43.34	3.1e-11	3.4e-15	1	0	CL0081
SsAP2-37	79	138	79	139	PF00847.20	AP2	1	53	54	45.69	5.6e-12	3.2e-16	1	0	CL0081
SsAP2-37	181	232	181	232	PF00847.20	AP2	1	53	54	41.8	9.3e-11	5.2e-15	1	0	CL0081
SsAP2-36	80	139	80	140	PF00847.20	AP2	1	53	54	45.71	5.6e-12	3.1e-16	1	0	CL0081
SsAP2-36	182	233	182	233	PF00847.20	AP2	1	53	54	41.81	9.2e-11	5.1e-15	1	0	CL0081
SsAP2-38	99	158	99	159	PF00847.20	AP2	1	53	54	42.57	5.3e-11	3e-15	1	0	CL0081
SsAP2-38	201	252	201	253	PF00847.20	AP2	1	53	54	44.26	1.6e-11	8.8e-16	1	0	CL0081
SsAP2-39	144	199	143	200	PF00847.20	AP2	2	53	54	34.55	1.7e-08	9.5e-13	1	0	CL0081
SsAP2-39	243	293	242	294	PF00847.20	AP2	2	53	54	38.67	8.8e-10	4.9e-14	1	0	CL0081
SsAP2-40	183	231	183	234	PF00847.20	AP2	1	51	54	33.88	2.8e-08	1.5e-12	1	0	CL0081
SsAP2-41	100	159	100	160	PF00847.20	AP2	1	53	54	42.57	5.3e-11	3e-15	1	0	CL0081
SsAP2-41	202	253	202	254	PF00847.20	AP2	1	53	54	44.26	1.6e-11	8.8e-16	1	0	CL0081
SsAP2-42	183	231	183	234	PF00847.20	AP2	1	51	54	33.53	3.5e-08	2e-12	1	0	CL0081
SsAP2-43	104	163	104	164	PF00847.20	AP2	1	53	54	42.55	5.4e-11	3e-15	1	0	CL0081
SsAP2-43	206	257	206	258	PF00847.20	AP2	1	53	54	44.24	1.6e-11	8.9e-16	1	0	CL0081
SsERF1	42	91	41	92	PF00847.20	AP2	2	53	54	40.98	1.7e-10	9.3e-15	1	0	CL0081
SsERF2	164	214	163	215	PF00847.20	AP2	2	53	54	49.01	5.2e-13	2.9e-17	1	0	CL0081
SsERF3	141	190	139	191	PF00847.20	AP2	3	53	54	47.94	1.1e-12	6.3e-17	1	0	CL0081
SsERF4	85	135	84	136	PF00847.20	AP2	2	53	54	52.56	4.1e-14	2.3e-18	1	0	CL0081
SsERF5	141	190	140	191	PF00847.20	AP2	2	53	54	35.13	1.1e-08	6.3e-13	1	0	CL0081
SsERF6	104	151	101	152	PF00847.20	AP2	4	53	54	42.43	5.9e-11	3.3e-15	1	0	CL0081
SsERF7	161	211	160	212	PF00847.20	AP2	2	53	54	48.99	5.3e-13	2.9e-17	1	0	CL0081
SsERF8	39	90	39	91	PF00847.20	AP2	1	53	54	51.69	7.6e-14	4.2e-18	1	0	CL0081
SsERF9	9	59	8	60	PF00847.20	AP2	2	53	54	53.98	1.5e-14	8.1e-19	1	0	CL0081
SsERF10	110	159	109	160	PF00847.20	AP2	2	53	54	42.61	5.2e-11	2.9e-15	1	0	CL0081
SsERF11	181	230	179	231	PF00847.20	AP2	3	53	54	47.66	1.4e-12	7.7e-17	1	0	CL0081
SsERF12	76	125	75	126	PF00847.20	AP2	2	53	54	44.37	1.5e-11	8.2e-16	1	0	CL0081
SsERF13	49	99	49	100	PF00847.20	AP2	1	53	54	45.64	5.9e-12	3.3e-16	1	0	CL0081
SsERF14	24	74	23	74	PF00847.20	AP2	2	54	54	51.51	8.6e-14	4.8e-18	1	0	CL0081
SsERF15	134	182	133	183	PF00847.20	AP2	3	53	54	53.14	2.7e-14	1.5e-18	1	0	CL0081
SsERF16	72	121	72	123	PF00847.20	AP2	1	52	54	39.36	5.4e-10	3e-14	1	0	CL0081
SsERF17	70	120	70	121	PF00847.20	AP2	1	53	54	47.62	1.4e-12	7.9e-17	1	0	CL0081
SsERF18	204	252	202	253	PF00847.20	AP2	4	53	54	37.28	2.4e-09	1.3e-13	1	0	CL0081
SsERF19	191	239	190	240	PF00847.20	AP2	4	53	54	45.62	6e-12	3.3e-16	1	0	CL0081
SsERF20	66	115	65	116	PF00847.20	AP2	2	53	54	50.55	1.7e-13	9.6e-18	1	0	CL0081
SsERF21	160	208	158	209	PF00847.20	AP2	3	53	54	45.05	9e-12	5e-16	1	0	CL0081
SsERF22	116	165	115	166	PF00847.20	AP2	2	53	54	44.15	1.7e-11	9.5e-16	1	0	CL0081
SsERF23	24	74	23	74	PF00847.20	AP2	2	54	54	51.43	9.1e-14	5.1e-18	1	0	CL0081
SsERF24	229	278	229	280	PF00847.20	AP2	1	52	54	39.02	6.9e-10	3.8e-14	1	0	CL0081
SsERF25	48	98	48	99	PF00847.20	AP2	1	53	54	49.16	4.7e-13	2.6e-17	1	0	CL0081
SsERF26	190	238	189	239	PF00847.20	AP2	4	53	54	45.62	5.9e-12	3.3e-16	1	0	CL0081
SsERF27	125	171	122	172	PF00847.20	AP2	5	53	54	42.48	5.7e-11	3.2e-15	1	0	CL0081
SsERF28	50	100	50	101	PF00847.20	AP2	1	53	54	45.64	5.9e-12	3.3e-16	1	0	CL0081
SsERF29	291	340	289	341	PF00847.20	AP2	3	53	54	44.67	1.2e-11	6.6e-16	1	0	CL0081
SsERF30	66	115	65	116	PF00847.20	AP2	2	53	54	50.56	1.7e-13	9.5e-18	1	0	CL0081
SsERF31	124	170	121	171	PF00847.20	AP2	5	53	54	42.48	5.7e-11	3.2e-15	1	0	CL0081
SsERF32	49	99	49	100	PF00847.20	AP2	1	53	54	45.65	5.8e-12	3.3e-16	1	0	CL0081
SsERF33	307	356	307	358	PF00847.20	AP2	1	52	54	38.7	8.6e-10	4.8e-14	1	0	CL0081
SsERF34	72	121	72	123	PF00847.20	AP2	1	52	54	39.74	4.1e-10	2.3e-14	1	0	CL0081
SsERF35	216	265	214	266	PF00847.20	AP2	3	53	54	45.04	9e-12	5e-16	1	0	CL0081
SsERF36	45	92	42	92	PF00847.20	AP2	5	54	54	31.88	1.2e-07	6.5e-12	1	0	CL0081
SsERF37	215	263	213	264	PF00847.20	AP2	4	53	54	36.42	4.4e-09	2.5e-13	1	0	CL0081
SsERF38	54	103	53	104	PF00847.20	AP2	2	53	54	50.52	1.8e-13	9.8e-18	1	0	CL0081
SsERF39	57	106	56	107	PF00847.20	AP2	2	53	54	47.23	1.9e-12	1e-16	1	0	CL0081
SsERF40	95	145	95	146	PF00847.20	AP2	1	53	54	45.41	6.9e-12	3.9e-16	1	0	CL0081
SsERF41	63	112	62	113	PF00847.20	AP2	2	53	54	46.93	2.3e-12	1.3e-16	1	0	CL0081
SsERF42	249	299	248	300	PF00847.20	AP2	2	53	54	46.71	2.7e-12	1.5e-16	1	0	CL0081
SsERF43	151	200	150	201	PF00847.20	AP2	2	53	54	49.89	2.8e-13	1.5e-17	1	0	CL0081
SsERF44	95	145	95	146	PF00847.20	AP2	1	53	54	45.41	6.9e-12	3.9e-16	1	0	CL0081
SsERF45	95	145	95	146	PF00847.20	AP2	1	53	54	45.41	6.9e-12	3.9e-16	1	0	CL0081
SsERF46	32	81	31	82	PF00847.20	AP2	2	53	54	41.64	1e-10	5.8e-15	1	0	CL0081
SsERF47	33	77	32	83	PF00847.20	AP2	2	48	54	44.64	1.2e-11	6.7e-16	1	0	CL0081
SsERF48	209	258	208	259	PF00847.20	AP2	2	53	54	44.29	1.6e-11	8.7e-16	1	0	CL0081
SsERF49	32	81	31	82	PF00847.20	AP2	2	53	54	38.91	7.4e-10	4.1e-14	1	0	CL0081
SsERF50	166	216	165	217	PF00847.20	AP2	2	53	54	47.06	2.1e-12	1.2e-16	1	0	CL0081
SsERF51	3	52	2	53	PF00847.20	AP2	2	53	54	48.2	9.3e-13	5.2e-17	1	0	CL0081
SsERF52	21	70	20	71	PF00847.20	AP2	2	53	54	44.32	1.5e-11	8.5e-16	1	0	CL0081
SsERF53	287	336	286	337	PF00847.20	AP2	2	53	54	43.91	2e-11	1.1e-15	1	0	CL0081
SsERF54	25	74	24	75	PF00847.20	AP2	2	53	54	44.21	1.6e-11	9.1e-16	1	0	CL0081
SsERF55	101	151	100	152	PF00847.20	AP2	2	53	54	54.45	1e-14	5.8e-19	1	0	CL0081
SsERF56	29	78	28	79	PF00847.20	AP2	2	53	54	52	6e-14	3.4e-18	1	0	CL0081
SsERF57	6	53	5	56	PF00847.20	AP2	2	51	54	42.13	7.3e-11	4.1e-15	1	0	CL0081
SsERF58	42	91	41	92	PF00847.20	AP2	2	53	54	42.27	6.6e-11	3.7e-15	1	0	CL0081
SsERF59	205	254	204	255	PF00847.20	AP2	2	53	54	49.46	3.8e-13	2.1e-17	1	0	CL0081
SsERF60	181	230	179	231	PF00847.20	AP2	3	53	54	45.51	6.4e-12	3.6e-16	1	0	CL0081
SsERF61	175	225	175	226	PF00847.20	AP2	1	53	54	51.27	1e-13	5.7e-18	1	0	CL0081
SsERF62	189	237	187	238	PF00847.20	AP2	3	53	54	45.99	4.6e-12	2.5e-16	1	0	CL0081
SsERF63	179	228	178	229	PF00847.20	AP2	2	53	54	49.13	4.8e-13	2.7e-17	1	0	CL0081
SsERF64	199	248	197	249	PF00847.20	AP2	3	53	54	44.54	1.3e-11	7.2e-16	1	0	CL0081
SsERF65	6	53	5	56	PF00847.20	AP2	2	51	54	42.19	7e-11	3.9e-15	1	0	CL0081
SsERF66	353	402	352	403	PF00847.20	AP2	2	53	54	48.02	1.1e-12	5.9e-17	1	0	CL0081
SsERF67	2	50	1	51	PF00847.20	AP2	4	53	54	47.25	1.8e-12	1e-16	1	0	CL0081
SsERF68	45	92	42	92	PF00847.20	AP2	5	54	54	24.92	1.7e-05	9.7e-10	1	0	CL0081
SsERF69	39	86	36	87	PF00847.20	AP2	4	53	54	24.51	2.3e-05	1.3e-09	1	0	CL0081
SsERF70	115	162	112	162	PF00847.20	AP2	5	54	54	24.29	2.7e-05	1.5e-09	1	0	CL0081
SsERF71	184	233	184	235	PF00847.20	AP2	1	52	54	43.71	2.4e-11	1.3e-15	1	0	CL0081
SsERF72	133	185	133	185	PF00847.20	AP2	1	54	54	57.4	1.2e-15	6.9e-20	1	0	CL0081
SsERF73	132	181	131	182	PF00847.20	AP2	2	53	54	53.94	1.5e-14	8.4e-19	1	0	CL0081
SsERF74	45	92	42	92	PF00847.20	AP2	5	54	54	32.19	9.3e-08	5.2e-12	1	0	CL0081
SsERF75	39	86	36	87	PF00847.20	AP2	4	53	54	21.59	0.00019	1.1e-08	1	0	CL0081
SsERF76	91	137	88	138	PF00847.20	AP2	5	53	54	23.83	3.8e-05	2.1e-09	1	0	CL0081
SsERF77	45	92	42	92	PF00847.20	AP2	5	54	54	24.94	1.7e-05	9.5e-10	1	0	CL0081
SsERF78	132	181	131	182	PF00847.20	AP2	2	53	54	53.46	2.1e-14	1.2e-18	1	0	CL0081
SsERF79	309	354	307	358	PF00847.20	AP2	3	50	54	33.76	3e-08	1.7e-12	1	0	CL0081
SsERF80	20	70	20	71	PF00847.20	AP2	1	53	54	52.34	4.7e-14	2.6e-18	1	0	CL0081
SsERF81	20	70	20	71	PF00847.20	AP2	1	53	54	53.33	2.3e-14	1.3e-18	1	0	CL0081
SsERF82	18	68	18	69	PF00847.20	AP2	1	53	54	52.96	3e-14	1.7e-18	1	0	CL0081
SsERF83	124	174	123	175	PF00847.20	AP2	2	53	54	52.42	4.5e-14	2.5e-18	1	0	CL0081
SsERF84	121	170	120	171	PF00847.20	AP2	2	53	54	49.07	5e-13	2.8e-17	1	0	CL0081
SsERF85	124	174	123	175	PF00847.20	AP2	2	53	54	52.42	4.5e-14	2.5e-18	1	0	CL0081
SsERF86	436	485	435	486	PF00847.20	AP2	2	53	54	47.63	1.4e-12	7.8e-17	1	0	CL0081
SsERF87	117	167	116	168	PF00847.20	AP2	2	53	54	52.48	4.3e-14	2.4e-18	1	0	CL0081
SsERF88	124	174	123	175	PF00847.20	AP2	2	53	54	52.51	4.2e-14	2.3e-18	1	0	CL0081
SsERF89	91	140	90	141	PF00847.20	AP2	2	53	54	49.18	4.6e-13	2.6e-17	1	0	CL0081
SsERF90	138	187	137	188	PF00847.20	AP2	2	53	54	43.61	2.5e-11	1.4e-15	1	0	CL0081
SsERF91	108	156	106	157	PF00847.20	AP2	3	53	54	43.19	3.4e-11	1.9e-15	1	0	CL0081
SsERF92	117	167	117	168	PF00847.20	AP2	1	53	54	44.74	1.1e-11	6.3e-16	1	0	CL0081
SsERF93	199	248	198	249	PF00847.20	AP2	2	53	54	43.24	3.3e-11	1.8e-15	1	0	CL0081
SsERF94	108	156	106	157	PF00847.20	AP2	3	53	54	43.23	3.3e-11	1.8e-15	1	0	CL0081
SsERF95	140	190	140	191	PF00847.20	AP2	1	53	54	44.6	1.2e-11	6.9e-16	1	0	CL0081
SsERF96	121	170	120	171	PF00847.20	AP2	2	53	54	43.73	2.3e-11	1.3e-15	1	0	CL0081
SsERF97	274	323	273	324	PF00847.20	AP2	2	53	54	42.91	4.2e-11	2.3e-15	1	0	CL0081
SsERF98	109	157	107	158	PF00847.20	AP2	3	53	54	43.18	3.4e-11	1.9e-15	1	0	CL0081
SsERF99	107	155	105	156	PF00847.20	AP2	3	53	54	43.21	3.4e-11	1.9e-15	1	0	CL0081
SsERF100	181	230	180	231	PF00847.20	AP2	2	53	54	42.57	5.3e-11	3e-15	1	0	CL0081
SsERF101	123	173	123	174	PF00847.20	AP2	1	53	54	44.82	1.1e-11	5.9e-16	1	0	CL0081
SsDREB1	27	76	27	77	PF00847.20	AP2	1	53	54	41.21	1.4e-10	7.9e-15	1	0	CL0081
SsDREB2	38	86	36	87	PF00847.20	AP2	3	53	54	43.28	3.2e-11	1.8e-15	1	0	CL0081
SsDREB3	95	144	94	145	PF00847.20	AP2	2	53	54	46.43	3.3e-12	1.9e-16	1	0	CL0081
SsDREB4	90	139	89	140	PF00847.20	AP2	2	53	54	46.02	4.5e-12	2.5e-16	1	0	CL0081
SsDREB5	38	86	36	87	PF00847.20	AP2	3	53	54	43.38	3e-11	1.7e-15	1	0	CL0081
SsDREB6	111	159	109	160	PF00847.20	AP2	3	53	54	51.58	8.2e-14	4.6e-18	1	0	CL0081
SsDREB7	38	86	36	87	PF00847.20	AP2	3	53	54	43.28	3.2e-11	1.8e-15	1	0	CL0081
SsDREB8	77	126	76	127	PF00847.20	AP2	2	53	54	46.5	3.2e-12	1.8e-16	1	0	CL0081
SsDREB9	27	76	27	77	PF00847.20	AP2	1	53	54	41.17	1.5e-10	8.1e-15	1	0	CL0081
SsDREB10	125	175	125	176	PF00847.20	AP2	1	53	54	50.49	1.8e-13	1e-17	1	0	CL0081
SsDREB11	93	142	92	143	PF00847.20	AP2	2	53	54	45.97	4.6e-12	2.6e-16	1	0	CL0081
SsDREB12	177	227	177	228	PF00847.20	AP2	1	53	54	49.81	2.9e-13	1.6e-17	1	0	CL0081
SsDREB13	129	177	127	178	PF00847.20	AP2	3	53	54	53.46	2.1e-14	1.2e-18	1	0	CL0081
SsDREB14	61	113	61	114	PF00847.20	AP2	1	53	54	39.12	6.4e-10	3.6e-14	1	0	CL0081
SsDREB15	59	111	59	112	PF00847.20	AP2	1	53	54	39.14	6.3e-10	3.5e-14	1	0	CL0081
SsDREB16	91	139	89	140	PF00847.20	AP2	3	53	54	54.35	1.1e-14	6.2e-19	1	0	CL0081
SsDREB17	120	168	118	169	PF00847.20	AP2	3	53	54	54.13	1.3e-14	7.3e-19	1	0	CL0081
SsDREB18	59	111	59	112	PF00847.20	AP2	1	53	54	35.79	7e-09	3.9e-13	1	0	CL0081
SsDREB19	59	111	59	112	PF00847.20	AP2	1	53	54	36.25	5e-09	2.8e-13	1	0	CL0081
SsDREB20	112	160	110	161	PF00847.20	AP2	3	53	54	54.16	1.3e-14	7.1e-19	1	0	CL0081
SsDREB21	55	105	55	106	PF00847.20	AP2	1	53	54	51.57	8.2e-14	4.6e-18	1	0	CL0081
SsDREB22	97	148	97	149	PF00847.20	AP2	1	53	54	42.51	5.6e-11	3.1e-15	1	0	CL0081
SsDREB23	45	96	45	97	PF00847.20	AP2	1	53	54	42.3	6.5e-11	3.6e-15	1	0	CL0081
SsDREB24	18	67	17	68	PF00847.20	AP2	2	53	54	34.37	1.9e-08	1.1e-12	1	0	CL0081
SsDREB25	55	105	55	106	PF00847.20	AP2	1	53	54	51.57	8.2e-14	4.6e-18	1	0	CL0081
SsDREB26	18	67	17	68	PF00847.20	AP2	2	53	54	34.42	1.9e-08	1e-12	1	0	CL0081
SsDREB27	157	205	155	206	PF00847.20	AP2	3	53	54	49.76	3e-13	1.7e-17	1	0	CL0081
SsDREB28	158	206	156	207	PF00847.20	AP2	3	53	54	49.76	3e-13	1.7e-17	1	0	CL0081
SsDREB29	80	127	79	128	PF00847.20	AP2	3	53	54	36.53	4.1e-09	2.3e-13	1	0	CL0081
SsDREB30	61	110	60	111	PF00847.20	AP2	2	53	54	47.85	1.2e-12	6.7e-17	1	0	CL0081
SsDREB31	222	271	220	271	PF00847.20	AP2	3	54	54	46.29	3.7e-12	2.1e-16	1	0	CL0081
SsDREB32	61	110	60	111	PF00847.20	AP2	2	53	54	46.91	2.4e-12	1.3e-16	1	0	CL0081
SsDREB33	180	229	179	230	PF00847.20	AP2	2	53	54	40.25	2.8e-10	1.6e-14	1	0	CL0081
SsDREB34	224	273	222	273	PF00847.20	AP2	3	54	54	46.28	3.7e-12	2.1e-16	1	0	CL0081
SsDREB35	87	137	87	138	PF00847.20	AP2	1	53	54	43.84	2.1e-11	1.2e-15	1	0	CL0081
SsDREB36	143	189	143	194	PF00847.20	AP2	1	49	54	46.27	3.7e-12	2.1e-16	1	0	CL0081
SsDREB37	502	551	501	552	PF00847.20	AP2	2	53	54	43.81	2.2e-11	1.2e-15	1	0	CL0081
SsDREB38	104	154	104	155	PF00847.20	AP2	1	53	54	49.59	3.4e-13	1.9e-17	1	0	CL0081
SsDREB39	275	325	275	326	PF00847.20	AP2	1	53	54	48.69	6.6e-13	3.7e-17	1	0	CL0081
SsDREB40	344	393	342	393	PF00847.20	AP2	3	54	54	44.39	1.4e-11	8.1e-16	1	0	CL0081
SsDREB41	108	156	106	157	PF00847.20	AP2	3	53	54	54.25	1.2e-14	6.7e-19	1	0	CL0081
SsDREB42	23	72	22	73	PF00847.20	AP2	2	53	54	39.73	4.1e-10	2.3e-14	1	0	CL0081
SsDREB43	110	158	108	159	PF00847.20	AP2	3	53	54	54.25	1.2e-14	6.7e-19	1	0	CL0081
SsDREB44	23	72	22	73	PF00847.20	AP2	2	53	54	40.07	3.2e-10	1.8e-14	1	0	CL0081
SsDREB45	114	162	112	163	PF00847.20	AP2	3	53	54	54.2	1.2e-14	6.9e-19	1	0	CL0081
SsDREB46	91	139	89	140	PF00847.20	AP2	3	53	54	54.75	8.4e-15	4.7e-19	1	0	CL0081
SsDREB47	11	59	9	60	PF00847.20	AP2	3	53	54	38.07	1.4e-09	7.6e-14	1	0	CL0081
SsDREB48	82	132	82	133	PF00847.20	AP2	1	53	54	50.12	2.3e-13	1.3e-17	1	0	CL0081
SsDREB49	167	216	165	216	PF00847.20	AP2	3	54	54	48.52	7.4e-13	4.1e-17	1	0	CL0081
SsDREB50	158	207	156	207	PF00847.20	AP2	3	54	54	48.58	7.1e-13	4e-17	1	0	CL0081
SsDREB51	82	132	82	133	PF00847.20	AP2	1	53	54	49.66	3.3e-13	1.8e-17	1	0	CL0081
SsDREB52	82	132	82	133	PF00847.20	AP2	1	53	54	49.69	3.2e-13	1.8e-17	1	0	CL0081
SsDREB53	180	228	178	229	PF00847.20	AP2	3	53	54	47.46	1.6e-12	8.8e-17	1	0	CL0081
SsDREB54	27	75	25	76	PF00847.20	AP2	3	53	54	36.63	3.8e-09	2.1e-13	1	0	CL0081
SsDREB55	203	254	203	255	PF00847.20	AP2	1	53	54	48.57	7.1e-13	4e-17	1	0	CL0081
SsDREB56	180	228	178	229	PF00847.20	AP2	3	53	54	47.46	1.6e-12	8.9e-17	1	0	CL0081
SsDREB57	27	75	25	76	PF00847.20	AP2	3	53	54	37.44	2.1e-09	1.2e-13	1	0	CL0081
SsDREB58	180	228	178	229	PF00847.20	AP2	3	53	54	47.46	1.6e-12	8.9e-17	1	0	CL0081
SsDREB59	27	75	25	76	PF00847.20	AP2	3	53	54	37.44	2.1e-09	1.2e-13	1	0	CL0081
SsRAV1	215	307	215	316	PF02362.21	B3	1	87	101	97.41	3.5e-28	3.9e-32	1	0	CL0405
SsRAV1	77	125	77	126	PF00847.20	AP2	1	53	54	31.43	1.6e-07	1.8e-11	1	0	CL0081
SsRAV2	216	308	216	317	PF02362.21	B3	1	87	101	98.03	2.3e-28	2.5e-32	1	0	CL0405
SsRAV2	78	126	78	127	PF00847.20	AP2	1	53	54	31.43	1.6e-07	1.8e-11	1	0	CL0081
SsRAV3	217	309	217	318	PF02362.21	B3	1	87	101	98.02	2.3e-28	2.5e-32	1	0	CL0405
SsRAV3	78	126	78	127	PF00847.20	AP2	1	53	54	31.42	1.6e-07	1.8e-11	1	0	CL0081
SsRAV4	187	294	187	299	PF02362.21	B3	1	96	101	97.44	3.5e-28	3.9e-32	1	0	CL0405
SsRAV4	72	120	72	121	PF00847.20	AP2	1	53	54	31.41	1.6e-07	1.8e-11	1	0	CL0081
SsRAV5	148	213	144	213	PF02362.21	B3	13	80	101	41.92	6.9e-11	7.6e-15	1	0	CL0405
SsRAV5	40	88	40	89	PF00847.20	AP2	1	53	54	26.29	6.5e-06	7.2e-10	1	0	CL0081
SsRAV6	122	222	122	229	PF02362.21	B3	1	94	101	94.18	3.6e-27	4e-31	1	0	CL0405
SsRAV6	7	55	7	56	PF00847.20	AP2	1	53	54	26.52	5.5e-06	6.1e-10	1	0	CL0081
SsRAV7	211	316	211	322	PF02362.21	B3	1	94	101	92.04	1.7e-26	1.9e-30	1	0	CL0405
SsRAV7	76	124	76	125	PF00847.20	AP2	1	53	54	32.82	5.9e-08	6.6e-12	1	0	CL0081
SsRAV8	157	249	157	266	PF02362.21	B3	1	84	101	75.85	1.8e-21	2.1e-25	1	0	CL0405
SsRAV8	41	89	41	90	PF00847.20	AP2	1	53	54	30.54	3e-07	3.4e-11	1	0	CL0081
SsRAV9	211	312	208	318	PF02362.21	B3	5	94	101	84.69	3.3e-24	3.6e-28	1	0	CL0405
SsRAV9	76	124	76	125	PF00847.20	AP2	1	53	54	32.84	5.8e-08	6.5e-12	1	0	CL0081
SsRAV10	157	249	157	266	PF02362.21	B3	1	84	101	75.17	3e-21	3.4e-25	1	0	CL0405
SsRAV10	41	89	41	90	PF00847.20	AP2	1	53	54	29.91	4.8e-07	5.3e-11	1	0	CL0081
SsRAV11	211	316	211	322	PF02362.21	B3	1	94	101	92.05	1.7e-26	1.8e-30	1	0	CL0405
SsRAV11	76	124	76	125	PF00847.20	AP2	1	53	54	32.82	5.9e-08	6.6e-12	1	0	CL0081
SsSoloist1	98	141	97	145	PF00847.20	AP2	2	50	54	26.32	6.3e-06	3.5e-10	1	0	CL0081
SsSoloist2	96	140	95	142	PF00847.20	AP2	2	51	54	21.98	0.00014	1.6e-08	1	0	CL0081
SsSoloist2	192	235	191	239	PF00847.20	AP2	2	50	54	25.55	1.1e-05	1.2e-09	1	0	CL0081
SsSoloist3	146	189	145	193	PF00847.20	AP2	2	50	54	25.88	8.7e-06	4.8e-10	1	0	CL0081
SsSoloist4	96	139	95	143	PF00847.20	AP2	2	50	54	26.39	6e-06	3.4e-10	1	0	CL0081
Notes: the conserved motifs were identified suing the HMMSCAN web service tool (https://www.ebi.ac.uk/Tools/hmmer/search/hmmscan).
