# Supplementary material for: Genome-wide identification and expression analysis of AP2/ERF transcription factors in sugarcane (Saccharum spontaneum L.)
Source: BMC Genomics. 2020 Oct 2;21:685. doi: 10.1186/s12864-020-07076-x (PMC7531145; doi:10.1186/s12864-020-07076-x)
Supplement: Supplementary file 7 — Additional file 7 Chromosome distribution of AP2/ERF superfamily genes in the Saccharum spontaneum L. genome. [file 12864_2020_7076_MOESM7_ESM.xls]

## Sheet: Sheet1
Additional file 7 Chromosome distribution of AP2/ERF superfamily genes in the Saccharum spontaneum L. genome.
Gene name	Gene ID	Chromosome	Start	End			Statistic of the distribition of identified AP2/ERF genes
SsAP2-1	Sspon.01G0004240-1A	Chr1A	11620528	11623251			Chromosome	Gene numbers
SsAP2-2	Sspon.01G0020400-1A	Chr1A	75975622	75979243			Chr1A	11
SsAP2-3	Sspon.01G0020400-2B	Chr1B	18226192	18230477			Chr1B	9
SsAP2-4	Sspon.01G0048170-1B	Chr1B	107352366	107357015			Chr1C	8
SsAP2-5	Sspon.01G0004240-1P	Chr1C	10743304	10745665			Chr1D	7
SsAP2-6	Sspon.01G0020400-3C	Chr1C	13676544	13680419			Chr2A	12
SsAP2-7	Sspon.01G0052850-1C	Chr1C	27081325	27086839			Chr2B	8
SsAP2-8	Sspon.01G0020400-4D	Chr1D	15217782	15220962			Chr2C	7
SsAP2-9	Sspon.01G0028640-2P	Chr1D	97851148	97853258			Chr2D	11
SsAP2-10	Sspon.01G0062760-1D	Chr1D	107209754	107212339			Chr3A	3
SsAP2-11	Sspon.01G0048170-2D	Chr1D	107330512	107333994			Chr3B	4
SsAP2-12	Sspon.02G0022040-1P	Chr2A	73690012	73694475			Chr3C	11
SsAP2-13	Sspon.02G0022040-1A	Chr2A	73790192	73794755			Chr3D	4
SsAP2-14	Sspon.02G0022040-2C	Chr2C	74647623	74651170			Chr4A	4
SsAP2-15	Sspon.01G0028640-3C	Chr2C	90476496	90481118			Chr4B	8
SsAP2-16	Sspon.01G0028640-4D	Chr2D	80497482	80502110			Chr4C	6
SsAP2-17	Sspon.03G0000980-2C	Chr3C	14163904	14167688			Chr4D	9
SsAP2-18	Sspon.03G0030120-2C	Chr3C	27504899	27506858			Chr5A	5
SsAP2-19	Sspon.04G0003470-2B	Chr4B	6960755	6970686			Chr5B	7
SsAP2-20	Sspon.04G0003470-3C	Chr4C	11186770	11190301			Chr5C	7
SsAP2-21	Sspon.04G0003470-4D	Chr4D	11210060	11213346			Chr5D	7
SsAP2-22	Sspon.04G0003470-1P	Chr4D	11325935	11329219			Chr6A	9
SsAP2-23	Sspon.05G0001920-1A	Chr5A	6191912	6195900			Chr6B	6
SsAP2-24	Sspon.05G0002360-1A	Chr5A	7209119	7212471			Chr6C	3
SsAP2-25	Sspon.05G0002360-2B	Chr5B	2515298	2518496			Chr6D	7
SsAP2-26	Sspon.05G0001920-2C	Chr5C	6299711	6303766			Chr7A	5
SsAP2-27	Sspon.05G0002360-3C	Chr5C	6940448	6943506			Chr7B	5
SsAP2-28	Sspon.05G0020470-2C	Chr5C	84443980	84454152			Chr7C	5
SsAP2-29	Sspon.05G0001920-3D	Chr5D	5299142	5303723			Chr7D	5
SsAP2-30	Sspon.05G0002360-4D	Chr5D	6552150	6555206			Chr8A	6
SsAP2-31	Sspon.05G0020470-3D	Chr5D	82385951	82395086			Chr8B	7
SsAP2-32	Sspon.06G0005570-1A	Chr6A	18778525	18781854			Chr8C	3
SsAP2-33	Sspon.06G0023500-1B	Chr6B	45052961	45056543			Chr8D	4
SsAP2-34	Sspon.06G0005570-3D	Chr6D	17271028	17274572			Total	219
SsAP2-35	Sspon.06G0023500-3D	Chr6D	41341822	41360064			Note: all data came from the gene annotation model of jujube genome (Huang et al. 2016).
SsAP2-36	Sspon.07G0003270-1P	Chr7B	7425068	7427142
SsAP2-37	Sspon.07G0003270-1A	Chr7A	7942531	7944599
SsAP2-38	Sspon.08G0015290-1A	Chr8A	61540366	61543006
SsAP2-39	Sspon.08G0019190-1B	Chr8B	10723450	10732181
SsAP2-40	Sspon.08G0019530-1B	Chr8B	12687785	12690354
SsAP2-41	Sspon.08G0015290-2B	Chr8B	56508725	56511347
SsAP2-42	Sspon.08G0019530-2C	Chr8C	16019652	16022095
SsAP2-43	Sspon.08G0015290-3D	Chr8D	58490024	58492679
SsDREB6	Sspon.01G0016930-1A	Chr1A	60277068	60277868
SsDREB13	Sspon.01G0005120-4D	Chr1D	11908892	11909704
SsDREB16	Sspon.06G0006590-2B	Chr2B	41577896	41578746
SsDREB17	Sspon.06G0006590-3C	Chr2C	43544063	43544977
SsDREB20	Sspon.06G0006590-4D	Chr2D	37393377	37394302
SsDREB27	Sspon.04G0003180-1A	Chr4A	9637943	9638923
SsDREB28	Sspon.04G0003180-2B	Chr4B	6301920	6302903
SsDREB31	Sspon.04G0024260-1B	Chr4B	18433325	18434566
SsDREB34	Sspon.04G0024260-3D	Chr4D	22816618	22817865
SsDREB40	Sspon.04G0024260-1P	Chr5D	22002042	22004129
SsDREB41	Sspon.06G0006590-1A	Chr6A	23889545	23890411
SsDREB43	Sspon.06G0029430-1C	Chr6C	22637750	22638616
SsDREB45	Sspon.06G0029430-1P	Chr6D	22807673	22808557
SsDREB46	Sspon.06G0029430-2D	Chr6D	22982266	22982961
SsDREB49	Sspon.07G0021440-1B	Chr7B	2767753	2768833
SsDREB50	Sspon.07G0021440-2C	Chr7C	2913810	2914894
SsDREB53	Sspon.04G0003180-1P	Chr8A	49437842	49438924
SsDREB56	Sspon.04G0003180-3C	Chr8C	47420328	47421413
SsDREB58	Sspon.04G0003180-4D	Chr8D	46883567	46884652
SsDREB2	Sspon.01G0006950-1A	Chr1A	18579872	18580603
SsDREB5	Sspon.01G0006950-1P	Chr1A	57730605	57731306
SsDREB7	Sspon.01G0006950-2B	Chr1B	24637075	24637806
SsDREB24	Sspon.07G0007670-3C	Chr3C	15622792	15623382
SsDREB26	Sspon.07G0007670-4D	Chr3D	10518648	10519226
SsDREB33	Sspon.04G0035380-1D	Chr4D	9134823	9137518
SsDREB42	Sspon.06G0029220-1C	Chr6C	16288475	16289170
SsDREB44	Sspon.06G0029220-2D	Chr6D	15796301	15796906
SsDREB54	Sspon.08G0011910-1A	Chr8A	51289286	51289972
SsDREB57	Sspon.08G0011910-3C	Chr8C	48846590	48847090
SsDREB59	Sspon.04G0035380-1P	Chr8D	48395177	48395677
SsDREB1	Sspon.01G0001050-1A	Chr1A	3325339	3325947
SsDREB4	Sspon.01G0014290-1A	Chr1A	40275152	40276012
SsDREB9	Sspon.01G0001050-2C	Chr1C	2682257	2682874
SsDREB11	Sspon.01G0014290-2C	Chr1C	41365671	41366549
SsDREB14	Sspon.02G0009820-1A	Chr2A	27420092	27420913
SsDREB15	Sspon.02G0009820-2B	Chr2B	26564597	26565409
SsDREB18	Sspon.02G0009820-3D	Chr2D	22092288	22093103
SsDREB19	Sspon.02G0009820-1T	Chr2D	22107221	22108036
SsDREB22	Sspon.03G0038310-1C	Chr3C	4000829	4001482
SsDREB23	Sspon.03G0038310-1P	Chr3C	5228786	5229496
SsDREB29	Sspon.04G0023640-1B	Chr4B	14246755	14247633
SsDREB30	Sspon.04G0023940-1B	Chr4B	16100547	16103013
SsDREB32	Sspon.04G0023940-2C	Chr4C	19576556	19581459
SsDREB35	Sspon.04G0025330-2D	Chr4D	31056966	31057762
SsDREB36	Sspon.08G0007520-3D	Chr4D	61604429	61605535
SsDREB37	Sspon.05G0005830-1A	Chr5A	18522222	18533443
SsDREB38	Sspon.05G0005830-2B	Chr5B	12753036	12753950
SsDREB39	Sspon.05G0005830-3C	Chr5C	10332211	10337038
SsDREB55	Sspon.08G0024020-1B	Chr8B	60925087	60926302
SsDREB3	Sspon.01G0009270-1A	Chr1A	26433521	26434669
SsDREB8	Sspon.01G0009270-2B	Chr1B	94333831	94334940
SsDREB10	Sspon.01G0051010-1C	Chr1C	10627872	10629689
SsDREB12	Sspon.01G0051010-1P	Chr1D	9931488	9933617
SsDREB21	Sspon.03G0036110-1B	Chr3B	88084363	88085075
SsDREB25	Sspon.03G0036110-2C	Chr3C	84081158	84081868
SsDREB47	Sspon.07G0005820-1A	Chr7A	15178438	15179068
SsDREB48	Sspon.07G0010180-1A	Chr7A	30666109	30668933
SsDREB51	Sspon.07G0010180-2C	Chr7C	26785987	26788979
SsDREB52	Sspon.07G0010180-3D	Chr7D	26811739	26814577
SsERF2	Sspon.01G0014380-1A	Chr1A	40624111	40625190
SsERF3	Sspon.01G0033890-1A	Chr1A	113913317	113914192
SsERF4	Sspon.01G0034960-1B	Chr1B	6506377	6507868
SsERF7	Sspon.01G0014380-2B	Chr1B	47655365	47656492
SsERF8	Sspon.01G0043560-1B	Chr1B	75719329	75719781
SsERF9	Sspon.01G0034960-2C	Chr1C	7960910	7961287
SsERF11	Sspon.01G0033890-2D	Chr1D	114979396	114982512
SsERF18	Sspon.02G0022780-1A	Chr2A	76883999	76885092
SsERF19	Sspon.02G0022780-1P	Chr2A	76951939	76952952
SsERF26	Sspon.02G0022780-2B	Chr2B	76043741	76044751
SsERF29	Sspon.02G0050520-1C	Chr2C	62286002	62288913
SsERF35	Sspon.02G0050520-2D	Chr2D	55020712	55021856
SsERF37	Sspon.02G0022780-4D	Chr2D	70032160	70033224
SsERF42	Sspon.03G0006340-2C	Chr3C	33124417	33125559
SsERF50	Sspon.05G0005930-1P	Chr4C	19691890	19694917
SsERF55	Sspon.05G0005920-1A	Chr5A	18821525	18822573
SsERF60	Sspon.05G0028220-1B	Chr5B	63575054	63576121
SsERF64	Sspon.05G0028220-2C	Chr5C	59866014	59873380
SsERF67	Sspon.05G0028220-3D	Chr5D	60430357	60430773
SsERF72	Sspon.06G0004580-1A	Chr6A	14572900	14574363
SsERF83	Sspon.07G0021670-1B	Chr7B	3775306	3776157
SsERF85	Sspon.07G0021670-2C	Chr7C	3872668	3873519
SsERF87	Sspon.07G0021670-1T	Chr7D	4726787	4727637
SsERF88	Sspon.07G0021670-3D	Chr7D	4764889	4765707
SsERF13	Sspon.02G0004580-1A	Chr2A	14436695	14437636
SsERF14	Sspon.02G0009790-1A	Chr2A	27386585	27388021
SsERF17	Sspon.02G0022620-1A	Chr2A	76477010	76482374
SsERF20	Sspon.02G0029880-1A	Chr2A	108411521	108412789
SsERF23	Sspon.02G0009790-2B	Chr2B	26529167	26530630
SsERF25	Sspon.02G0022590-2B	Chr2B	75330705	75331577
SsERF28	Sspon.02G0004580-2C	Chr2C	17383806	17384747
SsERF30	Sspon.02G0029880-1P	Chr2C	111842644	111843909
SsERF32	Sspon.02G0004580-3D	Chr2D	9121844	9122779
SsERF47	Sspon.04G0015490-1A	Chr4A	57958028	57958556
SsERF57	Sspon.05G0022020-1B	Chr5B	1850849	1851697
SsERF65	Sspon.05G0022020-2D	Chr5D	5170892	5171647
SsERF16	Sspon.02G0016810-1A	Chr2A	47148076	47150325
SsERF24	Sspon.02G0038790-1B	Chr2B	44825902	44828652
SsERF33	Sspon.02G0016810-3D	Chr2D	49273866	49275312
SsERF34	Sspon.02G0038790-2D	Chr2D	49291694	49292713
SsERF40	Sspon.03G0032010-1B	Chr3B	33512956	33513906
SsERF44	Sspon.03G0032010-1P	Chr3D	31854799	31855749
SsERF45	Sspon.03G0032010-3D	Chr3D	31913542	31914492
SsERF92	Sspon.08G0014380-1A	Chr8A	59000084	59001082
SsERF95	Sspon.08G0014380-2B	Chr8B	54217109	54218176
SsERF100	Sspon.08G0014380-1P	Chr8D	56295994	56304378
SsERF101	Sspon.08G0014380-3D	Chr8D	56311462	56312420
SsERF5	Sspon.01G0035420-1B	Chr1B	10579125	10581823
SsERF6	Sspon.01G0004580-2B	Chr1B	10599095	10600262
SsERF10	Sspon.01G0004580-3C	Chr1C	11490678	11492408
SsERF12	Sspon.02G0003380-1A	Chr2A	10994547	10995918
SsERF21	Sspon.02G0033120-1B	Chr2B	4673992	4675091
SsERF22	Sspon.02G0003380-2B	Chr2B	19505077	19506771
SsERF39	Sspon.03G0004890-1A	Chr3A	13880474	13880957
SsERF41	Sspon.03G0004890-2B	Chr3B	72413083	72414065
SsERF91	Sspon.08G0012460-1A	Chr8A	53494068	53496792
SsERF94	Sspon.08G0012460-2B	Chr8B	49874838	49876693
SsERF98	Sspon.08G0012460-1P	Chr8D	51848458	51851185
SsERF99	Sspon.08G0012460-4D	Chr8D	52042029	52044055
SsERF1	Sspon.01G0011160-1A	Chr1A	30783661	30784509
SsERF27	Sspon.02G0001330-2C	Chr2C	5356413	5357617
SsERF31	Sspon.02G0001330-3D	Chr2D	1268647	1269851
SsERF46	Sspon.04G0011360-1A	Chr4A	34981736	34984426
SsERF49	Sspon.04G0011360-2B	Chr4B	30407658	30408574
SsERF52	Sspon.08G0003040-2C	Chr4C	70590606	70591184
SsERF54	Sspon.08G0003040-1P	Chr4D	73650517	73651119
SsERF58	Sspon.04G0011360-1P	Chr5B	31335919	31336419
SsERF62	Sspon.05G0031220-1C	Chr5C	3645326	3647826
SsERF79	Sspon.06G0010310-2B	Chr6B	44759657	44761791
SsERF80	Sspon.06G0009140-2C	Chr6C	41488500	41489102
SsERF81	Sspon.06G0009140-3D	Chr6D	37871616	37872215
SsERF82	Sspon.06G0034080-1D	Chr6D	37873431	37873907
SsERF86	Sspon.07G0005000-2C	Chr7C	8120133	8122211
SsERF90	Sspon.08G0003040-1A	Chr8A	8389800	8393817
SsERF93	Sspon.08G0018150-1B	Chr8B	5221572	5223921
SsERF96	Sspon.08G0018150-2C	Chr8C	6623065	6624104
SsERF97	Sspon.08G0003040-3D	Chr8D	6522909	6526692
SsERF15	Sspon.02G0013210-1A	Chr2A	35386770	35388652
SsERF38	Sspon.03G0002110-1A	Chr3A	5106087	5107709
SsERF43	Sspon.03G0002110-2D	Chr3D	12724283	12727443
SsERF48	Sspon.04G0002740-2B	Chr4B	5017335	5018968
SsERF51	Sspon.04G0032830-1C	Chr4C	34531374	34531988
SsERF53	Sspon.04G0002740-3D	Chr4D	9383125	9385324
SsERF56	Sspon.05G0018650-1A	Chr5A	79737194	79737967
SsERF59	Sspon.05G0028060-1B	Chr5B	60133795	60135583
SsERF61	Sspon.05G0018650-2B	Chr5B	82311508	82314050
SsERF63	Sspon.05G0011430-2C	Chr5C	24149296	24151307
SsERF66	Sspon.05G0011430-3D	Chr5D	34679040	34680994
SsERF71	Sspon.06G0003010-1A	Chr6A	9566574	9569288
SsERF73	Sspon.02G0013210-1P	Chr6A	15474485	15475321
SsERF78	Sspon.02G0013210-2B	Chr6B	13161874	13164000
SsERF84	Sspon.07G0023420-1B	Chr7B	16736610	16737587
SsERF89	Sspon.07G0023420-2D	Chr7D	14711350	14712495
SsERF36	Sspon.06G0008920-2D	Chr2D	58961058	58961576
SsERF68	Sspon.06G0001980-1A	Chr6A	6454683	6455357
SsERF69	Sspon.06G0002070-1A	Chr6A	6695403	6696934
SsERF70	Sspon.06G0001980-1P	Chr6A	6726188	6727081
SsERF74	Sspon.06G0008920-1A	Chr6A	47750913	47751377
SsERF75	Sspon.06G0002050-2B	Chr6B	5198469	5198999
SsERF76	Sspon.06G0002070-2B	Chr6B	5220849	5231218
SsERF77	Sspon.06G0001980-2B	Chr6B	5246220	5246929
SsRAV1	Sspon.03G0008470-1A	Chr3A	22818314	22819516
SsRAV2	Sspon.03G0008470-2B	Chr3B	30000119	30001324
SsRAV3	Sspon.03G0008470-3C	Chr3C	17311642	17312850
SsRAV4	Sspon.03G0020270-2C	Chr3C	81580138	81581259
SsRAV5	Sspon.03G0043520-1C	Chr3C	81597983	81598931
SsRAV6	Sspon.03G0043530-1C	Chr3C	81607247	81607948
SsRAV7	Sspon.07G0002770-1A	Chr7A	6701784	6703007
SsRAV8	Sspon.07G0012740-1A	Chr7A	46191401	46192270
SsRAV9	Sspon.07G0002770-2B	Chr7B	5863669	5864891
SsRAV10	Sspon.07G0012740-2C	Chr7C	52797376	52798288
SsRAV11	Sspon.07G0002770-3D	Chr7D	6080986	6082209
SsSoloist1	Sspon.04G0011970-1A	Chr4A	37991040	37998200
SsSoloist2	Sspon.04G0011970-2B	Chr4B	33348268	33371054
SsSoloist3	Sspon.04G0011970-3C	Chr4C	37191913	37199113
SsSoloist4	Sspon.04G0011970-4D	Chr4D	40096710	40111858
