# Supplementary material for: Genome-wide identification and expression analysis of AP2/ERF transcription factors in sugarcane (Saccharum spontaneum L.)
Source: BMC Genomics. 2020 Oct 2;21:685. doi: 10.1186/s12864-020-07076-x (PMC7531145; doi:10.1186/s12864-020-07076-x)
Supplement: Supplementary file 8 — Additional file 8 Segmentally and tandemly duplicated SsAP2/ERF gene pairs. [file 12864_2020_7076_MOESM8_ESM.xls]

## Sheet: Sheet1
Additional file 8 Segmentally and tandemly duplicated SsAP2/ERF gene pairs
Gene Name	Gene ID	Gene Name	Gene ID	Duplication Type	Ka	Ks	Ka/Ks	Selection pressure
SsAP2-1	Sspon.01G0004240-1A	SsAP2-5	Sspon.01G0004240-1P	Segmental duplication	0.0457524	0.0481908	0.949401	Purifying selection
SsAP2-12	Sspon.02G0022040-1P	SsAP2-14	Sspon.02G0022040-2C	Segmental duplication	0.00811779	0.0208037	0.390209	Purifying selection
SsAP2-19	Sspon.04G0003470-2B	SsAP2-22	Sspon.04G0003470-1P	Segmental duplication	0.0073512	0.0148153	0.49619	Purifying selection
SsAP2-19	Sspon.04G0003470-2B	SsAP2-20	Sspon.04G0003470-3C	Segmental duplication	0.00587231	0.00986045	0.595541	Purifying selection
SsAP2-20	Sspon.04G0003470-3C	SsAP2-21	Sspon.04G0003470-4D	Segmental duplication	0.00337775	0.00750475	0.450081	Purifying selection
SsAP2-25	Sspon.05G0002360-2B	SsAP2-30	Sspon.05G0002360-4D	Segmental duplication	0.122221	0.208808	0.585326	Purifying selection
SsAP2-28	Sspon.05G0020470-2C	SsAP2-31	Sspon.05G0020470-3D	Segmental duplication	0.0563875	0.0622697	0.905537	Purifying selection
SsAP2-3	Sspon.01G0020400-2B	SsAP2-6	Sspon.01G0020400-3C	Segmental duplication	0.0264581	0.0297537	0.889237	Purifying selection
SsAP2-32	Sspon.06G0005570-1A	SsAP2-34	Sspon.06G0005570-3D	Segmental duplication	0.00636609	0.0201693	0.315633	Purifying selection
SsAP2-37	Sspon.07G0003270-1A	SsAP2-36	Sspon.07G0003270-1P	Segmental duplication	0.0605659	0.0888126	0.681953	Purifying selection
SsAP2-38	Sspon.08G0015290-1A	SsAP2-41	Sspon.08G0015290-2B	Segmental duplication	0.00649204	0.0324302	0.200185	Purifying selection
SsAP2-38	Sspon.08G0015290-1A	SsAP2-43	Sspon.08G0015290-3D	Segmental duplication	0.00831802	0.0268605	0.309674	Purifying selection
SsAP2-40	Sspon.08G0019530-1B	SsAP2-42	Sspon.08G0019530-2C	Segmental duplication	0.00975624	0.0196604	0.496239	Purifying selection
SsAP2-41	Sspon.08G0015290-2B	SsAP2-43	Sspon.08G0015290-3D	Segmental duplication	0.00598576	0.0309114	0.193642	Purifying selection
SsAP2-6	Sspon.01G0020400-3C	SsAP2-8	Sspon.01G0020400-4D	Segmental duplication	0.00603799	0.00571976	1.05564	Positive selection
SsDREB1	Sspon.01G0001050-1A	SsDREB9	Sspon.01G0001050-2C	Segmental duplication	0	0.0184436	0
SsDREB10	Sspon.01G0051010-1C	SsDREB12	Sspon.01G0051010-1P	Segmental duplication	0.0631875	0.11033	0.572712	Purifying selection
SsDREB14	Sspon.02G0009820-1A	SsDREB18	Sspon.02G0009820-3D	Segmental duplication	0.00340474	0.0226347	0.150422	Purifying selection
SsDREB14	Sspon.02G0009820-1A	SsDREB15	Sspon.02G0009820-2B	Segmental duplication	0.00856907	0.0227462	0.376725	Purifying selection
SsDREB16	Sspon.06G0006590-2B	SsDREB20	Sspon.06G0006590-4D	Segmental duplication	0.0212522	0.0245861	0.864402	Purifying selection
SsDREB21	Sspon.03G0036110-1B	SsDREB25	Sspon.03G0036110-2C	Segmental duplication	0.00548449	0.0725841	0.0755604	Purifying selection
SsDREB27	Sspon.04G0003180-1A	SsDREB56	Sspon.04G0003180-3C	Segmental duplication	0.221258	0.499633	0.442842	Purifying selection
SsDREB30	Sspon.04G0023940-1B	SsDREB37	Sspon.05G0005830-1A	Segmental duplication	0.553139	1.07676	0.513708	Purifying selection
SsDREB30	Sspon.04G0023940-1B	SsDREB38	Sspon.05G0005830-2B	Segmental duplication	0.589791	0.825213	0.714713	Purifying selection
SsDREB30	Sspon.04G0023940-1B	SsDREB32	Sspon.04G0023940-2C	Segmental duplication	0.0432606	0.0704125	0.614387	Purifying selection
SsDREB32	Sspon.04G0023940-2C	SsDREB37	Sspon.05G0005830-1A	Segmental duplication	0.755707	1.21731	0.620799	Purifying selection
SsDREB32	Sspon.04G0023940-2C	SsDREB39	Sspon.05G0005830-3C	Segmental duplication	0.48199	0.844248	0.57091	Purifying selection
SsDREB38	Sspon.05G0005830-2B	SsDREB39	Sspon.05G0005830-3C	Segmental duplication	0.0118638	0.0262801	0.451438	Purifying selection
SsDREB41	Sspon.06G0006590-1A	SsDREB43	Sspon.06G0029430-1C	Segmental duplication	0.00471329	0.00916742	0.514135	Purifying selection
SsDREB41	Sspon.06G0006590-1A	SsDREB45	Sspon.06G0029430-1P	Segmental duplication	0.00155804	0.0136678	0.113993	Purifying selection
SsDREB42	Sspon.06G0029220-1C	SsDREB44	Sspon.06G0029220-2D	Segmental duplication	0.0100224	0.0573313	0.174816	Purifying selection
SsDREB43	Sspon.06G0029430-1C	SsDREB45	Sspon.06G0029430-1P	Segmental duplication	0.00629099	0.0137935	0.456084	Purifying selection
SsDREB48	Sspon.07G0010180-1A	SsDREB51	Sspon.07G0010180-2C	Segmental duplication	0.0147392	0.0258275	0.570678	Purifying selection
SsDREB48	Sspon.07G0010180-1A	SsDREB52	Sspon.07G0010180-3D	Segmental duplication	0.00667264	0.0127482	0.523419	Purifying selection
SsDREB49	Sspon.07G0021440-1B	SsDREB50	Sspon.07G0021440-2C	Segmental duplication	0.0578509	0.0547258	1.0571	Positive selection
SsDREB51	Sspon.07G0010180-2C	SsDREB52	Sspon.07G0010180-3D	Segmental duplication	0.0154161	0.00637398	2.4186	Positive selection
SsDREB53	Sspon.04G0003180-1P	SsDREB56	Sspon.04G0003180-3C	Segmental duplication	0.00253861	0.0173921	0.145964	Purifying selection
SsDREB53	Sspon.04G0003180-1P	SsDREB58	Sspon.04G0003180-4D	Segmental duplication	0.00381115	0.0173921	0.219131	Purifying selection
SsDREB54	Sspon.08G0011910-1A	SsDREB59	Sspon.04G0035380-1P	Segmental duplication	0	0.00791564	0
SsDREB56	Sspon.04G0003180-3C	SsDREB58	Sspon.04G0003180-4D	Segmental duplication	0.00126449	0.0208709	0.0605862	Purifying selection
SsERF13	Sspon.02G0004580-1A	SsERF32	Sspon.02G0004580-3D	Segmental duplication	0.00425231	0.00444775	0.956059	Purifying selection
SsERF14	Sspon.02G0009790-1A	SsERF23	Sspon.02G0009790-2B	Segmental duplication	0.017973	0.0694999	0.258605	Purifying selection
SsERF18	Sspon.02G0022780-1A	SsERF37	Sspon.02G0022780-4D	Segmental duplication	0.0394187	0.0152325	2.58781	Positive selection
SsERF2	Sspon.01G0014380-1A	SsERF7	Sspon.01G0014380-2B	Segmental duplication	0.0283863	0.0470219	0.603682	Purifying selection
SsERF4	Sspon.01G0034960-1B	SsERF9	Sspon.01G0034960-2C	Segmental duplication	0.0186832	0.00855197	2.18466	Positive selection
SsERF40	Sspon.03G0032010-1B	SsERF44	Sspon.03G0032010-1P	Segmental duplication	0.00286533	0.0203817	0.140584	Purifying selection
SsERF43	Sspon.03G0002110-2D	SsERF84	Sspon.07G0023420-1B	Segmental duplication	0.523315	0.705774	0.741477	Purifying selection
SsERF46	Sspon.04G0011360-1A	SsERF49	Sspon.04G0011360-2B	Segmental duplication	0.012783	0.0300438	0.425478	Purifying selection
SsERF52	Sspon.08G0003040-2C	SsERF54	Sspon.08G0003040-1P	Segmental duplication	0.00241741	0.00621122	0.3892	Purifying selection
SsERF57	Sspon.05G0022020-1B	SsERF65	Sspon.05G0022020-2D	Segmental duplication	0.0155749	0.007747	2.01044	Purifying selection
SsERF63	Sspon.05G0011430-2C	SsERF66	Sspon.05G0011430-3D	Segmental duplication	0.118728	0.189941	0.625078	Purifying selection
SsERF68	Sspon.06G0001980-1A	SsERF75	Sspon.06G0002050-2B	Segmental duplication	0.394811	0.56956	0.693186	Purifying selection
SsERF73	Sspon.02G0013210-1P	SsERF78	Sspon.02G0013210-2B	Segmental duplication	0.0851693	0.118835	0.716699	Purifying selection
SsERF83	Sspon.07G0021670-1B	SsERF85	Sspon.07G0021670-2C	Segmental duplication	0.00791147	0.0141737	0.558181	Purifying selection
SsERF83	Sspon.07G0021670-1B	SsERF87	Sspon.07G0021670-1T	Segmental duplication	0.0496536	0.0583064	0.851598	Purifying selection
SsERF90	Sspon.08G0003040-1A	SsERF93	Sspon.08G0018150-1B	Segmental duplication	0.0289009	0.0494345	0.58463	Purifying selection
SsERF90	Sspon.08G0003040-1A	SsERF96	Sspon.08G0018150-2C	Segmental duplication	0.0460751	0.0498919	0.923498	Purifying selection
SsERF90	Sspon.08G0003040-1A	SsERF97	Sspon.08G0003040-3D	Segmental duplication	0.0209235	0.0483191	0.433027	Purifying selection
SsERF91	Sspon.08G0012460-1A	SsERF94	Sspon.08G0012460-2B	Segmental duplication	0.00126183	0.00430726	0.292954	Purifying selection
SsERF91	Sspon.08G0012460-1A	SsERF98	Sspon.08G0012460-1P	Segmental duplication	0.0012389	0.0042463	0.291761	Purifying selection
SsERF93	Sspon.08G0018150-1B	SsERF96	Sspon.08G0018150-2C	Segmental duplication	0.0296181	0.0423692	0.699048	Purifying selection
SsERF93	Sspon.08G0018150-1B	SsERF97	Sspon.08G0003040-3D	Segmental duplication	0.120203	0.150903	0.796561	Purifying selection
SsERF96	Sspon.08G0018150-2C	SsERF97	Sspon.08G0003040-3D	Segmental duplication	0.0354087	0.0469411	0.754323	Purifying selection
SsRAV1	Sspon.03G0008470-1A	SsRAV2	Sspon.03G0008470-2B	Segmental duplication	0.00453688	0.0160091	0.283393	Purifying selection
SsRAV7	Sspon.07G0002770-1A	SsRAV11	Sspon.07G0002770-3D	Segmental duplication	0.00442235	0.0259345	0.17052	Purifying selection
SsRAV8	Sspon.07G0012740-1A	SsRAV10	Sspon.07G0012740-2C	Segmental duplication	0.0062844	0.0131103	0.479348	Purifying selection
SsSoloist1	Sspon.04G0011970-1A	SsSoloist2	Sspon.04G0011970-2B	Segmental duplication	0.0434172	0.0806852	0.538107	Purifying selection
SsSoloist1	Sspon.04G0011970-1A	SsSoloist4	Sspon.04G0011970-4D	Segmental duplication	0.066831	0.0955504	0.699432	Purifying selection
SsSoloist2	Sspon.04G0011970-2B	SsSoloist3	Sspon.04G0011970-3C	Segmental duplication	0.146676	0.170741	0.859059	Purifying selection
SsSoloist2	Sspon.04G0011970-2B	SsSoloist4	Sspon.04G0011970-4D	Segmental duplication	0.040606	0.0370228	1.09678	Positive selection
SsRAV5	Sspon.03G0043520-1C	SsRAV6	Sspon.03G0043530-1C	Tandem duplication	0.0401319	0.0321095	1.24984	Positive selection
SsRAV4	Sspon.03G0020270-2C	SsRAV5	Sspon.03G0043520-1C	Tandem duplication	0.275698	0.63634	0.433255	Purifying selection
SsERF75	Sspon.06G0002050-2B	SsERF76	Sspon.06G0002070-2B	Tandem duplication	0.0134835	0.0774882	0.174007	Purifying selection
SsDREB18	Sspon.02G0009820-3D	SsDREB19	Sspon.02G0009820-1T	Tandem duplication	0.0085313	0.0273275	0.312187	Purifying selection
SsERF5	Sspon.01G0035420-1B	SsERF6	Sspon.01G0004580-2B	Tandem duplication	0.744141	1.32536	0.561464	Purifying selection
SsERF81	Sspon.06G0009140-3D	SsERF82	Sspon.06G0034080-1D	Tandem duplication	0.277056	0.498697	0.55556	Purifying selection
SsERF87	Sspon.07G0021670-1T	SsERF88	Sspon.07G0021670-3D	Tandem duplication	0.0478064	0.0502643	0.951101	Purifying selection
SsERF33	Sspon.02G0016810-3D	SsERF34	Sspon.02G0038790-2D	Tandem duplication	0.00866606	0.0282085	0.307215	Purifying selection
