# Supplementary material for: Genome-wide identification and expression analysis of AP2/ERF transcription factors in sugarcane (Saccharum spontaneum L.)
Source: BMC Genomics. 2020 Oct 2;21:685. doi: 10.1186/s12864-020-07076-x (PMC7531145; doi:10.1186/s12864-020-07076-x)
Supplement: Supplementary file 9 — Additional file 9. One-to-one orthologous relationships between sugarcane and other five plant species. [file 12864_2020_7076_MOESM9_ESM.xls]

## Sheet: S.spontaneum-Arabidopsis
Additional file 9 One-to-one orthologous relationships between S.spontaneum and other five plant species.
SsAP2/ERF Gene ID	AtAP2/ERF Gene ID	Ka	Ks	Ka/Ks	Selection pressure
Sspon.01G0004240-1A	AT1G72570.1	1.4471	NaN	NaN	NaN
Sspon.01G0004240-1P	AT1G72570.1	1.4434	NaN	NaN	NaN
Sspon.01G0014290-2C	AT3G60490.1	0.5549	0.2322	2.38975	Positive selection
Sspon.01G0005120-4D	AT1G78080.1	0.5587	0.3894	1.43477	Positive selection
Sspon.04G0003180-1A	AT1G78080.1	0.4841	0.3147	1.53829	Positive selection
Sspon.04G0003180-1A	AT1G22190.1	0.4997	0.3611	1.38383	Positive selection
Sspon.04G0003180-1A	AT5G65130.2	0.5912	0.32	1.8475	Positive selection
Sspon.04G0003180-2B	AT5G65130.2	0.5796	0.314	1.84586	Positive selection
Sspon.04G0023940-1B	AT2G44940.1	0.7238	0.268	2.70075	Positive selection
Sspon.04G0023940-2C	AT2G44940.1	0.7238	0.268	2.70075	Positive selection
Sspon.05G0005830-1A	AT2G44940.1	0.627	0.3272	1.91626	Positive selection
Sspon.05G0005830-2B	AT3G60490.1	0.5964	0.2654	2.24717	Positive selection
Sspon.05G0005830-3C	AT3G60490.1	0.5975	0.2367	2.52429	Positive selection
Sspon.01G0014290-1A	AT2G44940.1	0.5934	0.2404	2.46839	Positive selection
Sspon.01G0014290-1A	AT3G60490.1	0.5549	0.2322	2.38975	Positive selection
Sspon.06G0006590-1A	AT1G78080.1	0.4856	0.3086	1.57356	Positive selection
Sspon.06G0029430-1C	AT1G78080.1	0.4991	0.3086	1.6173	Positive selection
Sspon.07G0005820-1A	AT2G40340.6	1.0416	0.4555	2.28672	Positive selection
Sspon.01G0004580-3C	AT1G72360.2	0.8517	0.485	1.75608	Positive selection
Sspon.02G0001330-3D	AT5G18560.1	2.478	NaN	NaN	NaN
Sspon.05G0005930-1P	AT2G44840.1	0.534	0.548	0.974453	Purifying selection
Sspon.05G0005930-1P	AT5G47220.1	0.6287	0.4236	1.48418	Positive selection
Sspon.05G0005920-1A	AT2G44840.1	0.7082	0.4758	1.48844	Positive selection
Sspon.05G0005920-1A	AT5G07580.1	0.8812	0.3324	2.65102	Positive selection

## Sheet: S.spontaneum-Rice
Additional file 9 One-to-one orthologous relationships between S.spontaneum and other five plant species.
SsAP2/ERF Gene ID	OsAP2/ERF Gene ID	Ka	Ks	Ka/Ks	Selection pressure
Sspon.02G0022040-1P	Os07t0235800-01	0.159304	0.550724	0.289263	Purifying selection
Sspon.02G0022040-2C	Os03t0818800-01	0.252855	0.801717	0.315392	Purifying selection
Sspon.02G0022040-2C	Os07t0235800-01	0.168474	0.56538	0.297984	Purifying selection
Sspon.01G0028640-3C	Os07t0124700-01	0.131717	0.48705	0.270438	Purifying selection
Sspon.01G0028640-4D	Os07t0124700-01	0.129266	0.515708	0.250658	Purifying selection
Sspon.03G0000980-2C	Os01t0899800-01	0.152568	0.55331	0.275737	Purifying selection
Sspon.04G0003470-2B	Os02t0747600-01	0.251772	0.685442	0.367313	Purifying selection
Sspon.04G0003470-3C	Os02t0747600-01	0.204035	0.644329	0.316663	Purifying selection
Sspon.04G0003470-4D	Os02t0747600-01	0.200579	0.622697	0.322114	Purifying selection
Sspon.04G0003470-1P	Os02t0747600-01	0.200579	0.622697	0.322114	Purifying selection
Sspon.05G0001920-1A	Os04t0653600-01	0.168276	0.714411	0.235546	Purifying selection
Sspon.05G0002360-1A	Os04t0649100-03	0.232343	0.737005	0.315253	Purifying selection
Sspon.05G0002360-2B	Os04t0649100-03	0.0935614	0.477998	0.195736	Purifying selection
Sspon.05G0001920-2C	Os04t0653600-01	0.140021	0.721574	0.194049	Purifying selection
Sspon.05G0002360-3C	Os04t0649100-03	0.106708	0.453186	0.235462	Purifying selection
Sspon.05G0020470-2C	Os12t0126300-00	0.329762	1.05705	0.311965	Purifying selection
Sspon.05G0001920-3D	Os04t0653600-01	0.166958	0.713035	0.234151	Purifying selection
Sspon.01G0020400-2B	Os03t0232200-01	0.156148	0.785827	0.198705	Purifying selection
Sspon.05G0002360-4D	Os04t0649100-03	0.205549	0.636457	0.322959	Purifying selection
Sspon.05G0020470-3D	Os12t0126300-00	0.364927	1.05638	0.345451	Purifying selection
Sspon.06G0005570-1A	Os08t0442400-01	0.308748	0.611615	0.504808	Purifying selection
Sspon.06G0005570-1A	Os09t0423800-01	0.294506	0.798221	0.368952	Purifying selection
Sspon.06G0023500-1B	Os08t0171100-01	0.142488	0.514069	0.277178	Purifying selection
Sspon.06G0005570-3D	Os09t0423800-01	0.288322	0.780416	0.369446	Purifying selection
Sspon.06G0023500-3D	Os08t0171100-01	0.142488	0.514069	0.277178	Purifying selection
Sspon.07G0003270-1P	Os05t0536250-00	0.212324	1.30271	0.162986	Purifying selection
Sspon.07G0003270-1A	Os05t0536250-00	0.168421	1.23977	0.135848	Purifying selection
Sspon.08G0015290-1A	Os06t0145700-00	0.207228	0.561115	0.369315	Purifying selection
Sspon.01G0048170-1B	Os03t0818800-01	0.184593	0.561025	0.329028	Purifying selection
Sspon.01G0048170-1B	Os07t0235800-01	0.227811	0.828552	0.27495	Purifying selection
Sspon.08G0019530-1B	Os06t0639200-01	0.287025	0.763842	0.375765	Purifying selection
Sspon.08G0015290-2B	Os06t0145700-00	0.207836	0.476838	0.435864	Purifying selection
Sspon.08G0019530-2C	Os06t0639200-01	0.297755	0.62494	0.476453	Purifying selection
Sspon.08G0015290-3D	Os06t0145700-00	0.203023	0.491772	0.41284	Purifying selection
Sspon.01G0020400-3C	Os03t0232200-01	0.120374	0.751677	0.160141	Purifying selection
Sspon.01G0052850-1C	Os03t0313100-01	0.356631	0.616205	0.578753	Purifying selection
Sspon.01G0020400-4D	Os03t0232200-01	0.116679	0.727216	0.160446	Purifying selection
Sspon.01G0001050-1A	Os10t0523900-00	0.301371	0.607233	0.496302	Purifying selection
Sspon.01G0001050-1A	Os03t0117900-01	0.224496	0.506817	0.442953	Purifying selection
Sspon.01G0051010-1C	Os03t0174400-00	0.143091	0.414014	0.34562	Purifying selection
Sspon.01G0051010-1P	Os03t0174400-00	0.143228	0.392673	0.364752	Purifying selection
Sspon.01G0005120-4D	Os10t0371100-00	0.478622	0.661146	0.723928	Purifying selection
Sspon.01G0005120-4D	Os03t0191900-01	0.180824	0.423994	0.426478	Purifying selection
Sspon.02G0009820-1A	Os08t0545500-00	0.682409	1.21416	0.562042	Purifying selection
Sspon.02G0009820-2B	Os08t0545500-00	0.672123	1.35492	0.496062	Purifying selection
Sspon.06G0006590-2B	Os08t0408500-01	0.282707	0.381894	0.740277	Purifying selection
Sspon.06G0006590-2B	Os09t0369050-01	0.0969384	0.221733	0.437186	Purifying selection
Sspon.06G0006590-3C	Os09t0369050-01	0.0969384	0.221733	0.437186	Purifying selection
Sspon.02G0009820-3D	Os08t0545500-00	0.696957	1.21384	0.574176	Purifying selection
Sspon.02G0009820-3D	Os09t0522100-00	0.252928	0.570338	0.443471	Purifying selection
Sspon.02G0009820-1T	Os09t0522000-01	0.382088	0.717344	0.532643	Purifying selection
Sspon.01G0006950-1A	Os03t0263000-01	0.271244	0.468608	0.57883	Purifying selection
Sspon.06G0006590-4D	Os09t0369050-01	0.0990145	0.268471	0.36881	Purifying selection
Sspon.03G0036110-1B	Os01t0165000-02	0.18143	1.04367	0.17384	Purifying selection
Sspon.03G0038310-1C	Os01t0968800-00	0.223789	0.421043	0.531512	Purifying selection
Sspon.03G0038310-1P	Os01t0968800-00	0.166836	0.44294	0.376656	Purifying selection
Sspon.03G0036110-2C	Os01t0165000-02	0.184402	1.03998	0.177313	Purifying selection
Sspon.07G0007670-4D	Os01t0885900-00	0.275885	0.367732	0.750234	Purifying selection
Sspon.07G0007670-4D	Os05t0420300-01	0.383793	0.508884	0.754186	Purifying selection
Sspon.04G0003180-1A	Os02t0752800-02	0.104997	0.376888	0.278589	Purifying selection
Sspon.04G0003180-1A	Os06t0222400-01	0.261291	0.672082	0.388779	Purifying selection
Sspon.04G0003180-2B	Os06t0222400-01	0.262026	0.795831	0.329248	Purifying selection
Sspon.04G0023640-1B	Os02t0676800-01	0.247923	0.751075	0.330091	Purifying selection
Sspon.04G0023640-1B	Os04t0572200-00	0.266852	0.722816	0.369184	Purifying selection
Sspon.04G0023940-1B	Os02t0656600-00	0.599242	0.891879	0.671887	Purifying selection
Sspon.04G0023940-1B	Os04t0549700-01	0.446819	0.811862	0.550363	Purifying selection
Sspon.04G0024260-1B	Os02t0638650-01	0.13656	0.394002	0.346597	Purifying selection
Sspon.04G0024260-1B	Os04t0529100-01	0.290082	0.600693	0.482913	Purifying selection
Sspon.04G0023940-2C	Os02t0656600-00	0.552359	0.941918	0.58642	Purifying selection
Sspon.04G0023940-2C	Os04t0549700-01	0.437912	0.897652	0.487841	Purifying selection
Sspon.04G0024260-3D	Os02t0638650-01	0.12919	0.413966	0.312079	Purifying selection
Sspon.04G0024260-3D	Os04t0529100-01	0.294316	0.594895	0.494736	Purifying selection
Sspon.04G0025330-2D	Os02t0558700-00	0.163563	0.521236	0.313798	Purifying selection
Sspon.08G0007520-3D	Os01t0200600-01	0.447947	0.754191	0.593944	Purifying selection
Sspon.08G0007520-3D	Os02t0231000-00	0.0213538	0.873978	0.0244328	Purifying selection
Sspon.08G0007520-3D	Os06t0553700-00	0.510349	0.76078	0.670824	Purifying selection
Sspon.05G0005830-1A	Os02t0656600-00	0.483248	0.763906	0.632601	Purifying selection
Sspon.05G0005830-2B	Os02t0656600-00	0.324169	0.752134	0.430999	Purifying selection
Sspon.05G0005830-2B	Os04t0549700-01	0.288858	0.651303	0.443508	Purifying selection
Sspon.05G0005830-3C	Os04t0549700-01	0.329122	0.67996	0.484032	Purifying selection
Sspon.04G0024260-1P	Os02t0638650-01	0.335029	0.739855	0.452831	Purifying selection
Sspon.04G0024260-1P	Os04t0529100-01	0.221424	0.574643	0.385324	Purifying selection
Sspon.06G0006590-1A	Os08t0408500-01	0.292328	0.41788	0.699549	Purifying selection
Sspon.06G0029220-1C	Os08t0454000-01	0.260755	0.852135	0.306002	Purifying selection
Sspon.06G0029430-1C	Os08t0408500-01	0.281214	0.422335	0.665856	Purifying selection
Sspon.06G0029430-1C	Os09t0369050-01	0.489372	0.429474	1.13947	Purifying selection
Sspon.06G0029220-2D	Os08t0454000-01	0.248533	0.787544	0.31558	Purifying selection
Sspon.06G0029430-1P	Os08t0408500-01	0.293455	0.435689	0.673541	Purifying selection
Sspon.07G0005820-1A	Os05t0473300-02	0.352408	0.526428	0.669432	Purifying selection
Sspon.07G0021440-1B	Os05t0572000-00	0.134108	0.37406	0.358521	Purifying selection
Sspon.07G0021440-2C	Os05t0572000-00	0.15907	0.355477	0.447484	Purifying selection
Sspon.04G0003180-1P	Os02t0752800-02	0.235206	0.558426	0.421194	Purifying selection
Sspon.04G0003180-1P	Os06t0222400-01	0.200591	0.531623	0.377318	Purifying selection
Sspon.08G0011910-1A	Os02t0767800-00	0.309702	0.518959	0.596775	Purifying selection
Sspon.08G0024020-1B	Os06t0127100-01	0.199225	0.300077	0.663912	Purifying selection
Sspon.04G0003180-3C	Os02t0752800-02	0.231589	0.573504	0.403813	Purifying selection
Sspon.04G0003180-3C	Os06t0222400-01	0.240455	0.576786	0.416888	Purifying selection
Sspon.08G0011910-3C	Os02t0767800-00	0.334445	0.535187	0.624911	Purifying selection
Sspon.04G0003180-4D	Os02t0752800-02	0.233333	0.55047	0.423879	Purifying selection
Sspon.04G0003180-4D	Os06t0222400-01	0.240455	0.576786	0.416888	Purifying selection
Sspon.04G0035380-1P	Os02t0767800-00	0.334637	0.550449	0.607934	Purifying selection
Sspon.01G0016930-1A	Os10t0371100-00	0.296324	0.64735	0.45775	Purifying selection
Sspon.01G0016930-1A	Os03t0191900-01	0.398936	0.632264	0.630964	Purifying selection
Sspon.01G0001050-2C	Os10t0523900-00	0.284145	0.63338	0.448617	Purifying selection
Sspon.01G0001050-2C	Os03t0117900-01	0.21445	0.547676	0.391564	Purifying selection
Sspon.01G0004580-3C	Os10t0390800-01	0.573355	0.734953	0.780125	Purifying selection
Sspon.01G0004580-3C	Os03t0183300-01	0.526981	0.665068	0.79237	Purifying selection
Sspon.01G0004580-3C	Os07t0617000-01	0.57301	0.940004	0.609582	Purifying selection
Sspon.01G0033890-2D	Os03t0860100-01	0.393743	0.728234	0.540682	Purifying selection
Sspon.02G0004580-1A	Os07t0575000-00	0.222095	0.432684	0.513296	Purifying selection
Sspon.02G0013210-1A	Os02t0764700-01	0.496918	0.70253	0.707326	Purifying selection
Sspon.02G0013210-1A	Os08t0474000-01	0.339405	1.05914	0.320454	Purifying selection
Sspon.02G0013210-1A	Os09t0457900-01	0.288588	0.751283	0.384127	Purifying selection
Sspon.02G0016810-1A	Os09t0309700-01	0.281445	1.08519	0.259352	Purifying selection
Sspon.02G0029880-1A	Os12t0582900-01	0.335967	0.650882	0.516171	Purifying selection
Sspon.02G0033120-1B	Os07t0674800-01	0.249457	0.340338	0.732969	Purifying selection
Sspon.02G0003380-2B	Os07t0617000-01	0.400812	1.10208	0.363688	Purifying selection
Sspon.02G0022590-2B	Os07t0204000-00	0.271378	0.777115	0.349212	Purifying selection
Sspon.02G0004580-2C	Os07t0575000-00	0.214643	0.43139	0.497561	Purifying selection
Sspon.02G0050520-1C	Os09t0571700-00	0.447542	0.691261	0.647429	Purifying selection
Sspon.02G0001330-3D	Os07t0669500-01	0.204125	0.570537	0.357778	Purifying selection
Sspon.02G0004580-3D	Os07t0575000-00	0.209085	0.426037	0.490767	Purifying selection
Sspon.01G0034960-1B	Os03t0150200-00	0.23292	0.55595	0.418958	Purifying selection
Sspon.03G0032010-1B	Os01t0657400-00	0.137908	0.476496	0.289422	Purifying selection
Sspon.03G0004890-2B	Os01t0313300-01	0.153634	0.375621	0.409013	Purifying selection
Sspon.03G0004890-2B	Os05t0361700-01	0.475388	0.795621	0.597506	Purifying selection
Sspon.03G0006340-2C	Os01t0752500-01	0.360412	0.575043	0.626756	Purifying selection
Sspon.03G0002110-2D	Os01t0868000-01	0.211179	0.467365	0.45185	Purifying selection
Sspon.03G0032010-1P	Os01t0657400-00	0.136042	0.48497	0.280515	Purifying selection
Sspon.04G0011360-1A	Os02t0520000-00	0.203269	0.477848	0.425385	Purifying selection
Sspon.04G0011360-1A	Os04t0399800-00	0.328339	0.73442	0.447073	Purifying selection
Sspon.04G0015490-1A	Os02t0202000-01	0.0928361	0.666587	0.139271	Purifying selection
Sspon.04G0015490-1A	Os06t0604000-02	0.132137	0.972084	0.135932	Purifying selection
Sspon.04G0002740-2B	Os02t0764700-01	0.178384	0.36839	0.484227	Purifying selection
Sspon.04G0011360-2B	Os02t0520000-00	0.185445	0.442855	0.418748	Purifying selection
Sspon.04G0011360-2B	Os04t0399800-00	0.3165	0.710031	0.445755	Purifying selection
Sspon.01G0035420-1B	Os03t0182800-01	0.600348	0.869264	0.69064	Purifying selection
Sspon.05G0005930-1P	Os02t0654700-01	0.223117	0.48131	0.463562	Purifying selection
Sspon.05G0005930-1P	Os04t0546800-01	0.302105	0.617371	0.489342	Purifying selection
Sspon.04G0032830-1C	Os04t0398000-02	0.364833	0.701645	0.519967	Purifying selection
Sspon.08G0003040-2C	Os06t0691100-00	0.206662	0.473476	0.436478	Purifying selection
Sspon.04G0002740-3D	Os02t0764700-01	0.175845	0.388548	0.452569	Purifying selection
Sspon.04G0002740-3D	Os09t0457900-01	0.565691	0.781798	0.723577	Purifying selection
Sspon.08G0003040-1P	Os06t0691100-00	0.205328	0.469769	0.437082	Purifying selection
Sspon.05G0005920-1A	Os02t0655200-02	0.404588	0.608198	0.665224	Purifying selection
Sspon.05G0005920-1A	Os04t0547600-01	0.24868	0.660679	0.376401	Purifying selection
Sspon.05G0018650-1A	Os11t0168500-00	0.333672	0.567956	0.587496	Purifying selection
Sspon.05G0018650-1A	Os12t0168100-01	0.319251	0.629748	0.50695	Purifying selection
Sspon.05G0022020-1B	Os04t0655700-00	0.399247	0.506985	0.787493	Purifying selection
Sspon.04G0011360-1P	Os02t0520000-00	0.319893	0.457814	0.69874	Purifying selection
Sspon.04G0011360-1P	Os04t0399800-00	0.228749	0.534094	0.428294	Purifying selection
Sspon.01G0004580-2B	Os03t0183300-01	0.532557	0.656309	0.811443	Purifying selection
Sspon.05G0022020-2D	Os04t0655700-00	0.394884	0.503052	0.784976	Purifying selection
Sspon.05G0011430-3D	Os04t0429050-00	0.298069	0.502912	0.592686	Purifying selection
Sspon.06G0001980-1A	Os08t0521600-01	0.585324	0.80144	0.73034	Purifying selection
Sspon.06G0004580-1A	Os09t0571700-00	0.250882	0.838587	0.299172	Purifying selection
Sspon.02G0013210-1P	Os08t0474000-01	0.308649	0.592319	0.521087	Purifying selection
Sspon.02G0013210-1P	Os09t0457900-01	0.346546	0.706047	0.490825	Purifying selection
Sspon.06G0002050-2B	Os08t0521600-01	0.515875	0.534918	0.964399	Purifying selection
Sspon.02G0013210-2B	Os08t0474000-01	0.411976	0.789759	0.521647	Purifying selection
Sspon.02G0013210-2B	Os09t0457900-01	0.415608	0.727734	0.571099	Purifying selection
Sspon.06G0010310-2B	Os08t0173700-01	0.289546	0.441573	0.655717	Purifying selection
Sspon.01G0043560-1B	Os03t0150200-00	0.284571	0.932513	0.305166	Purifying selection
Sspon.06G0009140-2C	Os04t0610400-01	0.390429	0.621586	0.628118	Purifying selection
Sspon.06G0009140-3D	Os04t0610400-01	0.371352	0.592438	0.626819	Purifying selection
Sspon.07G0021670-1B	Os05t0564700-00	0.308447	0.710297	0.43425	Purifying selection
Sspon.07G0023420-1B	Os01t0868000-01	0.44748	0.631468	0.708634	Purifying selection
Sspon.07G0023420-1B	Os05t0437100-00	0.198628	0.524068	0.379012	Purifying selection
Sspon.07G0021670-2C	Os05t0564700-00	0.298507	0.736751	0.405166	Purifying selection
Sspon.07G0005000-2C	Os05t0497200-01	0.218201	0.390401	0.558915	Purifying selection
Sspon.07G0021670-1T	Os05t0564700-00	0.343024	1.00763	0.340425	Purifying selection
Sspon.07G0023420-2D	Os01t0868000-01	0.421325	0.621818	0.677569	Purifying selection
Sspon.07G0023420-2D	Os05t0437100-00	0.185767	0.533484	0.348214	Purifying selection
Sspon.01G0034960-2C	Os03t0150200-00	0.202016	0.501787	0.402593	Purifying selection
Sspon.08G0003040-1A	Os06t0691100-00	0.107781	0.457915	0.235374	Purifying selection
Sspon.08G0012460-1A	Os02t0782700-01	0.249901	0.923215	0.270685	Purifying selection
Sspon.08G0012460-1A	Os06t0194000-01	0.187294	0.566707	0.330495	Purifying selection
Sspon.08G0018150-1B	Os06t0691100-00	0.110667	0.445582	0.248365	Purifying selection
Sspon.08G0012460-2B	Os02t0782700-01	0.243632	0.912741	0.266924	Purifying selection
Sspon.08G0012460-2B	Os06t0194000-01	0.178983	0.557509	0.32104	Purifying selection
Sspon.08G0018150-2C	Os06t0691100-00	0.107781	0.445582	0.241889	Purifying selection
Sspon.08G0003040-3D	Os06t0691100-00	0.101998	0.446268	0.228559	Purifying selection
Sspon.08G0012460-1P	Os02t0782700-01	0.237579	0.895251	0.265377	Purifying selection
Sspon.03G0008470-1A	Os01t0693400-01	0.100319	0.447231	0.224311	Purifying selection
Sspon.03G0008470-1A	Os05t0549800-01	0.185044	0.425561	0.434825	Purifying selection
Sspon.07G0002770-3D	Os05t0549800-01	0.096275	0.368863	0.261005	Purifying selection
Sspon.03G0008470-2B	Os01t0693400-01	0.101761	0.457728	0.222317	Purifying selection
Sspon.03G0008470-2B	Os05t0549800-01	0.181686	0.431107	0.421441	Purifying selection
Sspon.03G0020270-2C	Os01t0140700-00	0.290738	0.482384	0.60271	Purifying selection
Sspon.07G0002770-2B	Os01t0693400-01	0.195602	0.611309	0.319971	Purifying selection
Sspon.07G0002770-2B	Os05t0549800-01	0.151596	0.404846	0.374453	Purifying selection
Sspon.04G0011970-1A	Os02t0499000-01	0.0853775	0.638449	0.133726	Purifying selection
Sspon.04G0011970-2B	Os02t0499000-01	0.128196	0.671616	0.190877	Purifying selection
Sspon.04G0011970-3C	Os02t0499000-01	0.0861013	0.602788	0.142838	Purifying selection
Sspon.04G0011970-4D	Os02t0499000-01	0.162451	0.744678	0.218149	Purifying selection

## Sheet: S.spontaneum-Sorghum
Additional file 9 One-to-one orthologous relationships between S.spontaneum and other five plant species.
SsAP2/ERF Gene ID	SbAP2/ERF Gene ID	Ka	Ks	Ka/Ks	Selection pressure
Sspon.01G0004240-1A	OQU93137	0.11802	0.243874	0.483937	Purifying selection
Sspon.02G0022040-1P	EER96101	0.0330964	0.0937539	0.353013	Purifying selection
Sspon.02G0022040-1A	EER96101	0.0358426	0.0969303	0.369777	Purifying selection
Sspon.02G0022040-2C	EER96101	0.0289433	0.0840149	0.344503	Purifying selection
Sspon.01G0028640-3C	EER93382	0.266205	0.602034	0.442176	Purifying selection
Sspon.01G0028640-3C	KXG34322	0.0393521	0.119494	0.329322	Purifying selection
Sspon.01G0028640-4D	EER93382	0.27598	0.610016	0.452414	Purifying selection
Sspon.01G0028640-4D	KXG34322	0.040742	0.105652	0.385625	Purifying selection
Sspon.03G0000980-2C	KXG33917	0.017327	0.136247	0.127173	Purifying selection
Sspon.03G0030120-2C	KXG33588	0.0421102	0.0712702	0.590852	Purifying selection
Sspon.04G0003470-2B	KXG30761	0.0192841	0.174858	0.110284	Purifying selection
Sspon.04G0003470-3C	KXG30761	0.0157773	0.13359	0.118102	Purifying selection
Sspon.04G0003470-4D	KXG30761	0.0145577	0.124037	0.117365	Purifying selection
Sspon.04G0003470-1P	KXG30761	0.0145577	0.124037	0.117365	Purifying selection
Sspon.05G0001920-1A	KXG27285	0.0237616	0.181928	0.13061	Purifying selection
Sspon.05G0002360-1A	OQU82446	0.304023	0.687587	0.44216	Purifying selection
Sspon.05G0002360-2B	OQU82446	0.0713908	0.260406	0.274152	Purifying selection
Sspon.05G0001920-2C	KXG27285	0.018943	0.144821	0.130803	Purifying selection
Sspon.05G0002360-3C	OQU82446	0.068438	0.210503	0.325116	Purifying selection
Sspon.05G0020470-2C	EES09182	0.14103	0.225145	0.626396	Purifying selection
Sspon.05G0001920-3D	KXG27285	0.0203214	0.157646	0.128906	Purifying selection
Sspon.01G0020400-2B	KXG39831	0.0519173	0.143315	0.36226	Purifying selection
Sspon.05G0002360-4D	OQU82446	0.242758	0.53566	0.453193	Purifying selection
Sspon.05G0020470-3D	EES09182	0.135611	0.216838	0.625402	Purifying selection
Sspon.06G0005570-1A	OQU80549	0.0369435	0.10619	0.3479	Purifying selection
Sspon.06G0023500-1B	KXG24541	0.0497691	0.15187	0.327709	Purifying selection
Sspon.06G0023500-3D	KXG24541	0.0381815	0.11634	0.32819	Purifying selection
Sspon.07G0003270-1P	EES19874	0.0635894	0.19347	0.328678	Purifying selection
Sspon.07G0003270-1A	EES19874	0.0117595	0.131324	0.0895461	Purifying selection
Sspon.08G0015290-1A	EER89186	0.0454611	0.114088	0.398474	Purifying selection
Sspon.08G0019190-1B	EER88761	0.0387302	0.160471	0.241353	Purifying selection
Sspon.01G0048170-1B	EER93202	0.0696532	0.154271	0.451499	Purifying selection
Sspon.08G0019530-1B	OQU76762	0.0421981	0.135221	0.312069	Purifying selection
Sspon.08G0015290-2B	EER89186	0.0416808	0.136979	0.304285	Purifying selection
Sspon.08G0019530-2C	OQU76762	0.0606129	0.121749	0.497851	Purifying selection
Sspon.08G0015290-3D	EER89186	0.0400224	0.11861	0.337428	Purifying selection
Sspon.01G0004240-1P	OQU93137	0.0769523	0.185747	0.414285	Purifying selection
Sspon.01G0020400-3C	KXG39831	0.0253344	0.117694	0.215256	Purifying selection
Sspon.01G0052850-1C	OQU92701	0.0428354	0.0789609	0.542489	Purifying selection
Sspon.01G0020400-4D	KXG39831	0.0310334	0.133864	0.231828	Purifying selection
Sspon.01G0028640-2P	EER93382	0.0311641	0.112531	0.276938	Purifying selection
Sspon.01G0028640-2P	KXG34322	0.295722	0.530126	0.557833	Purifying selection
Sspon.01G0001050-1A	KXG40338	0.0230389	0.188156	0.122446	Purifying selection
Sspon.01G0051010-1C	KXG40072	0.0490987	0.0809997	0.606159	Purifying selection
Sspon.01G0014290-2C	KXG38915	0.0444575	0.116578	0.381355	Purifying selection
Sspon.01G0051010-1P	KXG40072	0.030966	0.0700509	0.442051	Purifying selection
Sspon.01G0005120-4D	EER92713	0.0494677	0.0862996	0.573209	Purifying selection
Sspon.06G0006590-2B	KXG35507	0.0211163	0.0910954	0.231804	Purifying selection
Sspon.06G0006590-2B	EES13814	0.378227	0.526251	0.718719	Purifying selection
Sspon.06G0006590-3C	KXG35507	0.0121031	0.057045	0.212168	Purifying selection
Sspon.02G0009820-3D	OQU89795	0.444052	0.737828	0.601836	Purifying selection
Sspon.02G0009820-3D	EES14131	0.409818	0.806606	0.508077	Purifying selection
Sspon.01G0006950-1A	EER92509	0.0290934	0.0884214	0.329032	Purifying selection
Sspon.06G0006590-4D	KXG35507	0.0450454	0.129794	0.347053	Purifying selection
Sspon.06G0006590-4D	EES13814	0.33021	0.524456	0.629624	Purifying selection
Sspon.03G0036110-1B	EES02409	0.0054895	0.0654723	0.0838447	Purifying selection
Sspon.03G0038310-1C	EES02136	0.0345717	0.110001	0.314286	Purifying selection
Sspon.03G0038310-1P	EES02136	0.0510923	0.136877	0.373271	Purifying selection
Sspon.07G0007670-3C	KXG33837	0.0420925	0.180716	0.23292	Purifying selection
Sspon.03G0036110-2C	EES02409	0.0110127	0.10071	0.109351	Purifying selection
Sspon.07G0007670-4D	KXG33837	0.0425549	0.174755	0.243511	Purifying selection
Sspon.07G0007670-4D	EES19546	0.336797	0.603169	0.558379	Purifying selection
Sspon.04G0003180-1A	EER89448	0.209829	0.492889	0.425713	Purifying selection
Sspon.04G0003180-1A	EES07235	0.0223532	0.0535574	0.417369	Purifying selection
Sspon.04G0003180-2B	EER89448	0.206635	0.528833	0.390737	Purifying selection
Sspon.04G0023640-1B	KXG31013	0.0978026	0.235489	0.415317	Purifying selection
Sspon.04G0023640-1B	EES11287	0.29246	0.772664	0.378509	Purifying selection
Sspon.04G0023940-1B	EES07513	0.480968	0.748314	0.642736	Purifying selection
Sspon.04G0023940-1B	OQU82086	0.581183	0.916744	0.633964	Purifying selection
Sspon.04G0024260-1B	OQU85375	0.0387399	0.112974	0.34291	Purifying selection
Sspon.04G0024260-1B	KXG26694	0.31935	0.65318	0.488915	Purifying selection
Sspon.04G0023940-2C	EES07513	0.457247	0.731954	0.624694	Purifying selection
Sspon.04G0023940-2C	OQU82086	0.514481	0.947516	0.542979	Purifying selection
Sspon.04G0024260-3D	OQU85375	0.0381703	0.118447	0.322256	Purifying selection
Sspon.04G0024260-3D	KXG26694	0.288065	0.680705	0.423187	Purifying selection
Sspon.04G0025330-2D	KXG30429	0.0594015	0.103026	0.576569	Purifying selection
Sspon.08G0007520-3D	KXG20160	0.298201	0.529318	0.563368	Purifying selection
Sspon.08G0007520-3D	EES00113	0.587137	0.71418	0.822113	Purifying selection
Sspon.08G0007520-3D	KXG29857	0.216973	0.453339	0.478611	Purifying selection
Sspon.05G0005830-1A	EES07513	0.306276	0.472803	0.647786	Purifying selection
Sspon.05G0005830-1A	OQU82089	0.141589	0.237048	0.5973	Purifying selection
Sspon.05G0005830-2B	OQU82086	0.0358883	0.135634	0.264596	Purifying selection
Sspon.05G0005830-3C	EES07513	0.371108	0.651974	0.569207	Purifying selection
Sspon.01G0014290-1A	KXG38915	0.0572972	0.114905	0.498648	Purifying selection
Sspon.01G0014290-1A	OQU82086	0.517525	1.04793	0.493856	Purifying selection
Sspon.04G0024260-1P	OQU85375	0.352331	0.636703	0.553368	Purifying selection
Sspon.04G0024260-1P	KXG26694	0.0760575	0.127953	0.594417	Purifying selection
Sspon.06G0006590-1A	EES13814	0.0362042	0.0921567	0.392854	Purifying selection
Sspon.06G0029220-1C	KXG25274	0.0257196	0.0624711	0.411705	Purifying selection
Sspon.06G0029430-1C	EES13814	0.0726968	0.123294	0.589622	Purifying selection
Sspon.06G0029220-2D	KXG25274	0.0263789	0.0806852	0.326936	Purifying selection
Sspon.06G0029430-1P	EES13814	0.0448545	0.114212	0.392729	Purifying selection
Sspon.07G0005820-1A	EES18376	0.0448817	0.0718057	0.625043	Purifying selection
Sspon.07G0010180-1A	KXG21735	0.0367754	0.0845338	0.435038	Purifying selection
Sspon.07G0021440-1B	EES19973	0.0528218	0.14307	0.369202	Purifying selection
Sspon.07G0021440-2C	EES19973	0.0752624	0.143112	0.525899	Purifying selection
Sspon.07G0010180-3D	KXG21735	0.0437183	0.089726	0.487242	Purifying selection
Sspon.04G0003180-1P	EER89448	0.0275803	0.0888283	0.31049	Purifying selection
Sspon.04G0003180-1P	EES07235	0.246127	0.476122	0.516942	Purifying selection
Sspon.08G0011910-1A	EER88048	0.0391197	0.0944335	0.414256	Purifying selection
Sspon.08G0011910-1A	EES07588	0.305467	0.456946	0.668497	Purifying selection
Sspon.08G0024020-1B	EER87753	0.0899528	0.18168	0.495117	Purifying selection
Sspon.04G0003180-3C	EER89448	0.027508	0.0963693	0.285444	Purifying selection
Sspon.04G0003180-3C	EES07235	0.244976	0.480185	0.51017	Purifying selection
Sspon.08G0011910-3C	EER88048	0.039188	0.102432	0.382577	Purifying selection
Sspon.08G0011910-3C	EES07588	0.368864	0.525285	0.702217	Purifying selection
Sspon.04G0003180-4D	EER89448	0.0288434	0.0885003	0.325913	Purifying selection
Sspon.04G0003180-4D	EES07235	0.243052	0.480185	0.506162	Purifying selection
Sspon.04G0035380-1P	EER88048	0.0392063	0.111474	0.351707	Purifying selection
Sspon.01G0009270-2B	EER92302	0.0714285	0.163917	0.435759	Purifying selection
Sspon.01G0001050-2C	KXG40338	0.0296786	0.176586	0.168069	Purifying selection
Sspon.01G0001050-2C	EES11287	0.416678	0.636013	0.655141	Purifying selection
Sspon.01G0004580-3C	KXG40035	0.550129	0.760777	0.723115	Purifying selection
Sspon.01G0004580-3C	KXG36692	0.606863	1.49263	0.406573	Purifying selection
Sspon.01G0033890-2D	EER90462	0.0650691	0.172291	0.377669	Purifying selection
Sspon.02G0004580-1A	EER99585	0.0347888	0.0900133	0.386486	Purifying selection
Sspon.02G0009790-1A	EER97067	0.130011	0.247077	0.526198	Purifying selection
Sspon.02G0013210-1A	EER96855	0.078338	0.112545	0.696062	Purifying selection
Sspon.02G0013210-1A	KXG31168	0.573902	0.9073	0.632539	Purifying selection
Sspon.02G0013210-1A	OQU80635	0.364084	0.499739	0.728547	Purifying selection
Sspon.02G0016810-1A	OQU89260	0.306392	0.628328	0.487631	Purifying selection
Sspon.02G0022780-1A	EER98158	0.428177	0.581611	0.736192	Purifying selection
Sspon.01G0014380-1A	OQU92128	0.0310512	0.0823836	0.376909	Purifying selection
Sspon.01G0014380-1A	EES11211	0.635139	0.896088	0.70879	Purifying selection
Sspon.02G0029880-1A	OQU91384	0.322559	0.794774	0.40585	Purifying selection
Sspon.02G0029880-1A	OQU79442	0.0416227	0.11474	0.362755	Purifying selection
Sspon.02G0033120-1B	EER99901	0.0738841	0.116448	0.634481	Purifying selection
Sspon.02G0009790-2B	EER97067	0.125958	0.243071	0.518193	Purifying selection
Sspon.02G0022590-2B	KXG34641	0.0449633	0.191324	0.235011	Purifying selection
Sspon.02G0022780-2B	EER98158	0.143679	0.24933	0.576261	Purifying selection
Sspon.02G0004580-2C	EER99585	0.0259392	0.0900133	0.288171	Purifying selection
Sspon.02G0050520-1C	KXG35152	0.030097	0.118297	0.254419	Purifying selection
Sspon.01G0033890-1A	EER90462	0.0505724	0.1455	0.347576	Purifying selection
Sspon.02G0001330-3D	KXG36907	0.104192	0.190369	0.547313	Purifying selection
Sspon.02G0004580-3D	EER99585	0.0296281	0.0923879	0.320693	Purifying selection
Sspon.02G0016810-3D	OQU89260	0.29784	0.600409	0.496062	Purifying selection
Sspon.02G0050520-2D	KXG35152	0.0426481	0.121962	0.349683	Purifying selection
Sspon.02G0022780-4D	EER98158	0.331094	0.570544	0.580313	Purifying selection
Sspon.01G0034960-1B	KXG40163	0.105968	0.246103	0.430583	Purifying selection
Sspon.03G0032010-1B	EES03374	0.0271224	0.101521	0.267162	Purifying selection
Sspon.03G0004890-2B	EES00666	0.0448283	0.134244	0.333932	Purifying selection
Sspon.03G0006340-2C	KXG33377	0.0859471	0.111692	0.769497	Purifying selection
Sspon.03G0002110-2D	KXG33764	0.0310791	0.0719113	0.432187	Purifying selection
Sspon.03G0002110-2D	OQU78085	0.388442	0.698097	0.556429	Purifying selection
Sspon.03G0032010-1P	EES03374	0.0241425	0.11083	0.217833	Purifying selection
Sspon.04G0011360-1A	KXG30301	0.0625934	0.170345	0.367451	Purifying selection
Sspon.04G0015490-1A	EER90018	0.149117	1.02626	0.145302	Purifying selection
Sspon.04G0015490-1A	KXG29745	0.0157569	0.0724701	0.217426	Purifying selection
Sspon.04G0002740-2B	EER96855	0.603233	0.756067	0.797857	Purifying selection
Sspon.04G0002740-2B	KXG31168	0.0511171	0.0715537	0.714387	Purifying selection
Sspon.04G0011360-2B	KXG30301	0.0536348	0.174915	0.306633	Purifying selection
Sspon.01G0035420-1B	KXG40037	0.757963	1.206	0.628494	Purifying selection
Sspon.05G0005930-1P	EES05793	0.118078	0.155021	0.761691	Purifying selection
Sspon.05G0005930-1P	KXG31094	0.930866	1.09542	0.849782	Purifying selection
Sspon.05G0005930-1P	OQU82076	0.261051	0.543534	0.480285	Purifying selection
Sspon.04G0002740-3D	EER96855	0.546749	0.736869	0.741989	Purifying selection
Sspon.04G0002740-3D	KXG31168	0.0524407	0.0803236	0.652868	Purifying selection
Sspon.05G0005920-1A	KXG31094	0.343084	0.780893	0.439348	Purifying selection
Sspon.05G0005920-1A	EES11211	0.210431	0.492766	0.427039	Purifying selection
Sspon.05G0018650-1A	OQU82952	0.12913	0.264495	0.488213	Purifying selection
Sspon.05G0018650-1A	OQU78803	0.386895	0.742012	0.521414	Purifying selection
Sspon.05G0022020-1B	EES12999	0.0437681	0.137133	0.319166	Purifying selection
Sspon.04G0011360-1P	KXG30301	0.244808	0.594431	0.411836	Purifying selection
Sspon.04G0011360-1P	EES10693	0.144053	0.176897	0.814333	Purifying selection
Sspon.01G0004580-2B	KXG40035	0.54578	0.739328	0.73821	Purifying selection
Sspon.05G0028220-1B	KXG28250	0.35411	0.646544	0.547697	Purifying selection
Sspon.05G0018650-2B	OQU82952	0.179976	0.307142	0.585969	Purifying selection
Sspon.05G0028220-2C	KXG28250	0.396562	0.645643	0.614213	Purifying selection
Sspon.05G0022020-2D	EES12999	0.115968	0.194489	0.596269	Purifying selection
Sspon.05G0011430-3D	OQU81586	0.101447	0.161357	0.628711	Purifying selection
Sspon.05G0011430-3D	OQU81586	0.101447	0.161357	0.628711	Purifying selection
Sspon.05G0028220-3D	KXG28250	0.040642	0.127759	0.318114	Purifying selection
Sspon.06G0001980-1A	EES14245	0.0693951	0.137861	0.503369	Purifying selection
Sspon.02G0013210-1P	EER96855	0.389564	0.527701	0.738229	Purifying selection
Sspon.02G0013210-1P	OQU80635	0.0617029	0.145874	0.422987	Purifying selection
Sspon.06G0002050-2B	EES14245	0.374534	0.609644	0.614348	Purifying selection
Sspon.02G0013210-2B	EER96855	0.485748	0.578563	0.839577	Purifying selection
Sspon.02G0013210-2B	OQU80635	0.144749	0.249915	0.579193	Purifying selection
Sspon.06G0010310-2B	KXG24553	0.0877647	0.168625	0.520473	Purifying selection
Sspon.01G0043560-1B	KXG40163	0.256942	0.961846	0.267134	Purifying selection
Sspon.01G0043560-1B	KXG38440	0.102608	0.647769	0.158403	Purifying selection
Sspon.06G0009140-2C	OQU80085	0.381008	0.462779	0.823303	Purifying selection
Sspon.06G0009140-3D	EES11400	0.465108	0.681758	0.682219	Purifying selection
Sspon.06G0009140-3D	EES14715	0.276931	0.4789	0.578264	Purifying selection
Sspon.06G0034080-1D	OQU80085	0.274578	0.394355	0.696271	Purifying selection
Sspon.07G0021670-1B	KXG22538	0.0323806	0.11006	0.294209	Purifying selection
Sspon.07G0023420-1B	KXG33764	0.540631	0.936023	0.577583	Purifying selection
Sspon.07G0023420-1B	OQU78085	0.259208	0.326159	0.794729	Purifying selection
Sspon.07G0021670-2C	KXG22538	0.0340829	0.104257	0.326913	Purifying selection
Sspon.07G0005000-2C	EES01601	0.325136	0.753367	0.431577	Purifying selection
Sspon.07G0005000-2C	KXG22269	0.0610546	0.088013	0.6937	Purifying selection
Sspon.07G0021670-1T	KXG22538	0.0793208	0.150078	0.528529	Purifying selection
Sspon.07G0023420-2D	KXG33764	0.442509	0.740811	0.59733	Purifying selection
Sspon.07G0023420-2D	OQU78085	0.174902	0.287152	0.609092	Purifying selection
Sspon.01G0034960-2C	KXG40163	0.0865513	0.243605	0.355293	Purifying selection
Sspon.08G0003040-1A	OQU76950	0.0302766	0.117625	0.2574	Purifying selection
Sspon.08G0012460-1A	EER87998	0.0376053	0.117904	0.318948	Purifying selection
Sspon.08G0012460-1A	EES07642	0.281252	0.745934	0.377046	Purifying selection
Sspon.08G0014380-1A	EER89242	0.0395017	0.104424	0.378283	Purifying selection
Sspon.08G0018150-1B	OQU76950	0.0302766	0.124937	0.242334	Purifying selection
Sspon.08G0012460-2B	EER87998	0.0309023	0.115658	0.267188	Purifying selection
Sspon.08G0012460-2B	EES07642	0.273816	0.751372	0.364422	Purifying selection
Sspon.08G0018150-2C	OQU76950	0.0253698	0.117361	0.216169	Purifying selection
Sspon.08G0003040-3D	OQU76950	0.0233578	0.120742	0.193452	Purifying selection
Sspon.08G0012460-1P	EES07642	0.27942	0.745934	0.374591	Purifying selection
Sspon.03G0008470-1A	EES03472	0.0277863	0.0841217	0.330311	Purifying selection
Sspon.03G0008470-1A	KXG22484	0.190291	0.496408	0.383335	Purifying selection
Sspon.07G0002770-3D	KXG22484	0.0355096	0.134239	0.264526	Purifying selection
Sspon.03G0008470-2B	EES03472	0.0265821	0.0906129	0.293359	Purifying selection
Sspon.03G0008470-3C	EES03472	0.0265106	0.0833265	0.318154	Purifying selection
Sspon.03G0020270-2C	EES02511	0.0262189	0.131646	0.199162	Purifying selection
Sspon.07G0012740-1A	OQU77426	0.0333945	0.0856545	0.389875	Purifying selection
Sspon.07G0002770-2B	EES03472	0.208669	0.531109	0.392892	Purifying selection
Sspon.07G0002770-2B	KXG22484	0.064057	0.157812	0.405906	Purifying selection
Sspon.04G0011970-1A	OQU84967	0.00194647	0.0836618	0.023266	Purifying selection
Sspon.04G0011970-2B	OQU84967	0.0316116	0.10979	0.287928	Purifying selection
Sspon.04G0011970-3C	OQU84967	0.00194647	0.0763223	0.0255033	Purifying selection
Sspon.04G0011970-4D	OQU84967	0.0662118	0.147231	0.449714	Purifying selection

## Sheet: S.spontaneum-wheat
Additional file 9 One-to-one orthologous relationships between S.spontaneum and other five plant species.
SsAP2/ERF Gene ID	TaAP2/ERF Gene ID	Ka	Ks	Ka/Ks	Selection pressure
Sspon.01G0028640-3C	TraesCS2D02G256600.2	0.14597	0.512164	0.285006	Purifying selection
Sspon.01G0028640-3C	TraesCS5A02G405400.1	0.288564	0.524441	0.550233	Purifying selection
Sspon.01G0028640-3C	TraesCS5B02G410200.1	0.289924	0.499668	0.580234	Purifying selection
Sspon.01G0028640-4D	TraesCS2D02G256600.2	0.146392	0.51962	0.281728	Purifying selection
Sspon.01G0028640-4D	TraesCS5A02G405400.1	0.322785	0.553199	0.583487	Purifying selection
Sspon.01G0028640-4D	TraesCS5B02G410200.1	0.326279	0.516954	0.631157	Purifying selection
Sspon.01G0028640-4D	TraesCS5D02G415500.1	0.308954	0.506894	0.609504	Purifying selection
Sspon.03G0000980-2C	TraesCS3A02G395500.1	0.180531	0.735713	0.245382	Purifying selection
Sspon.03G0000980-2C	TraesCS3B02G427300.1	0.176717	0.72615	0.243362	Purifying selection
Sspon.03G0000980-2C	TraesCS3D02G389100.1	0.174116	0.770534	0.225968	Purifying selection
Sspon.04G0003470-2B	TraesCS6A02G306300.2	0.195011	0.605693	0.321963	Purifying selection
Sspon.04G0003470-2B	TraesCS6B02G334700.1	0.196596	0.654534	0.30036	Purifying selection
Sspon.04G0003470-2B	TraesCS6D02G285400.2	0.193421	0.665028	0.290847	Purifying selection
Sspon.04G0003470-3C	TraesCS6A02G306300.2	0.166698	0.566425	0.294298	Purifying selection
Sspon.04G0003470-3C	TraesCS6B02G334700.1	0.167948	0.603473	0.278303	Purifying selection
Sspon.04G0003470-3C	TraesCS6D02G285400.2	0.165477	0.620408	0.266723	Purifying selection
Sspon.04G0003470-4D	TraesCS6A02G306300.2	0.163735	0.565287	0.289649	Purifying selection
Sspon.04G0003470-4D	TraesCS6B02G334700.1	0.164981	0.602226	0.273952	Purifying selection
Sspon.04G0003470-4D	TraesCS6D02G285400.2	0.162522	0.619105	0.262511	Purifying selection
Sspon.05G0001920-1A	TraesCS2A02G505600.1	0.173612	0.903042	0.192252	Purifying selection
Sspon.05G0001920-1A	TraesCS2B02G534000.1	0.16976	0.86908	0.195333	Purifying selection
Sspon.05G0001920-1A	TraesCS2D02G506500.1	0.170454	0.847885	0.201034	Purifying selection
Sspon.05G0001920-2C	TraesCS2A02G505600.1	0.171232	0.886625	0.193128	Purifying selection
Sspon.05G0001920-2C	TraesCS2B02G534000.1	0.185359	0.834642	0.222082	Purifying selection
Sspon.05G0001920-2C	TraesCS2D02G506500.1	0.180861	0.783118	0.23095	Purifying selection
Sspon.05G0001920-3D	TraesCS2A02G505600.1	0.17953	0.85523	0.20992	Purifying selection
Sspon.05G0001920-3D	TraesCS2B02G534000.1	0.183033	0.849798	0.215384	Purifying selection
Sspon.05G0001920-3D	TraesCS2D02G506500.1	0.184138	0.835165	0.22048	Purifying selection
Sspon.01G0020400-2B	TraesCS4A02G060400.1	0.170126	0.697885	0.243773	Purifying selection
Sspon.01G0020400-2B	TraesCS4B02G235900.2	0.179572	0.724693	0.247791	Purifying selection
Sspon.01G0020400-2B	TraesCS4D02G237300.2	0.183881	0.695681	0.264318	Purifying selection
Sspon.06G0005570-3D	TraesCS5A02G221600.1	0.333732	0.719978	0.463531	Purifying selection
Sspon.06G0005570-3D	TraesCS5B02G220400.2	0.31596	0.761672	0.414824	Purifying selection
Sspon.06G0005570-3D	TraesCS5D02G229400.1	0.357603	0.67577	0.52918	Purifying selection
Sspon.08G0015290-1A	TraesCS4A02G395400.1	0.207053	0.70008	0.295756	Purifying selection
Sspon.08G0015290-1A	TraesCS7A02G095100.1	0.210192	0.664016	0.316547	Purifying selection
Sspon.08G0015290-1A	TraesCS7D02G091100.1	0.201942	0.598011	0.33769	Purifying selection
Sspon.08G0019190-1B	TraesCS7A02G495800.1	0.117126	0.683692	0.171314	Purifying selection
Sspon.08G0019190-1B	TraesCS7B02G401400.1	0.118999	0.662185	0.179707	Purifying selection
Sspon.08G0019190-1B	TraesCS7D02G483200.1	0.120987	0.662095	0.182734	Purifying selection
Sspon.08G0015290-2B	TraesCS4A02G395400.1	0.22364	0.705758	0.316879	Purifying selection
Sspon.08G0015290-2B	TraesCS7A02G095100.1	0.219576	0.667654	0.328878	Purifying selection
Sspon.08G0015290-2B	TraesCS7D02G091100.1	0.211614	0.614854	0.34417	Purifying selection
Sspon.08G0015290-3D	TraesCS4A02G395400.1	0.232094	0.757706	0.306311	Purifying selection
Sspon.08G0015290-3D	TraesCS7A02G095100.1	0.227951	0.653532	0.348798	Purifying selection
Sspon.08G0015290-3D	TraesCS7D02G091100.1	0.223778	0.611386	0.366018	Purifying selection
Sspon.01G0004240-1P	TraesCS4A02G011600.1	0.264793	0.566743	0.467218	Purifying selection
Sspon.01G0004240-1P	TraesCS4B02G292900.1	0.265812	0.534925	0.496915	Purifying selection
Sspon.01G0004240-1P	TraesCS4D02G291300.1	0.272158	0.514608	0.528864	Purifying selection
Sspon.01G0052850-1C	TraesCS4A02G123800.1	0.354002	0.587265	0.602799	Purifying selection
Sspon.01G0052850-1C	TraesCS4B02G180600.1	0.354229	0.668047	0.530246	Purifying selection
Sspon.01G0052850-1C	TraesCS4D02G182100.1	0.366093	0.575317	0.636333	Purifying selection
Sspon.01G0020400-4D	TraesCS4A02G060400.1	0.137182	0.731895	0.187434	Purifying selection
Sspon.01G0020400-4D	TraesCS4B02G235900.2	0.130674	0.74523	0.175347	Purifying selection
Sspon.01G0020400-4D	TraesCS4D02G237300.2	0.135627	0.708528	0.191421	Purifying selection
Sspon.01G0001050-1A	TraesCS1A02G187900.1	0.308401	0.6238	0.49439	Purifying selection
Sspon.01G0001050-1A	TraesCS1B02G195700.1	0.320557	0.584588	0.548347	Purifying selection
Sspon.01G0001050-1A	TraesCS1D02G188700.1	0.312573	0.563995	0.554212	Purifying selection
Sspon.01G0001050-1A	TraesCS4B02G354400.1	0.186285	0.455669	0.408818	Purifying selection
Sspon.01G0001050-1A	TraesCS4D02G348100.1	0.157907	0.432032	0.3655	Purifying selection
Sspon.01G0001050-1A	TraesCS5A02G523700.1	0.161638	0.453156	0.356695	Purifying selection
Sspon.01G0051010-1C	TraesCS4A02G013600.1	0.181108	0.376558	0.480956	Purifying selection
Sspon.01G0051010-1C	TraesCS4B02G290100.1	0.170611	0.361035	0.47256	Purifying selection
Sspon.01G0051010-1C	TraesCS4D02G289200.1	0.180443	0.385718	0.467811	Purifying selection
Sspon.01G0014290-2C	TraesCS1A02G220000.1	0.232879	0.607684	0.383223	Purifying selection
Sspon.01G0014290-2C	TraesCS1A02G220000.1	0.232879	0.607684	0.383223	Purifying selection
Sspon.01G0014290-2C	TraesCS1B02G233300.1	0.233457	0.616581	0.378632	Purifying selection
Sspon.01G0014290-2C	TraesCS1D02G221500.1	0.230014	0.652594	0.352461	Purifying selection
Sspon.01G0051010-1P	TraesCS4A02G013600.1	0.194925	0.436213	0.446858	Purifying selection
Sspon.01G0051010-1P	TraesCS4B02G290100.1	0.147408	0.373673	0.394484	Purifying selection
Sspon.01G0051010-1P	TraesCS4D02G289200.1	0.185335	0.415609	0.445935	Purifying selection
Sspon.02G0009820-1A	TraesCS5A02G310000.1	0.340634	0.571427	0.596111	Purifying selection
Sspon.02G0009820-1A	TraesCS5A02G310900.1	0.358342	0.592954	0.604335	Purifying selection
Sspon.02G0009820-1A	TraesCS5B02G311615.1	0.353164	0.684155	0.516204	Purifying selection
Sspon.02G0009820-1A	TraesCS5D02G317000.1	0.359754	0.661427	0.543906	Purifying selection
Sspon.02G0009820-2B	TraesCS5A02G310900.1	0.359385	0.613102	0.586175	Purifying selection
Sspon.02G0009820-2B	TraesCS5A02G310000.1	0.347865	0.643713	0.540404	Purifying selection
Sspon.02G0009820-2B	TraesCS5B02G311615.1	0.366859	0.66819	0.549034	Purifying selection
Sspon.02G0009820-2B	TraesCS5D02G317000.1	0.381804	0.713377	0.535206	Purifying selection
Sspon.02G0009820-3D	TraesCS5A02G310000.1	0.344576	0.546587	0.630414	Purifying selection
Sspon.02G0009820-3D	TraesCS5A02G310900.1	0.35427	0.585148	0.605436	Purifying selection
Sspon.02G0009820-3D	TraesCS5D02G318100.1	0.289314	0.540734	0.535039	Purifying selection
Sspon.01G0006950-1A	TraesCS4A02G088400.1	0.233144	0.596138	0.39109	Purifying selection
Sspon.01G0006950-1A	TraesCS4B02G215800.1	0.234535	0.608991	0.385121	Purifying selection
Sspon.01G0006950-1A	TraesCS4D02G216300.1	0.19679	0.631447	0.311649	Purifying selection
Sspon.03G0036110-1B	TraesCS3A02G099200.1	0.162323	0.874622	0.185592	Purifying selection
Sspon.03G0036110-1B	TraesCS3B02G115400.1	0.248778	0.993756	0.250341	Purifying selection
Sspon.03G0036110-1B	TraesCS3D02G099500.2	0.250065	1.02979	0.242832	Purifying selection
Sspon.07G0007670-4D	TraesCS1A02G263100.1	0.291699	0.523872	0.556813	Purifying selection
Sspon.07G0007670-4D	TraesCS1B02G273700.1	0.275619	0.585652	0.470619	Purifying selection
Sspon.07G0007670-4D	TraesCS1D02G263200.1	0.245711	0.458741	0.535621	Purifying selection
Sspon.07G0007670-4D	TraesCS3A02G404400.1	0.24527	0.363252	0.675205	Purifying selection
Sspon.07G0007670-4D	TraesCS3B02G437900.1	0.249277	0.366161	0.680786	Purifying selection
Sspon.07G0007670-4D	TraesCS3D02G399600.1	0.262057	0.367535	0.713012	Purifying selection
Sspon.04G0003180-1A	TraesCS6A02G301900.1	0.117358	0.361957	0.324233	Purifying selection
Sspon.04G0003180-1A	TraesCS6B02G331000.1	0.106761	0.392933	0.271703	Purifying selection
Sspon.04G0003180-1A	TraesCS6D02G281200.1	0.106854	0.369026	0.289556	Purifying selection
Sspon.04G0003180-1A	TraesCS7A02G180900.1	0.260754	0.480063	0.543166	Purifying selection
Sspon.04G0003180-1A	TraesCS7B02G085900.1	0.273769	0.529535	0.516998	Purifying selection
Sspon.04G0003180-1A	TraesCS7D02G182700.1	0.256358	0.459089	0.558407	Purifying selection
Sspon.04G0003180-2B	TraesCS6A02G301900.1	0.11541	0.346968	0.332625	Purifying selection
Sspon.04G0003180-2B	TraesCS6D02G281200.1	0.108539	0.38381	0.282795	Purifying selection
Sspon.04G0003180-2B	TraesCS7B02G085900.1	0.266031	0.573619	0.463776	Purifying selection
Sspon.04G0023640-1B	TraesCS2A02G399600.1	0.224915	0.768764	0.292567	Purifying selection
Sspon.04G0023640-1B	TraesCS2B02G417600.1	0.229888	0.77722	0.295782	Purifying selection
Sspon.04G0023640-1B	TraesCS2D02G397100.1	0.227986	0.73263	0.311189	Purifying selection
Sspon.04G0023640-1B	TraesCS6A02G256600.1	0.264961	0.876533	0.302284	Purifying selection
Sspon.04G0023640-1B	TraesCS6B02G268700.1	0.244339	0.85683	0.285166	Purifying selection
Sspon.04G0023640-1B	TraesCS6D02G237800.2	0.238656	0.847358	0.281648	Purifying selection
Sspon.04G0023940-1B	TraesCS2A02G415100.1	0.520519	0.710969	0.732125	Purifying selection
Sspon.04G0023940-1B	TraesCS2B02G434100.1	0.484515	0.856606	0.565621	Purifying selection
Sspon.04G0023940-1B	TraesCS2D02G412200.1	0.48985	0.781235	0.62702	Purifying selection
Sspon.04G0024260-1B	TraesCS2A02G373700.1	0.256904	0.662375	0.387853	Purifying selection
Sspon.04G0024260-1B	TraesCS2B02G390800.1	0.256842	0.684583	0.37518	Purifying selection
Sspon.04G0024260-1B	TraesCS2D02G369900.1	0.281189	0.715264	0.393126	Purifying selection
Sspon.04G0024260-1B	TraesCS6A02G235100.1	0.171374	0.425742	0.40253	Purifying selection
Sspon.04G0024260-1B	TraesCS6B02G263800.1	0.160324	0.460073	0.348476	Purifying selection
Sspon.04G0024260-1B	TraesCS6D02G217800.1	0.168422	0.417979	0.402944	Purifying selection
Sspon.04G0023940-2C	TraesCS2A02G415100.1	0.468443	0.774427	0.60489	Purifying selection
Sspon.04G0023940-2C	TraesCS2B02G434100.1	0.43664	0.945453	0.461831	Purifying selection
Sspon.04G0023940-2C	TraesCS2D02G412200.1	0.441682	0.860852	0.513075	Purifying selection
Sspon.04G0023940-2C	TraesCS6A02G251000.1	0.259286	0.536157	0.483601	Purifying selection
Sspon.04G0023940-2C	TraesCS6B02G274200.1	0.430691	0.91727	0.469536	Purifying selection
Sspon.04G0023940-2C	TraesCS6D02G232800.1	0.268163	0.686324	0.390723	Purifying selection
Sspon.04G0035380-1D	TraesCS6A02G330500.1	0.163504	0.224348	0.728798	Purifying selection
Sspon.04G0035380-1D	TraesCS6D02G309600.1	0.190222	0.262771	0.723908	Purifying selection
Sspon.04G0035380-1D	TraesCS7A02G169300.1	0.303393	0.467629	0.64879	Purifying selection
Sspon.04G0024260-3D	TraesCS2A02G373700.1	0.260188	0.663296	0.392266	Purifying selection
Sspon.04G0024260-3D	TraesCS2B02G390800.1	0.260234	0.68426	0.380315	Purifying selection
Sspon.04G0024260-3D	TraesCS2D02G369900.1	0.284549	0.716291	0.397253	Purifying selection
Sspon.04G0024260-3D	TraesCS6A02G235100.1	0.176205	0.417624	0.421923	Purifying selection
Sspon.04G0024260-3D	TraesCS6D02G217800.1	0.174747	0.42721	0.409043	Purifying selection
Sspon.08G0007520-3D	TraesCS7A02G355500.1	0.269607	0.634847	0.42468	Purifying selection
Sspon.08G0007520-3D	TraesCS7B02G272300.1	0.275959	0.68704	0.401664	Purifying selection
Sspon.08G0007520-3D	TraesCS7D02G367500.1	0.268636	0.736992	0.364504	Purifying selection
Sspon.05G0005830-1A	TraesCS2A02G415100.1	0.214891	0.426777	0.503521	Purifying selection
Sspon.05G0005830-1A	TraesCS2B02G434100.1	0.207358	0.515423	0.402307	Purifying selection
Sspon.05G0005830-1A	TraesCS2D02G412200.1	0.190622	0.486742	0.391629	Purifying selection
Sspon.05G0005830-1A	TraesCS6A02G251100.1	0.260477	0.607834	0.428534	Purifying selection
Sspon.05G0005830-1A	TraesCS6B02G274200.1	0.253191	0.73302	0.345408	Purifying selection
Sspon.05G0005830-2B	TraesCS2A02G415200.1	0.469541	0.788071	0.595811	Purifying selection
Sspon.05G0005830-2B	TraesCS2D02G412400.1	0.218017	0.548734	0.397309	Purifying selection
Sspon.05G0005830-2B	TraesCS6A02G250900.1	0.276862	0.619299	0.447057	Purifying selection
Sspon.05G0005830-2B	TraesCS6B02G274300.1	0.470312	0.917242	0.512746	Purifying selection
Sspon.05G0005830-2B	TraesCS6D02G232700.1	0.279743	0.6962	0.401814	Purifying selection
Sspon.01G0014290-1A	TraesCS1A02G220000.1	0.256393	0.604076	0.424438	Purifying selection
Sspon.01G0014290-1A	TraesCS1B02G233300.1	0.24309	0.61192	0.397257	Purifying selection
Sspon.01G0014290-1A	TraesCS1D02G221500.1	0.24216	0.635066	0.381315	Purifying selection
Sspon.04G0024260-1P	TraesCS2A02G373700.1	0.278054	0.637913	0.435881	Purifying selection
Sspon.04G0024260-1P	TraesCS2B02G390800.1	0.27539	0.68292	0.403254	Purifying selection
Sspon.04G0024260-1P	TraesCS2D02G369900.1	0.28147	0.666084	0.422574	Purifying selection
Sspon.04G0024260-1P	TraesCS6A02G235100.1	0.369357	0.638954	0.578066	Purifying selection
Sspon.04G0024260-1P	TraesCS6B02G263800.1	0.376684	0.630247	0.597678	Purifying selection
Sspon.04G0024260-1P	TraesCS6D02G217800.1	0.348358	0.654382	0.532346	Purifying selection
Sspon.07G0010180-1A	TraesCS1A02G221900.1	0.344968	1.54127	0.22382	Purifying selection
Sspon.07G0010180-1A	TraesCS1B02G235100.2	0.312051	1.42427	0.219095	Purifying selection
Sspon.07G0010180-1A	TraesCS1D02G223600.2	0.292863	1.25204	0.233908	Purifying selection
Sspon.07G0021440-1B	TraesCS1A02G411100.1	0.198933	0.334242	0.595176	Purifying selection
Sspon.07G0021440-1B	TraesCS1B02G441300.1	0.176195	0.292404	0.602574	Purifying selection
Sspon.07G0021440-1B	TraesCS1D02G418900.1	0.189146	0.316714	0.597214	Purifying selection
Sspon.07G0021440-2C	TraesCS1A02G411100.1	0.195967	0.318809	0.614683	Purifying selection
Sspon.07G0021440-2C	TraesCS1B02G441300.1	0.184732	0.322734	0.572396	Purifying selection
Sspon.07G0021440-2C	TraesCS1D02G418900.1	0.201895	0.299581	0.673925	Purifying selection
Sspon.07G0010180-3D	TraesCS1A02G221900.1	0.350135	1.72769	0.20266	Purifying selection
Sspon.07G0010180-3D	TraesCS1B02G235100.2	0.317367	1.60392	0.19787	Purifying selection
Sspon.07G0010180-3D	TraesCS1D02G223600.2	0.291721	1.24246	0.234793	Purifying selection
Sspon.04G0003180-1P	TraesCS6B02G331000.1	0.204432	0.554015	0.369001	Purifying selection
Sspon.04G0003180-1P	TraesCS6D02G281200.1	0.215144	0.590613	0.364272	Purifying selection
Sspon.04G0003180-1P	TraesCS7A02G180900.1	0.152478	0.378502	0.402845	Purifying selection
Sspon.04G0003180-1P	TraesCS7B02G085900.1	0.16897	0.426285	0.396377	Purifying selection
Sspon.04G0003180-1P	TraesCS7D02G182700.1	0.15602	0.367308	0.424765	Purifying selection
Sspon.08G0011910-1A	TraesCS6A02G330500.1	0.276789	0.367523	0.753121	Purifying selection
Sspon.08G0011910-1A	TraesCS6B02G361400.1	0.285169	0.380031	0.750384	Purifying selection
Sspon.08G0011910-1A	TraesCS6D02G309600.1	0.299117	0.383561	0.779841	Purifying selection
Sspon.08G0011910-1A	TraesCS7A02G169300.1	0.241032	0.474415	0.508061	Purifying selection
Sspon.08G0011910-1A	TraesCS7B02G074500.1	0.243446	0.453452	0.536872	Purifying selection
Sspon.08G0011910-1A	TraesCS7D02G170600.1	0.249109	0.509267	0.489152	Purifying selection
Sspon.08G0024020-1B	TraesCS4A02G433200.1	0.321077	0.371319	0.864693	Purifying selection
Sspon.08G0024020-1B	TraesCS7A02G057700.1	0.304099	0.503006	0.604563	Purifying selection
Sspon.08G0024020-1B	TraesCS7D02G052400.1	0.274822	0.401027	0.685296	Purifying selection
Sspon.04G0003180-3C	TraesCS6A02G301900.1	0.225115	0.506746	0.444236	Purifying selection
Sspon.04G0003180-3C	TraesCS6B02G331000.1	0.204545	0.569759	0.359002	Purifying selection
Sspon.04G0003180-3C	TraesCS6D02G281200.1	0.215263	0.60708	0.354588	Purifying selection
Sspon.04G0003180-3C	TraesCS7A02G180900.1	0.156062	0.374193	0.417064	Purifying selection
Sspon.04G0003180-3C	TraesCS7B02G085900.1	0.164782	0.414391	0.397647	Purifying selection
Sspon.04G0003180-3C	TraesCS7D02G182700.1	0.155117	0.364859	0.425143	Purifying selection
Sspon.08G0011910-3C	TraesCS7A02G169300.1	0.263938	0.503678	0.524021	Purifying selection
Sspon.08G0011910-3C	TraesCS7B02G074500.1	0.269052	0.514099	0.523347	Purifying selection
Sspon.08G0011910-3C	TraesCS7D02G170600.1	0.27942	0.58324	0.479082	Purifying selection
Sspon.04G0003180-4D	TraesCS6A02G301900.1	0.225115	0.498789	0.451324	Purifying selection
Sspon.04G0003180-4D	TraesCS6B02G331000.1	0.204545	0.552928	0.36993	Purifying selection
Sspon.04G0003180-4D	TraesCS6D02G281200.1	0.215263	0.589424	0.36521	Purifying selection
Sspon.04G0003180-4D	TraesCS7A02G180900.1	0.156062	0.368063	0.42401	Purifying selection
Sspon.04G0003180-4D	TraesCS7B02G085900.1	0.163133	0.40801	0.399826	Purifying selection
Sspon.04G0003180-4D	TraesCS7D02G182700.1	0.15347	0.35882	0.427708	Purifying selection
Sspon.01G0001050-2C	TraesCS1A02G187900.1	0.308401	0.608513	0.506811	Purifying selection
Sspon.01G0001050-2C	TraesCS1B02G195700.1	0.326243	0.608813	0.535868	Purifying selection
Sspon.01G0001050-2C	TraesCS1D02G188700.1	0.312573	0.563995	0.554212	Purifying selection
Sspon.01G0001050-2C	TraesCS4B02G354400.1	0.189456	0.468023	0.404801	Purifying selection
Sspon.01G0001050-2C	TraesCS4D02G348100.1	0.157907	0.444749	0.355049	Purifying selection
Sspon.01G0001050-2C	TraesCS5A02G523700.1	0.161638	0.466421	0.34655	Purifying selection
Sspon.01G0004580-3C	TraesCS4A02G005400.1	0.589706	0.679033	0.868451	Purifying selection
Sspon.01G0004580-3C	TraesCS4B02G299300.1	0.804707	1.18292	0.680272	Purifying selection
Sspon.01G0004580-3C	TraesCS4B02G292000.1	0.749366	1.00338	0.746841	Purifying selection
Sspon.01G0004580-3C	TraesCS4D02G298200.1	0.794085	1.31019	0.606083	Purifying selection
Sspon.01G0033890-2D	TraesCS4A02G314500.1	0.296592	0.743335	0.399002	Purifying selection
Sspon.01G0033890-2D	TraesCS5B02G565300.1	0.308852	0.659334	0.46843	Purifying selection
Sspon.01G0033890-2D	TraesCS5D02G549200.1	0.286904	0.764735	0.375168	Purifying selection
Sspon.02G0004580-1A	TraesCS2A02G185600.1	0.171658	0.417589	0.41107	Purifying selection
Sspon.02G0004580-1A	TraesCS2B02G221700.1	0.167872	0.38702	0.433754	Purifying selection
Sspon.02G0004580-1A	TraesCS2D02G202100.1	0.174119	0.39004	0.446413	Purifying selection
Sspon.02G0009790-1A	TraesCS5A02G312400.1	0.298555	0.657236	0.454258	Purifying selection
Sspon.02G0009790-1A	TraesCS5B02G313300.1	0.301942	0.570195	0.529541	Purifying selection
Sspon.02G0009790-1A	TraesCS5D02G319200.1	0.288546	0.537261	0.537068	Purifying selection
Sspon.02G0013210-1A	TraesCS5A02G238400.1	0.293744	0.482868	0.608333	Purifying selection
Sspon.02G0013210-1A	TraesCS5B02G236900.1	0.31333	0.58869	0.53225	Purifying selection
Sspon.02G0013210-1A	TraesCS5D02G245300.1	0.301119	0.561615	0.536167	Purifying selection
Sspon.02G0016810-1A	TraesCS5A02G180800.1	0.328015	0.911695	0.359786	Purifying selection
Sspon.02G0016810-1A	TraesCS5B02G178600.1	0.326842	0.896878	0.364422	Purifying selection
Sspon.02G0016810-1A	TraesCS5D02G185300.1	0.326884	0.950179	0.344024	Purifying selection
Sspon.02G0029880-1A	TraesCS4A02G236300.1	0.36837	0.81204	0.453635	Purifying selection
Sspon.02G0029880-1A	TraesCS4B02G078700.1	0.384342	0.761386	0.504793	Purifying selection
Sspon.02G0029880-1A	TraesCS4D02G077500.1	0.389813	0.84254	0.462664	Purifying selection
Sspon.02G0029880-1A	TraesCS5A02G071300.1	0.232775	0.518728	0.448742	Purifying selection
Sspon.02G0029880-1A	TraesCS5B02G077300.1	0.237458	0.624152	0.380448	Purifying selection
Sspon.02G0029880-1A	TraesCS5D02G083500.1	0.217504	0.589346	0.36906	Purifying selection
Sspon.02G0033120-1B	TraesCS2A02G109800.1	0.223122	0.252873	0.882346	Purifying selection
Sspon.02G0033120-1B	TraesCS2B02G127800.1	0.232357	0.231465	1.00385	Purifying selection
Sspon.02G0033120-1B	TraesCS2D02G110000.1	0.259999	0.267875	0.9706	Purifying selection
Sspon.02G0009790-2B	TraesCS5A02G312400.1	0.294952	0.621018	0.474949	Purifying selection
Sspon.02G0009790-2B	TraesCS5B02G313300.1	0.298344	0.537632	0.554922	Purifying selection
Sspon.02G0009790-2B	TraesCS5D02G319200.1	0.297606	0.525289	0.566557	Purifying selection
Sspon.02G0004580-2C	TraesCS2A02G185600.1	0.16584	0.41871	0.396074	Purifying selection
Sspon.02G0004580-2C	TraesCS2B02G221700.1	0.162389	0.386826	0.419799	Purifying selection
Sspon.02G0004580-2C	TraesCS2D02G202100.1	0.168319	0.391122	0.430348	Purifying selection
Sspon.02G0001330-3D	TraesCS2A02G116900.1	0.265583	0.564833	0.470197	Purifying selection
Sspon.02G0001330-3D	TraesCS2B02G136100.1	0.290416	0.594541	0.488472	Purifying selection
Sspon.02G0001330-3D	TraesCS2D02G118200.1	0.291852	0.601788	0.484974	Purifying selection
Sspon.02G0004580-3D	TraesCS2A02G185600.1	0.169501	0.410951	0.412461	Purifying selection
Sspon.02G0004580-3D	TraesCS2B02G221700.1	0.188045	0.393198	0.478245	Purifying selection
Sspon.02G0004580-3D	TraesCS2D02G202100.1	0.171968	0.383688	0.448198	Purifying selection
Sspon.01G0034960-1B	TraesCS1A02G141800.1	0.244229	0.795577	0.306984	Purifying selection
Sspon.01G0034960-1B	TraesCS1B02G158400.1	0.241455	0.693802	0.348017	Purifying selection
Sspon.01G0034960-1B	TraesCS1D02G140900.1	0.225911	0.754049	0.299597	Purifying selection
Sspon.01G0034960-1B	TraesCS4A02G416000.1	0.168826	0.397994	0.424192	Purifying selection
Sspon.01G0034960-1B	TraesCS4B02G316800.1	0.166824	0.444181	0.375576	Purifying selection
Sspon.01G0034960-1B	TraesCS4D02G313400.1	0.149537	0.382657	0.390785	Purifying selection
Sspon.03G0032010-1B	TraesCS3A02G238300.1	0.149835	0.442863	0.338333	Purifying selection
Sspon.03G0032010-1B	TraesCS3B02G266800.1	0.152366	0.486301	0.313317	Purifying selection
Sspon.03G0032010-1B	TraesCS3D02G238600.1	0.186097	0.47724	0.389944	Purifying selection
Sspon.03G0006340-2C	TraesCS3A02G291400.1	0.337925	0.633333	0.533566	Purifying selection
Sspon.03G0006340-2C	TraesCS3B02G326000.1	0.3079	0.616953	0.499065	Purifying selection
Sspon.03G0006340-2C	TraesCS3D02G291100.1	0.273812	0.492672	0.555768	Purifying selection
Sspon.03G0002110-2D	TraesCS3A02G379900.1	0.169131	0.477557	0.354158	Purifying selection
Sspon.03G0002110-2D	TraesCS3B02G412500.1	0.19856	0.509956	0.389368	Purifying selection
Sspon.03G0002110-2D	TraesCS3D02G372900.1	0.194666	0.44084	0.441579	Purifying selection
Sspon.03G0032010-1P	TraesCS3A02G238300.1	0.146054	0.467573	0.312365	Purifying selection
Sspon.03G0032010-1P	TraesCS3B02G266800.1	0.148558	0.512581	0.289823	Purifying selection
Sspon.03G0032010-1P	TraesCS3D02G238600.1	0.182159	0.503012	0.362137	Purifying selection
Sspon.04G0011360-1A	TraesCS2A02G288700.1	0.253389	0.618518	0.409672	Purifying selection
Sspon.04G0011360-1A	TraesCS2B02G305500.1	0.256452	0.630729	0.406596	Purifying selection
Sspon.04G0011360-1A	TraesCS2D02G286900.1	0.293578	0.632941	0.463832	Purifying selection
Sspon.04G0015490-1A	TraesCS6B02G210300.1	0.0827626	0.792498	0.104433	Purifying selection
Sspon.04G0015490-1A	TraesCS7A02G376300.1	0.144637	1.03014	0.140405	Purifying selection
Sspon.04G0015490-1A	TraesCS7B02G277800.1	0.144509	0.949403	0.152211	Purifying selection
Sspon.04G0015490-1A	TraesCS7D02G372700.1	0.142005	1.03014	0.13785	Purifying selection
Sspon.04G0011360-2B	TraesCS2A02G288700.1	0.240565	0.590702	0.407252	Purifying selection
Sspon.04G0011360-2B	TraesCS2B02G305500.1	0.24359	0.602361	0.404391	Purifying selection
Sspon.04G0011360-2B	TraesCS2D02G286900.1	0.280417	0.605272	0.46329	Purifying selection
Sspon.01G0035420-1B	TraesCS4A02G005800.1	0.469447	0.908447	0.516758	Purifying selection
Sspon.01G0035420-1B	TraesCS4B02G299300.1	0.510858	0.85214	0.5995	Purifying selection
Sspon.01G0035420-1B	TraesCS4D02G298200.1	0.534778	0.895501	0.597184	Purifying selection
Sspon.05G0005930-1P	TraesCS2A02G417100.1	0.817684	1.10679	0.738786	Purifying selection
Sspon.05G0005930-1P	TraesCS2B02G436300.1	0.21255	0.469247	0.45296	Purifying selection
Sspon.05G0005930-1P	TraesCS2D02G414300.1	0.927124	1.12902	0.821177	Purifying selection
Sspon.05G0005930-1P	TraesCS6A02G243300.1	0.167059	0.412877	0.404623	Purifying selection
Sspon.08G0003040-2C	TraesCS6A02G131200.1	0.128398	0.273149	0.470067	Purifying selection
Sspon.08G0003040-2C	TraesCS6B02G159600.1	0.133445	0.271004	0.492411	Purifying selection
Sspon.08G0003040-2C	TraesCS6D02G121100.1	0.126771	0.242688	0.522362	Purifying selection
Sspon.04G0002740-3D	TraesCS6A02G319500.1	0.319591	0.391625	0.816064	Purifying selection
Sspon.04G0002740-3D	TraesCS6B02G350000.1	0.311217	0.439036	0.708864	Purifying selection
Sspon.04G0002740-3D	TraesCS6D02G298700.1	0.303384	0.427795	0.709182	Purifying selection
Sspon.08G0003040-1P	TraesCS6A02G131200.1	0.151675	0.359919	0.421415	Purifying selection
Sspon.08G0003040-1P	TraesCS6B02G159600.1	0.143645	0.353851	0.405948	Purifying selection
Sspon.08G0003040-1P	TraesCS6D02G121100.1	0.133983	0.322268	0.415748	Purifying selection
Sspon.05G0005920-1A	TraesCS2A02G417100.1	0.273806	0.625797	0.437532	Purifying selection
Sspon.05G0005920-1A	TraesCS2B02G436100.1	0.277578	0.742953	0.373615	Purifying selection
Sspon.05G0005920-1A	TraesCS2D02G414300.1	0.278137	0.725972	0.383123	Purifying selection
Sspon.05G0005920-1A	TraesCS6A02G243500.1	0.423432	0.761559	0.556007	Purifying selection
Sspon.05G0005920-1A	TraesCS6B02G280800.1	0.386921	0.812765	0.476055	Purifying selection
Sspon.05G0005920-1A	TraesCS6D02G225700.1	0.404306	0.809374	0.499529	Purifying selection
Sspon.04G0011360-1P	TraesCS2A02G288700.1	0.216402	0.467539	0.462854	Purifying selection
Sspon.04G0011360-1P	TraesCS2B02G305500.1	0.212567	0.496077	0.428496	Purifying selection
Sspon.04G0011360-1P	TraesCS2D02G286900.1	0.224913	0.451136	0.498548	Purifying selection
Sspon.01G0004580-2B	TraesCS4A02G005400.1	0.588411	0.670251	0.877896	Purifying selection
Sspon.01G0004580-2B	TraesCS4B02G299400.1	0.32513	0.51701	0.628867	Purifying selection
Sspon.01G0004580-2B	TraesCS4D02G298400.1	0.318671	0.581308	0.548197	Purifying selection
Sspon.05G0022020-2D	TraesCS2A02G503100.1	0.199141	0.347938	0.572347	Purifying selection
Sspon.05G0022020-2D	TraesCS2B02G530800.1	0.223031	0.297035	0.750858	Purifying selection
Sspon.05G0022020-2D	TraesCS2D02G503900.1	0.206928	0.306849	0.674363	Purifying selection
Sspon.05G0022020-2D	TraesCS2D02G503100.1	0.251786	0.397838	0.632886	Purifying selection
Sspon.02G0013210-2B	TraesCS5A02G238400.1	0.379844	0.602244	0.630715	Purifying selection
Sspon.02G0013210-2B	TraesCS5B02G236900.1	0.371686	0.666062	0.558036	Purifying selection
Sspon.02G0013210-2B	TraesCS5D02G245300.1	0.392636	0.649743	0.604295	Purifying selection
Sspon.01G0043560-1B	TraesCS1A02G141800.1	0.160222	0.587877	0.272544	Purifying selection
Sspon.01G0043560-1B	TraesCS1B02G158400.1	0.160109	0.589558	0.271574	Purifying selection
Sspon.01G0043560-1B	TraesCS1D02G140900.1	0.174502	0.525228	0.332241	Purifying selection
Sspon.07G0023420-1B	TraesCS1A02G272300.1	0.383557	0.645159	0.594515	Purifying selection
Sspon.07G0023420-1B	TraesCS1B02G282300.1	0.325699	0.710848	0.458185	Purifying selection
Sspon.07G0023420-1B	TraesCS1D02G272600.1	0.323864	0.655327	0.494203	Purifying selection
Sspon.07G0021670-2C	TraesCS1A02G399500.1	0.341958	0.793246	0.431086	Purifying selection
Sspon.07G0021670-2C	TraesCS1B02G427500.1	0.386158	0.709844	0.544004	Purifying selection
Sspon.07G0021670-2C	TraesCS1D02G407000.1	0.409579	0.786036	0.521068	Purifying selection
Sspon.07G0005000-2C	TraesCS1A02G314200.1	0.275702	0.388596	0.709481	Purifying selection
Sspon.07G0005000-2C	TraesCS1B02G326500.1	0.25139	0.36669	0.685565	Purifying selection
Sspon.07G0005000-2C	TraesCS1D02G314700.1	0.241968	0.311996	0.775548	Purifying selection
Sspon.07G0005000-2C	TraesCS3A02G328100.1	0.272422	0.560702	0.485859	Purifying selection
Sspon.07G0005000-2C	TraesCS3B02G357600.1	0.266125	0.510658	0.521142	Purifying selection
Sspon.07G0005000-2C	TraesCS3D02G321700.1	0.279352	0.501004	0.557584	Purifying selection
Sspon.07G0021670-1T	TraesCS1A02G399500.1	0.432618	0.809277	0.534573	Purifying selection
Sspon.07G0021670-1T	TraesCS1B02G427500.1	0.407438	0.712468	0.571868	Purifying selection
Sspon.07G0021670-1T	TraesCS1D02G407000.1	0.43242	0.78947	0.547734	Purifying selection
Sspon.07G0023420-2D	TraesCS1A02G272300.1	0.309759	0.608697	0.508888	Purifying selection
Sspon.07G0023420-2D	TraesCS1B02G282300.1	0.301231	0.675568	0.445893	Purifying selection
Sspon.07G0023420-2D	TraesCS1D02G272600.1	0.28638	0.685815	0.417577	Purifying selection
Sspon.07G0023420-2D	TraesCS3D02G372900.1	0.404332	0.69349	0.583039	Purifying selection
Sspon.01G0034960-2C	TraesCS1A02G141800.1	0.198009	0.791711	0.250103	Purifying selection
Sspon.01G0034960-2C	TraesCS1B02G158400.1	0.195312	0.68662	0.284454	Purifying selection
Sspon.01G0034960-2C	TraesCS1D02G140900.1	0.180063	0.74876	0.240481	Purifying selection
Sspon.01G0034960-2C	TraesCS4A02G416000.1	0.117697	0.381353	0.30863	Purifying selection
Sspon.01G0034960-2C	TraesCS4B02G316800.1	0.117738	0.44084	0.267077	Purifying selection
Sspon.01G0034960-2C	TraesCS4D02G313400.1	0.0984115	0.367719	0.267627	Purifying selection
Sspon.08G0003040-1A	TraesCS6B02G159600.1	0.228334	0.528096	0.432371	Purifying selection
Sspon.08G0003040-1A	TraesCS6D02G121100.1	0.209192	0.528932	0.395498	Purifying selection
Sspon.08G0003040-1A	TraesCS7A02G436400.1	0.150774	0.35968	0.41919	Purifying selection
Sspon.08G0003040-1A	TraesCS7B02G335700.1	0.161824	0.321584	0.50321	Purifying selection
Sspon.08G0003040-1A	TraesCS7D02G426700.1	0.142407	0.372556	0.382244	Purifying selection
Sspon.08G0012460-1A	TraesCS6D02G324200.1	0.282159	0.855577	0.329788	Purifying selection
Sspon.08G0012460-1A	TraesCS7A02G158000.1	0.210957	0.55805	0.378024	Purifying selection
Sspon.08G0012460-1A	TraesCS7B02G062200.1	0.215334	0.608198	0.354053	Purifying selection
Sspon.08G0012460-1A	TraesCS7D02G158500.1	0.211821	0.561632	0.377152	Purifying selection
Sspon.08G0018150-1B	TraesCS6B02G159600.1	0.228334	0.528096	0.432371	Purifying selection
Sspon.08G0018150-1B	TraesCS6D02G121100.1	0.209192	0.528932	0.395498	Purifying selection
Sspon.08G0018150-1B	TraesCS7A02G436400.1	0.150774	0.338989	0.444776	Purifying selection
Sspon.08G0018150-1B	TraesCS7B02G335700.1	0.161824	0.311775	0.519042	Purifying selection
Sspon.08G0018150-1B	TraesCS7D02G426700.1	0.142407	0.362139	0.393239	Purifying selection
Sspon.08G0012460-2B	TraesCS6D02G324200.1	0.275225	0.859156	0.320343	Purifying selection
Sspon.08G0012460-2B	TraesCS7A02G158000.1	0.203214	0.554513	0.366473	Purifying selection
Sspon.08G0012460-2B	TraesCS7B02G062200.1	0.207577	0.604886	0.343167	Purifying selection
Sspon.08G0012460-2B	TraesCS7D02G158500.1	0.204072	0.558117	0.365643	Purifying selection
Sspon.08G0018150-2C	TraesCS6A02G131200.1	0.207977	0.482035	0.431457	Purifying selection
Sspon.08G0018150-2C	TraesCS6D02G121100.1	0.210988	0.53368	0.395344	Purifying selection
Sspon.08G0018150-2C	TraesCS7A02G436400.1	0.144833	0.35968	0.402673	Purifying selection
Sspon.08G0018150-2C	TraesCS7B02G335700.1	0.158837	0.321584	0.49392	Purifying selection
Sspon.08G0018150-2C	TraesCS7D02G426700.1	0.136621	0.383119	0.356602	Purifying selection
Sspon.03G0008470-1A	TraesCS1A02G372100.1	0.206368	0.480008	0.429925	Purifying selection
Sspon.03G0008470-1A	TraesCS1D02G378400.1	0.188336	0.490754	0.383767	Purifying selection
Sspon.03G0008470-1A	TraesCS3A02G259900.1	0.112757	0.351675	0.320627	Purifying selection
Sspon.03G0008470-1A	TraesCS3B02G293000.1	0.112966	0.387093	0.291833	Purifying selection
Sspon.03G0008470-1A	TraesCS3D02G260100.1	0.105501	0.364122	0.289741	Purifying selection
Sspon.03G0008470-2B	TraesCS1A02G372100.1	0.210396	0.45581	0.461589	Purifying selection
Sspon.03G0008470-2B	TraesCS1B02G392000.1	0.212146	0.510555	0.41552	Purifying selection
Sspon.03G0008470-2B	TraesCS1D02G378500.1	0.212959	0.468476	0.454579	Purifying selection
Sspon.03G0008470-2B	TraesCS3A02G259900.1	0.113991	0.359946	0.316688	Purifying selection
Sspon.03G0008470-2B	TraesCS3B02G293000.1	0.114459	0.408677	0.280072	Purifying selection
Sspon.03G0008470-2B	TraesCS3D02G260100.1	0.106733	0.383938	0.277996	Purifying selection
Sspon.01G0004240-1A	TraesCS4D02G291300.1	0.310352	0.550113	0.56416	Purifying selection
Sspon.02G0022040-1P	TraesCS5B02G486900.1	0.250387	1.24211	0.201582	Purifying selection
Sspon.02G0022040-1P	TraesCS5D02G486600.2	0.267203	0.894991	0.298553	Purifying selection
Sspon.03G0030120-2C	TraesCS3B02G368400.1	0.3142	0.531194	0.591496	Purifying selection
Sspon.03G0030120-2C	TraesCS3D02G330400.1	0.300651	0.535488	0.561452	Purifying selection
Sspon.04G0003470-1P	TraesCS6A02G306300.2	0.163735	0.565287	0.289649	Purifying selection
Sspon.04G0003470-1P	TraesCS6D02G285400.2	0.162522	0.619105	0.262511	Purifying selection
Sspon.05G0002360-1A	TraesCS2A02G514200.1	0.175595	0.538313	0.326196	Purifying selection
Sspon.05G0002360-1A	TraesCS2D02G515800.1	0.263801	0.625699	0.42161	Purifying selection
Sspon.05G0002360-2B	TraesCS2A02G514200.1	0.0962198	0.402475	0.23907	Purifying selection
Sspon.05G0002360-2B	TraesCS2D02G515800.1	0.104168	0.381711	0.272898	Purifying selection
Sspon.05G0002360-3C	TraesCS2A02G514200.1	0.094693	0.376194	0.251713	Purifying selection
Sspon.05G0002360-3C	TraesCS2D02G515800.1	0.103638	0.356316	0.290859	Purifying selection
Sspon.05G0020470-2C	TraesCS5A02G141700.1	0.313109	0.973506	0.321631	Purifying selection
Sspon.05G0020470-2C	TraesCS5D02G150500.1	0.314213	1.05545	0.297706	Purifying selection
Sspon.05G0002360-4D	TraesCS2A02G514200.1	0.180816	0.517252	0.349571	Purifying selection
Sspon.05G0002360-4D	TraesCS2D02G515800.1	0.243661	0.547571	0.444986	Purifying selection
Sspon.05G0020470-3D	TraesCS5A02G141700.1	0.346051	0.877951	0.394157	Purifying selection
Sspon.05G0020470-3D	TraesCS5D02G150500.1	0.350886	0.997575	0.351739	Purifying selection
Sspon.06G0005570-1A	TraesCS5D02G229400.1	0.359833	0.641076	0.561296	Purifying selection
Sspon.07G0003270-1P	TraesCS1A02G357800.1	0.213426	0.917489	0.232619	Purifying selection
Sspon.07G0003270-1P	TraesCS1D02G362500.1	0.211927	0.905304	0.234095	Purifying selection
Sspon.07G0003270-1A	TraesCS1A02G357800.1	0.170563	0.882653	0.193238	Purifying selection
Sspon.07G0003270-1A	TraesCS1D02G362500.1	0.169051	0.893352	0.189233	Purifying selection
Sspon.08G0019530-1B	TraesCS7B02G440400.1	0.322948	0.557696	0.579076	Purifying selection
Sspon.08G0019530-1B	TraesCS7D02G512600.1	0.337391	0.632339	0.53356	Purifying selection
Sspon.08G0019530-2C	TraesCS7B02G440400.1	0.317862	0.456578	0.696183	Purifying selection
Sspon.08G0019530-2C	TraesCS7D02G512600.1	0.32799	0.518518	0.632552	Purifying selection
Sspon.01G0020400-3C	TraesCS4A02G060400.1	0.140024	0.714113	0.196081	Purifying selection
Sspon.01G0028640-2P	TraesCS5B02G410200.1	0.242629	0.503885	0.481516	Purifying selection
Sspon.01G0028640-2P	TraesCS5D02G415500.1	0.23408	0.474991	0.492808	Purifying selection
Sspon.01G0005120-4D	TraesCS4B02G268100.1	0.175283	0.382574	0.458168	Purifying selection
Sspon.01G0005120-4D	TraesCS4D02G267500.1	0.195532	0.413504	0.472865	Purifying selection
Sspon.06G0006590-2B	TraesCS5B02G193200.1	0.109827	0.490632	0.223849	Purifying selection
Sspon.06G0006590-3C	TraesCS5B02G193200.1	0.102213	0.45985	0.222275	Purifying selection
Sspon.06G0006590-3C	TraesCS5D02G200900.2	0.103716	0.38556	0.269	Purifying selection
Sspon.06G0006590-4D	TraesCS5B02G193200.1	0.147835	0.540166	0.273685	Purifying selection
Sspon.06G0006590-4D	TraesCS5D02G200900.2	0.143025	0.499379	0.286405	Purifying selection
Sspon.03G0036110-2C	TraesCS3A02G099200.1	0.167579	0.912345	0.183679	Purifying selection
Sspon.05G0005830-3C	TraesCS6A02G250900.1	0.27069	0.608281	0.445008	Purifying selection
Sspon.05G0005830-3C	TraesCS6B02G274500.1	0.288141	0.676896	0.42568	Purifying selection
Sspon.06G0006590-1A	TraesCS5D02G200900.2	0.299411	0.645054	0.464165	Purifying selection
Sspon.06G0029430-1C	TraesCS5B02G193200.1	0.313614	0.727911	0.430841	Purifying selection
Sspon.07G0010180-2C	TraesCS1A02G221900.1	0.342268	1.68053	0.203666	Purifying selection
Sspon.07G0010180-2C	TraesCS1D02G223600.2	0.281978	1.23759	0.227845	Purifying selection
Sspon.04G0035380-1P	TraesCS7B02G074500.1	0.269197	0.528992	0.508888	Purifying selection
Sspon.08G0014380-1P	TraesCS7D02G118000.1	0.468272	1.37379	0.340863	Purifying selection
Sspon.01G0014380-1A	TraesCS1A02G218100.1	0.284308	0.553419	0.51373	Purifying selection
Sspon.01G0014380-1A	TraesCS1B02G231500.1	0.25926	0.500104	0.518412	Purifying selection
Sspon.02G0001330-2C	TraesCS2D02G118200.1	0.287201	0.59387	0.483609	Purifying selection
Sspon.02G0050520-1C	TraesCS4B02G002000.1	0.397854	0.898385	0.442855	Purifying selection
Sspon.02G0050520-2D	TraesCS4A02G314500.1	0.436109	0.951353	0.458409	Purifying selection
Sspon.03G0002110-1A	TraesCS1B02G282300.1	0.313432	0.571217	0.548708	Purifying selection
Sspon.05G0022020-1B	TraesCS2B02G530800.1	0.258674	0.361414	0.715726	Purifying selection
Sspon.05G0018650-2B	TraesCS5D02G129400.1	0.405388	0.799578	0.507002	Purifying selection
Sspon.06G0001980-1A	TraesCS7A02G250800.1	0.566512	0.810438	0.699019	Purifying selection
Sspon.06G0001980-1A	TraesCS7B02G140200.1	0.557896	1.07322	0.519832	Purifying selection
Sspon.01G0014380-2B	TraesCS1A02G218100.1	0.360515	0.584323	0.61698	Purifying selection
Sspon.01G0014380-2B	TraesCS1B02G231500.1	0.301346	0.518249	0.581469	Purifying selection
Sspon.06G0003010-1A	TraesCS7A02G264100.1	0.379343	0.735659	0.51565	Purifying selection
Sspon.02G0013210-1P	TraesCS5B02G236900.1	0.321523	0.659083	0.487833	Purifying selection
Sspon.02G0013210-1P	TraesCS5D02G245300.1	0.313542	0.635173	0.493631	Purifying selection
Sspon.06G0002070-2B	TraesCS7A02G250800.1	0.492498	0.767241	0.641908	Purifying selection
Sspon.06G0002070-2B	TraesCS7B02G140300.1	0.529807	0.785609	0.67439	Purifying selection
Sspon.06G0009140-2C	TraesCS2A02G427700.1	0.362948	0.548103	0.662189	Purifying selection
Sspon.06G0009140-2C	TraesCS2D02G425700.1	0.412012	0.708123	0.581838	Purifying selection
Sspon.06G0009140-3D	TraesCS2D02G425700.1	0.338874	0.639013	0.530309	Purifying selection
Sspon.07G0021670-1B	TraesCS1A02G399500.1	0.347941	0.823959	0.42228	Purifying selection
Sspon.08G0014380-1A	TraesCS7A02G120100.1	0.47495	1.27935	0.371242	Purifying selection
Sspon.08G0014380-1A	TraesCS7B02G018400.1	0.480569	1.29374	0.371458	Purifying selection
Sspon.08G0003040-3D	TraesCS7B02G335700.1	0.155791	0.331971	0.469292	Purifying selection
Sspon.08G0003040-3D	TraesCS7D02G426700.1	0.131512	0.355241	0.370206	Purifying selection
Sspon.08G0012460-1P	TraesCS7B02G062200.1	0.214857	0.614939	0.349396	Purifying selection
Sspon.08G0012460-1P	TraesCS7D02G158500.1	0.211359	0.568008	0.372105	Purifying selection
Sspon.03G0020270-2C	TraesCS3A02G053900.1	0.240243	0.537021	0.447361	Purifying selection
Sspon.03G0020270-2C	TraesCS3D02G052300.1	0.181076	0.481946	0.375719	Purifying selection
Sspon.03G0043520-1C	TraesCS3A02G054000.1	0.29402	0.706721	0.416034	Purifying selection
Sspon.03G0043520-1C	TraesCS3D02G052400.1	0.318575	0.761633	0.418279	Purifying selection
Sspon.07G0002770-2B	TraesCS1A02G372100.1	0.170932	0.502686	0.340038	Purifying selection
Sspon.07G0002770-2B	TraesCS1B02G392000.1	0.160325	0.550275	0.291354	Purifying selection

## Sheet: S.spontaneum-corn
Additional file 9 One-to-one orthologous relationships between S.spontaneum and other five plant species.
SsAP2/ERF Gene ID	ZmAP2/ERF Gene ID	Ka	Ks	Ka/Ks	Selection pressure
Sspon.01G0004240-1A	Zm00001d027878_T002	0.122409	0.341517	0.358428	Purifying selection
Sspon.02G0022040-1P	Zm00001d019230_T002	0.0507421	0.127803	0.397036	Purifying selection
Sspon.02G0022040-2C	Zm00001d019230_T002	0.0541301	0.130302	0.415419	Purifying selection
Sspon.01G0028640-3C	Zm00001d034204_T001	0.252562	0.581061	0.434657	Purifying selection
Sspon.01G0028640-3C	Zm00001d007840_T001	0.0815785	0.177001	0.460893	Purifying selection
Sspon.01G0028640-3C	Zm00001d018731_T001	0.0690408	0.177623	0.388692	Purifying selection
Sspon.01G0028640-4D	Zm00001d034204_T001	0.248391	0.582125	0.426697	Purifying selection
Sspon.01G0028640-4D	Zm00001d007840_T001	0.086496	0.16827	0.514032	Purifying selection
Sspon.01G0028640-4D	Zm00001d018731_T001	0.0774332	0.184356	0.42002	Purifying selection
Sspon.03G0000980-2C	Zm00001d042492_T001	0.0361095	0.213428	0.169188	Purifying selection
Sspon.03G0030120-2C	Zm00001d043116_T002	0.074316	0.184247	0.40335	Purifying selection
Sspon.04G0003470-2B	Zm00001d052255_T001	0.0867659	0.279472	0.310463	Purifying selection
Sspon.04G0003470-2B	Zm00001d018050_T003	0.147058	0.468157	0.314122	Purifying selection
Sspon.04G0003470-3C	Zm00001d052255_T001	0.0926173	0.267783	0.345867	Purifying selection
Sspon.04G0003470-3C	Zm00001d018050_T003	0.110693	0.28458	0.388968	Purifying selection
Sspon.04G0003470-4D	Zm00001d052255_T001	0.0955805	0.267783	0.356933	Purifying selection
Sspon.04G0003470-1P	Zm00001d018050_T003	0.11007	0.275794	0.399104	Purifying selection
Sspon.05G0002360-1A	Zm00001d026448_T001	0.184875	0.39007	0.473954	Purifying selection
Sspon.05G0002360-1A	Zm00001d002075_T001	0.225471	0.390498	0.577394	Purifying selection
Sspon.05G0002360-2B	Zm00001d026448_T001	0.0450876	0.17412	0.258946	Purifying selection
Sspon.05G0002360-2B	Zm00001d002075_T001	0.0319861	0.132734	0.240978	Purifying selection
Sspon.05G0002360-3C	Zm00001d026448_T001	0.0434436	0.143072	0.303649	Purifying selection
Sspon.05G0002360-3C	Zm00001d002075_T001	0.0371406	0.137635	0.269849	Purifying selection
Sspon.05G0020470-2C	Zm00001d005016_T005	0.113669	0.250342	0.454056	Purifying selection
Sspon.01G0020400-2B	Zm00001d048004_T001	0.0997987	0.248653	0.401357	Purifying selection
Sspon.05G0002360-4D	Zm00001d026448_T001	0.174309	0.388486	0.448687	Purifying selection
Sspon.05G0002360-4D	Zm00001d002075_T001	0.15748	0.322888	0.487724	Purifying selection
Sspon.05G0020470-3D	Zm00001d005016_T005	0.132825	0.301123	0.441099	Purifying selection
Sspon.05G0020470-3D	Zm00001d052405_T002	0.200386	0.386843	0.518004	Purifying selection
Sspon.06G0005570-1A	Zm00001d032144_T001	0.0826898	0.271022	0.305103	Purifying selection
Sspon.06G0023500-1B	Zm00001d024468_T003	0.0410359	0.232724	0.176328	Purifying selection
Sspon.07G0003270-1P	Zm00001d011134_T001	0.107429	0.300644	0.35733	Purifying selection
Sspon.08G0015290-1A	Zm00001d045378_T001	0.128002	0.223053	0.573864	Purifying selection
Sspon.08G0019530-1B	Zm00001d046621_T001	0.104502	0.252979	0.413086	Purifying selection
Sspon.08G0015290-2B	Zm00001d045378_T001	0.127759	0.259573	0.492189	Purifying selection
Sspon.08G0019530-2C	Zm00001d046621_T001	0.11558	0.262447	0.440392	Purifying selection
Sspon.08G0015290-3D	Zm00001d045378_T001	0.131051	0.233865	0.560369	Purifying selection
Sspon.01G0004240-1P	Zm00001d027878_T002	0.0754126	0.248991	0.302873	Purifying selection
Sspon.01G0020400-4D	Zm00001d048004_T001	0.0681352	0.267658	0.254561	Purifying selection
Sspon.01G0028640-2P	Zm00001d034204_T001	0.0480067	0.118284	0.40586	Purifying selection
Sspon.01G0028640-2P	Zm00001d013170_T001	0.101546	0.218658	0.464409	Purifying selection
Sspon.01G0001050-1A	Zm00001d029679_T001	0.316285	0.65299	0.484364	Purifying selection
Sspon.01G0051010-1C	Zm00001d027870_T001	0.0566498	0.0947069	0.598159	Purifying selection
Sspon.01G0051010-1C	Zm00001d048296_T001	0.0923911	0.145212	0.636248	Purifying selection
Sspon.01G0051010-1P	Zm00001d027870_T001	0.0385651	0.0963154	0.400404	Purifying selection
Sspon.01G0051010-1P	Zm00001d048296_T001	0.0513686	0.123025	0.417547	Purifying selection
Sspon.01G0005120-4D	Zm00001d028017_T001	0.0641556	0.166821	0.384576	Purifying selection
Sspon.01G0005120-4D	Zm00001d048208_T001	0.0573049	0.127679	0.448821	Purifying selection
Sspon.06G0006590-2B	Zm00001d032295_T001	0.317093	0.584695	0.542322	Purifying selection
Sspon.06G0006590-2B	Zm00001d020267_T001	0.0555156	0.171194	0.324285	Purifying selection
Sspon.06G0006590-3C	Zm00001d020267_T001	0.0459732	0.142156	0.323399	Purifying selection
Sspon.02G0009820-3D	Zm00001d006169_T001	0.08437	0.246186	0.342708	Purifying selection
Sspon.02G0009820-3D	Zm00001d021205_T001	0.117475	0.286685	0.409769	Purifying selection
Sspon.01G0006950-1A	Zm00001d028524_T001	0.11784	0.209031	0.563746	Purifying selection
Sspon.01G0006950-1A	Zm00001d047860_T001	0.0858501	0.173762	0.494066	Purifying selection
Sspon.06G0006590-4D	Zm00001d032295_T001	0.29413	0.543418	0.541259	Purifying selection
Sspon.06G0006590-4D	Zm00001d020267_T001	0.0762013	0.225367	0.338121	Purifying selection
Sspon.03G0036110-1B	Zm00001d008665_T001	0.0323244	0.270212	0.119626	Purifying selection
Sspon.03G0038310-1C	Zm00001d041981_T001	0.0619364	0.142438	0.434829	Purifying selection
Sspon.03G0038310-1P	Zm00001d041981_T001	0.0699256	0.167274	0.41803	Purifying selection
Sspon.07G0007670-3C	Zm00001d038216_T001	0.346857	0.504014	0.688189	Purifying selection
Sspon.03G0036110-2C	Zm00001d008665_T001	0.0530686	0.28164	0.188427	Purifying selection
Sspon.07G0007670-4D	Zm00001d042593_T001	0.0433431	0.127408	0.340191	Purifying selection
Sspon.07G0007670-4D	Zm00001d038216_T001	0.33966	0.497077	0.683314	Purifying selection
Sspon.04G0003180-1A	Zm00001d052229_T001	0.0418487	0.0474808	0.881382	Purifying selection
Sspon.04G0003180-1A	Zm00001d018081_T001	0.0227479	0.0894995	0.254168	Purifying selection
Sspon.04G0003180-1A	Zm00001d044857_T001	0.217873	0.457792	0.475921	Purifying selection
Sspon.04G0003180-2B	Zm00001d044857_T001	0.238374	0.508884	0.468425	Purifying selection
Sspon.04G0023640-1B	Zm00001d051451_T001	0.138465	0.299961	0.46161	Purifying selection
Sspon.04G0023640-1B	Zm00001d017591_T001	0.121068	0.234881	0.515441	Purifying selection
Sspon.04G0023940-1B	Zm00001d026182_T001	0.453177	0.660269	0.686351	Purifying selection
Sspon.04G0023940-1B	Zm00001d051350_T001	0.128902	0.22559	0.571401	Purifying selection
Sspon.04G0023940-1B	Zm00001d017477_T001	0.522873	1.1411	0.458218	Purifying selection
Sspon.04G0024260-1B	Zm00001d017366_T001	0.0456415	0.131604	0.34681	Purifying selection
Sspon.04G0023940-2C	Zm00001d026182_T001	0.401573	0.725674	0.553379	Purifying selection
Sspon.04G0023940-2C	Zm00001d051350_T001	0.115812	0.214578	0.539719	Purifying selection
Sspon.04G0023940-2C	Zm00001d017477_T001	0.504708	1.0447	0.483113	Purifying selection
Sspon.04G0035380-1D	Zm00001d052152_T001	0.0644173	0.124617	0.51692	Purifying selection
Sspon.04G0035380-1D	Zm00001d044950_T001	0.317872	0.473945	0.670695	Purifying selection
Sspon.04G0024260-3D	Zm00001d025910_T001	0.278689	0.66187	0.421063	Purifying selection
Sspon.04G0024260-3D	Zm00001d002867_T001	0.285186	0.726342	0.392633	Purifying selection
Sspon.04G0025330-2D	Zm00001d050787_T001	0.0361734	0.200252	0.180639	Purifying selection
Sspon.04G0025330-2D	Zm00001d016848_T001	0.171893	0.197559	0.870085	Purifying selection
Sspon.08G0007520-3D	Zm00001d016260_T001	0.126922	0.323228	0.392669	Purifying selection
Sspon.08G0007520-3D	Zm00001d046292_T001	0.339658	0.602277	0.563956	Purifying selection
Sspon.05G0005830-1A	Zm00001d026182_T001	0.183369	0.27103	0.676562	Purifying selection
Sspon.05G0005830-1A	Zm00001d002744_T001	0.130806	0.230895	0.566517	Purifying selection
Sspon.05G0005830-1A	Zm00001d051350_T001	0.506497	0.978251	0.517758	Purifying selection
Sspon.05G0005830-1A	Zm00001d017478_T001	0.466182	0.899359	0.518349	Purifying selection
Sspon.05G0005830-2B	Zm00001d051350_T001	0.538135	0.859485	0.626113	Purifying selection
Sspon.05G0005830-3C	Zm00001d051350_T001	0.503904	0.835498	0.603118	Purifying selection
Sspon.01G0014290-1A	Zm00001d029884_T001	0.0782281	0.161862	0.4833	Purifying selection
Sspon.04G0024260-1P	Zm00001d025910_T001	0.098724	0.192328	0.51331	Purifying selection
Sspon.04G0024260-1P	Zm00001d002867_T001	0.101925	0.188083	0.541914	Purifying selection
Sspon.04G0024260-1P	Zm00001d051239_T001	0.367364	0.759044	0.483983	Purifying selection
Sspon.04G0024260-1P	Zm00001d017366_T001	0.352878	0.722174	0.488633	Purifying selection
Sspon.06G0006590-1A	Zm00001d032295_T001	0.0414333	0.134879	0.307189	Purifying selection
Sspon.06G0006590-1A	Zm00001d020267_T001	0.359068	0.510658	0.703148	Purifying selection
Sspon.06G0029220-1C	Zm00001d032077_T001	0.0630452	0.158132	0.398686	Purifying selection
Sspon.06G0029430-1C	Zm00001d032295_T001	0.0414333	0.141061	0.293726	Purifying selection
Sspon.06G0029430-1C	Zm00001d020267_T001	0.329593	0.536432	0.614417	Purifying selection
Sspon.06G0029220-2D	Zm00001d032077_T001	0.0635924	0.17005	0.373963	Purifying selection
Sspon.06G0029430-1P	Zm00001d032295_T001	0.0410145	0.150714	0.272135	Purifying selection
Sspon.07G0021440-1B	Zm00001d039077_T001	0.0756524	0.104789	0.721951	Purifying selection
Sspon.07G0021440-1B	Zm00001d009622_T001	0.145056	0.175258	0.82767	Purifying selection
Sspon.07G0021440-2C	Zm00001d039077_T001	0.102874	0.118507	0.868084	Purifying selection
Sspon.07G0021440-2C	Zm00001d009622_T001	0.165451	0.172565	0.958774	Purifying selection
Sspon.04G0003180-1P	Zm00001d052229_T001	0.203243	0.465249	0.436847	Purifying selection
Sspon.04G0003180-1P	Zm00001d018081_T001	0.244544	0.533025	0.458785	Purifying selection
Sspon.04G0003180-1P	Zm00001d044857_T001	0.05521	0.108366	0.509478	Purifying selection
Sspon.08G0011910-1A	Zm00001d037165_T001	0.126067	0.244669	0.515253	Purifying selection
Sspon.08G0011910-1A	Zm00001d044950_T001	0.144032	0.167263	0.861109	Purifying selection
Sspon.08G0024020-1B	Zm00001d036003_T001	0.117371	0.243757	0.481508	Purifying selection
Sspon.04G0003180-3C	Zm00001d052229_T001	0.203037	0.480916	0.422188	Purifying selection
Sspon.04G0003180-3C	Zm00001d018081_T001	0.247872	0.543102	0.4564	Purifying selection
Sspon.08G0011910-3C	Zm00001d044950_T001	0.147571	0.144657	1.02015	Positive selection
Sspon.04G0003180-4D	Zm00001d052229_T001	0.200804	0.474511	0.423181	Purifying selection
Sspon.04G0003180-4D	Zm00001d018081_T001	0.247872	0.535302	0.463051	Purifying selection
Sspon.04G0003180-4D	Zm00001d044857_T001	0.0543442	0.105877	0.513277	Purifying selection
Sspon.01G0001050-2C	Zm00001d029679_T001	0.316672	0.749119	0.422726	Purifying selection
Sspon.01G0004580-3C	Zm00001d027924_T001	0.864269	1.17113	0.73798	Purifying selection
Sspon.08G0014380-1P	Zm00001d045262_T001	0.134785	0.269034	0.500996	Purifying selection
Sspon.01G0033890-2D	Zm00001d034920_T001	0.0826445	0.191618	0.431299	Purifying selection
Sspon.02G0004580-1A	Zm00001d006653_T001	0.0441139	0.160989	0.274019	Purifying selection
Sspon.02G0004580-1A	Zm00001d021892_T001	0.0419797	0.098419	0.42654	Purifying selection
Sspon.02G0009790-1A	Zm00001d021214_T001	0.115147	0.286383	0.402075	Purifying selection
Sspon.02G0013210-1A	Zm00001d031796_T001	0.386497	0.600089	0.644065	Purifying selection
Sspon.02G0013210-1A	Zm00001d005892_T001	0.0988362	0.199549	0.495299	Purifying selection
Sspon.02G0013210-1A	Zm00001d052167_T001	0.52518	0.636467	0.825149	Purifying selection
Sspon.02G0013210-1A	Zm00001d018158_T001	0.555713	0.735263	0.755802	Purifying selection
Sspon.02G0016810-1A	Zm00001d020043_T001	0.0610424	0.235572	0.259124	Purifying selection
Sspon.02G0022780-1A	Zm00001d019096_T001	0.421967	0.682264	0.618481	Purifying selection
Sspon.01G0014380-1A	Zm00001d029940_T001	0.048287	0.142086	0.339843	Purifying selection
Sspon.02G0029880-1A	Zm00001d030862_T001	0.0596662	0.170213	0.350538	Purifying selection
Sspon.02G0033120-1B	Zm00001d022461_T001	0.0766378	0.127199	0.602501	Purifying selection
Sspon.02G0009790-2B	Zm00001d021214_T001	0.120512	0.308255	0.39095	Purifying selection
Sspon.02G0004580-2C	Zm00001d006653_T001	0.0424115	0.160645	0.264007	Purifying selection
Sspon.02G0004580-2C	Zm00001d021892_T001	0.0372889	0.103788	0.35928	Purifying selection
Sspon.02G0001330-3D	Zm00001d007119_T001	0.196649	0.25404	0.774087	Purifying selection
Sspon.02G0001330-3D	Zm00001d022488_T001	0.126352	0.186565	0.677255	Purifying selection
Sspon.02G0004580-3D	Zm00001d006653_T001	0.039527	0.155045	0.254938	Purifying selection
Sspon.02G0022780-4D	Zm00001d019096_T001	0.392998	0.733178	0.53602	Purifying selection
Sspon.01G0034960-1B	Zm00001d027686_T001	0.0538018	0.154489	0.348257	Purifying selection
Sspon.03G0032010-1B	Zm00001d044004_T001	0.0547996	0.138467	0.395759	Purifying selection
Sspon.03G0032010-1B	Zm00001d011499_T001	0.0661808	0.190569	0.34728	Purifying selection
Sspon.03G0004890-2B	Zm00001d040651_T001	0.0762395	0.138857	0.549051	Purifying selection
Sspon.03G0002110-2D	Zm00001d010175_T002	0.449356	0.76644	0.58629	Purifying selection
Sspon.03G0032010-1P	Zm00001d044004_T001	0.0531615	0.148908	0.357008	Purifying selection
Sspon.03G0032010-1P	Zm00001d011499_T001	0.0586173	0.182345	0.321465	Purifying selection
Sspon.04G0011360-1A	Zm00001d003871_T001	0.294924	0.775618	0.380244	Purifying selection
Sspon.04G0011360-1A	Zm00001d016623_T001	0.0808582	0.209817	0.385375	Purifying selection
Sspon.04G0015490-1A	Zm00001d015759_T001	0.0285698	0.125516	0.22762	Purifying selection
Sspon.04G0015490-1A	Zm00001d046501_T001	0.162936	1.07286	0.15187	Purifying selection
Sspon.04G0002740-2B	Zm00001d052167_T001	0.115544	0.174715	0.661332	Purifying selection
Sspon.04G0002740-2B	Zm00001d018158_T001	0.079573	0.101192	0.786354	Purifying selection
Sspon.04G0011360-2B	Zm00001d016623_T001	0.0704874	0.192864	0.365477	Purifying selection
Sspon.01G0035420-1B	Zm00001d027924_T001	0.145111	0.264585	0.54845	Purifying selection
Sspon.05G0005930-1P	Zm00001d026191_T001	0.264813	0.606863	0.436364	Purifying selection
Sspon.05G0005930-1P	Zm00001d017462_T001	0.0788836	0.187572	0.42055	Purifying selection
Sspon.04G0032830-1C	Zm00001d003884_T001	0.652308	0.921183	0.708121	Purifying selection
Sspon.08G0003040-2C	Zm00001d053859_T001	0.0427072	0.121477	0.351566	Purifying selection
Sspon.04G0002740-3D	Zm00001d052167_T001	0.121419	0.185387	0.65495	Purifying selection
Sspon.04G0002740-3D	Zm00001d018158_T001	0.0750892	0.12223	0.614328	Purifying selection
Sspon.08G0003040-1P	Zm00001d053859_T001	0.0414909	0.123522	0.335899	Purifying selection
Sspon.05G0005920-1A	Zm00001d002760_T001	0.0786374	0.231169	0.340172	Purifying selection
Sspon.05G0005920-1A	Zm00001d051340_T001	0.396804	0.772569	0.513616	Purifying selection
Sspon.05G0005920-1A	Zm00001d017466_T001	0.354317	0.714358	0.495994	Purifying selection
Sspon.05G0018650-1A	Zm00001d023535_T001	0.439418	0.74626	0.588826	Purifying selection
Sspon.05G0018650-1A	Zm00001d053195_T002	0.159111	0.342268	0.464874	Purifying selection
Sspon.04G0011360-1P	Zm00001d003871_T001	0.137137	0.236322	0.580295	Purifying selection
Sspon.05G0028220-1B	Zm00001d049058_T001	0.181605	0.239016	0.759803	Purifying selection
Sspon.05G0018650-2B	Zm00001d053195_T002	0.160912	0.331148	0.485921	Purifying selection
Sspon.05G0011430-2C	Zm00001d025409_T001	0.0803538	0.241134	0.333233	Purifying selection
Sspon.05G0022020-2D	Zm00001d002011_T001	0.173634	0.244681	0.709634	Purifying selection
Sspon.05G0011430-3D	Zm00001d025409_T001	0.0763083	0.233889	0.326259	Purifying selection
Sspon.06G0003010-1A	Zm00001d031673_T001	0.292246	0.406924	0.718185	Purifying selection
Sspon.02G0013210-1P	Zm00001d031796_T001	0.0920582	0.20731	0.44406	Purifying selection
Sspon.02G0013210-1P	Zm00001d005892_T001	0.366805	0.479363	0.765192	Purifying selection
Sspon.06G0002050-2B	Zm00001d031498_T001	0.560765	0.53456	1.04902	Purifying selection
Sspon.02G0013210-2B	Zm00001d031796_T001	0.188604	0.35151	0.536555	Purifying selection
Sspon.02G0013210-2B	Zm00001d005892_T001	0.437492	0.562577	0.777658	Purifying selection
Sspon.06G0010310-2B	Zm00001d024436_T001	0.159204	0.278304	0.572052	Purifying selection
Sspon.01G0043560-1B	Zm00001d014113_T001	0.135785	0.752176	0.180523	Purifying selection
Sspon.06G0009140-2C	Zm00001d024324_T001	0.121491	0.212567	0.571543	Purifying selection
Sspon.06G0009140-2C	Zm00001d049364_T001	0.295576	0.469186	0.629978	Purifying selection
Sspon.06G0009140-3D	Zm00001d024324_T001	0.152261	0.223428	0.681477	Purifying selection
Sspon.06G0009140-3D	Zm00001d002364_T001	0.370254	0.483076	0.766452	Purifying selection
Sspon.06G0009140-3D	Zm00001d049364_T001	0.261019	0.379886	0.687097	Purifying selection
Sspon.07G0021670-1B	Zm00001d039019_T001	0.0758754	0.144217	0.52612	Purifying selection
Sspon.07G0021670-1B	Zm00001d009573_T001	0.120742	0.20355	0.593182	Purifying selection
Sspon.07G0023420-1B	Zm00001d038320_T001	0.0757407	0.255483	0.296461	Purifying selection
Sspon.07G0023420-1B	Zm00001d010175_T002	0.265195	0.340704	0.778375	Purifying selection
Sspon.07G0021670-2C	Zm00001d039019_T001	0.0777614	0.137967	0.563621	Purifying selection
Sspon.07G0021670-2C	Zm00001d009573_T001	0.124821	0.196257	0.636008	Purifying selection
Sspon.07G0005000-2C	Zm00001d038584_T001	0.0876533	0.209819	0.417757	Purifying selection
Sspon.07G0005000-2C	Zm00001d012584_T001	0.343382	0.616704	0.556802	Purifying selection
Sspon.07G0021670-1T	Zm00001d039019_T001	0.131009	0.154551	0.847673	Purifying selection
Sspon.07G0023420-2D	Zm00001d038320_T001	0.0656176	0.239876	0.273548	Purifying selection
Sspon.07G0023420-2D	Zm00001d010175_T002	0.183286	0.33364	0.549352	Purifying selection
Sspon.01G0034960-2C	Zm00001d027686_T001	0.0360373	0.13513	0.266686	Purifying selection
Sspon.08G0003040-1A	Zm00001d014565_T001	0.0530977	0.171777	0.309109	Purifying selection
Sspon.08G0003040-1A	Zm00001d036536_T001	0.0556986	0.124556	0.447178	Purifying selection
Sspon.08G0014380-1A	Zm00001d036251_T001	0.162563	0.291711	0.557275	Purifying selection
Sspon.08G0014380-1A	Zm00001d045262_T001	0.127067	0.277287	0.458252	Purifying selection
Sspon.08G0018150-1B	Zm00001d053859_T001	0.235803	0.54157	0.435407	Purifying selection
Sspon.08G0018150-1B	Zm00001d014565_T001	0.0556153	0.196263	0.283371	Purifying selection
Sspon.08G0018150-1B	Zm00001d036536_T001	0.0543353	0.143926	0.377523	Purifying selection
Sspon.08G0012460-2B	Zm00001d045044_T001	0.0562638	0.31517	0.178519	Purifying selection
Sspon.08G0018150-2C	Zm00001d053859_T001	0.228059	0.559598	0.40754	Purifying selection
Sspon.08G0018150-2C	Zm00001d014565_T001	0.0454592	0.163939	0.277294	Purifying selection
Sspon.08G0018150-2C	Zm00001d036536_T001	0.0557901	0.138848	0.401807	Purifying selection
Sspon.08G0003040-3D	Zm00001d014565_T001	0.0437715	0.129617	0.337699	Purifying selection
Sspon.08G0003040-3D	Zm00001d036536_T001	0.0413898	0.138445	0.298962	Purifying selection
Sspon.08G0012460-1P	Zm00001d045044_T001	0.0615298	0.32181	0.191199	Purifying selection
Sspon.03G0008470-1A	Zm00001d043782_T001	0.0484821	0.137236	0.353275	Purifying selection
Sspon.03G0008470-1A	Zm00001d038907_T001	0.17812	0.497766	0.357839	Purifying selection
Sspon.03G0008470-1A	Zm00001d011639_T001	0.069961	0.170027	0.411469	Purifying selection
Sspon.03G0008470-2B	Zm00001d043782_T001	0.0471835	0.140108	0.336766	Purifying selection
Sspon.03G0008470-2B	Zm00001d011639_T001	0.0725123	0.172471	0.420431	Purifying selection
Sspon.03G0020270-2C	Zm00001d039907_T001	0.0699909	0.168109	0.416342	Purifying selection
Sspon.07G0002770-1A	Zm00001d009468_T001	0.0840484	0.209757	0.400694	Purifying selection
Sspon.07G0002770-2B	Zm00001d038907_T001	0.0831474	0.190306	0.436913	Purifying selection
Sspon.07G0002770-2B	Zm00001d009468_T001	0.117456	0.221714	0.529763	Purifying selection
Sspon.04G0011970-1A	Zm00001d016535_T002	0.0197088	0.185787	0.106083	Purifying selection
Sspon.04G0011970-2B	Zm00001d016535_T002	0.0538484	0.246378	0.21856	Purifying selection
Sspon.04G0011970-3C	Zm00001d016535_T002	0.0197088	0.194268	0.101452	Purifying selection
Sspon.04G0011970-4D	Zm00001d016535_T002	0.0867283	0.223297	0.388399	Purifying selection
