# Supplementary material for: Genome-wide identification and expression analysis of AP2/ERF transcription factors in sugarcane (Saccharum spontaneum L.)
Source: BMC Genomics. 2020 Oct 2;21:685. doi: 10.1186/s12864-020-07076-x (PMC7531145; doi:10.1186/s12864-020-07076-x)
Supplement: Supplementary file 10 — Additional file 10 List of cis-acting elements in the AP2 / ERF superfamily genes’ promoter region. [file 12864_2020_7076_MOESM10_ESM.xls]

## Sheet: Sheet1
Additional file 10 The cis-acting elements of the promoter region of the AP2 / ERF superfamily genes
Gene name	Gene ID	CRE
SsAP2-1	Sspon.01G0004240-1A	light responsiveness
SsAP2-1	Sspon.01G0004240-1A	light responsiveness
SsAP2-1	Sspon.01G0004240-1A	low-temperature responsiveness
SsAP2-1	Sspon.01G0004240-1A	MeJA-responsiveness
SsAP2-1	Sspon.01G0004240-1A	MeJA-responsiveness
SsAP2-1	Sspon.01G0004240-1A	MeJA-responsiveness
SsAP2-1	Sspon.01G0004240-1A	MeJA-responsiveness
SsAP2-1	Sspon.01G0004240-1A	MeJA-responsiveness
SsAP2-1	Sspon.01G0004240-1A	MeJA-responsiveness
SsAP2-1	Sspon.01G0004240-1A	MeJA-responsiveness
SsAP2-1	Sspon.01G0004240-1A	seed-specific regulation
SsAP2-1	Sspon.01G0004240-1A	seed-specific regulation
SsAP2-1	Sspon.01G0004240-1A	seed-specific regulation
SsAP2-1	Sspon.01G0004240-1A	gibberellin-responsive
SsAP2-1	Sspon.01G0004240-1A	gibberellin-responsive
SsAP2-1	Sspon.01G0004240-1A	light responsiveness
SsAP2-1	Sspon.01G0004240-1A	light responsiveness
SsAP2-1	Sspon.01G0004240-1A	light responsiveness
SsAP2-1	Sspon.01G0004240-1A	light responsiveness
SsAP2-1	Sspon.01G0004240-1A	anoxic specific inducibility
SsAP2-1	Sspon.01G0004240-1A	MeJA-responsiveness
SsAP2-1	Sspon.01G0004240-1A	MeJA-responsiveness
SsAP2-1	Sspon.01G0004240-1A	MeJA-responsiveness
SsAP2-1	Sspon.01G0004240-1A	MeJA-responsiveness
SsAP2-1	Sspon.01G0004240-1A	MeJA-responsiveness
SsAP2-1	Sspon.01G0004240-1A	MeJA-responsiveness
SsAP2-1	Sspon.01G0004240-1A	MeJA-responsiveness
SsAP2-1	Sspon.01G0004240-1A	light responsiveness
SsAP2-1	Sspon.01G0004240-1A	abscisic acid responsiveness
SsAP2-1	Sspon.01G0004240-1A	abscisic acid responsiveness
SsAP2-1	Sspon.01G0004240-1A	light responsiveness
SsAP2-1	Sspon.01G0004240-1A	auxin responsiveness
SsAP2-1	Sspon.01G0004240-1A	light responsiveness
SsAP2-1	Sspon.01G0004240-1A	salicylic acid responsiveness
SsAP2-10	Sspon.01G0062760-1D	auxin responsiveness
SsAP2-10	Sspon.01G0062760-1D	light responsiveness
SsAP2-10	Sspon.01G0062760-1D	salicylic acid responsiveness
SsAP2-10	Sspon.01G0062760-1D	salicylic acid responsiveness
SsAP2-10	Sspon.01G0062760-1D	light responsiveness
SsAP2-10	Sspon.01G0062760-1D	MYBHv1 binding site
SsAP2-10	Sspon.01G0062760-1D	light responsiveness
SsAP2-10	Sspon.01G0062760-1D	anoxic specific inducibility
SsAP2-10	Sspon.01G0062760-1D	endosperm expression
SsAP2-10	Sspon.01G0062760-1D	light responsiveness
SsAP2-10	Sspon.01G0062760-1D	light responsiveness
SsAP2-10	Sspon.01G0062760-1D	light responsiveness
SsAP2-10	Sspon.01G0062760-1D	light responsiveness
SsAP2-10	Sspon.01G0062760-1D	zein metabolism regulation
SsAP2-10	Sspon.01G0062760-1D	gibberellin-responsive
SsAP2-10	Sspon.01G0062760-1D	low-temperature responsiveness
SsAP2-10	Sspon.01G0062760-1D	the anaerobic induction
SsAP2-11	Sspon.01G0048170-2D	light responsiveness
SsAP2-11	Sspon.01G0048170-2D	light responsiveness
SsAP2-11	Sspon.01G0048170-2D	light responsiveness
SsAP2-11	Sspon.01G0048170-2D	light responsiveness
SsAP2-11	Sspon.01G0048170-2D	light responsiveness
SsAP2-11	Sspon.01G0048170-2D	light responsiveness
SsAP2-11	Sspon.01G0048170-2D	circadian control
SsAP2-11	Sspon.01G0048170-2D	light responsiveness
SsAP2-11	Sspon.01G0048170-2D	light responsiveness
SsAP2-11	Sspon.01G0048170-2D	MeJA-responsiveness
SsAP2-11	Sspon.01G0048170-2D	MeJA-responsiveness
SsAP2-11	Sspon.01G0048170-2D	auxin-responsive element
SsAP2-11	Sspon.01G0048170-2D	the anaerobic induction
SsAP2-11	Sspon.01G0048170-2D	light responsiveness
SsAP2-11	Sspon.01G0048170-2D	low-temperature responsiveness
SsAP2-11	Sspon.01G0048170-2D	salicylic acid responsiveness
SsAP2-11	Sspon.01G0048170-2D	light responsiveness
SsAP2-11	Sspon.01G0048170-2D	light responsiveness
SsAP2-11	Sspon.01G0048170-2D	light responsiveness
SsAP2-11	Sspon.01G0048170-2D	MYB binding site
SsAP2-11	Sspon.01G0048170-2D	MYB binding site
SsAP2-11	Sspon.01G0048170-2D	light responsiveness
SsAP2-11	Sspon.01G0048170-2D	meristem expression
SsAP2-11	Sspon.01G0048170-2D	meristem expression
SsAP2-11	Sspon.01G0048170-2D	MYBHv1 binding site
SsAP2-11	Sspon.01G0048170-2D	abscisic acid responsiveness
SsAP2-11	Sspon.01G0048170-2D	abscisic acid responsiveness
SsAP2-11	Sspon.01G0048170-2D	abscisic acid responsiveness
SsAP2-11	Sspon.01G0048170-2D	abscisic acid responsiveness
SsAP2-11	Sspon.01G0048170-2D	light responsiveness
SsAP2-11	Sspon.01G0048170-2D	MeJA-responsiveness
SsAP2-11	Sspon.01G0048170-2D	MeJA-responsiveness
SsAP2-12	Sspon.02G0022040-1P	anoxic specific inducibility
SsAP2-12	Sspon.02G0022040-1P	light responsiveness
SsAP2-12	Sspon.02G0022040-1P	light responsiveness
SsAP2-12	Sspon.02G0022040-1P	light responsiveness
SsAP2-12	Sspon.02G0022040-1P	light responsiveness
SsAP2-12	Sspon.02G0022040-1P	seed-specific regulation
SsAP2-12	Sspon.02G0022040-1P	gibberellin-responsive
SsAP2-12	Sspon.02G0022040-1P	MeJA-responsiveness
SsAP2-12	Sspon.02G0022040-1P	light responsiveness
SsAP2-12	Sspon.02G0022040-1P	light responsiveness
SsAP2-12	Sspon.02G0022040-1P	light responsiveness
SsAP2-12	Sspon.02G0022040-1P	abscisic acid responsiveness
SsAP2-12	Sspon.02G0022040-1P	abscisic acid responsiveness
SsAP2-12	Sspon.02G0022040-1P	abscisic acid responsiveness
SsAP2-12	Sspon.02G0022040-1P	abscisic acid responsiveness
SsAP2-12	Sspon.02G0022040-1P	abscisic acid responsiveness
SsAP2-12	Sspon.02G0022040-1P	MYBHv1 binding site
SsAP2-12	Sspon.02G0022040-1P	meristem expression
SsAP2-12	Sspon.02G0022040-1P	meristem expression
SsAP2-12	Sspon.02G0022040-1P	meristem expression
SsAP2-12	Sspon.02G0022040-1P	MeJA-responsiveness
SsAP2-12	Sspon.02G0022040-1P	light responsiveness
SsAP2-12	Sspon.02G0022040-1P	light responsiveness
SsAP2-12	Sspon.02G0022040-1P	light responsiveness
SsAP2-12	Sspon.02G0022040-1P	light responsiveness
SsAP2-12	Sspon.02G0022040-1P	light responsiveness
SsAP2-13	Sspon.02G0022040-1A	MeJA-responsiveness
SsAP2-13	Sspon.02G0022040-1A	light responsiveness
SsAP2-13	Sspon.02G0022040-1A	light responsiveness
SsAP2-13	Sspon.02G0022040-1A	light responsiveness
SsAP2-13	Sspon.02G0022040-1A	abscisic acid responsiveness
SsAP2-13	Sspon.02G0022040-1A	abscisic acid responsiveness
SsAP2-13	Sspon.02G0022040-1A	abscisic acid responsiveness
SsAP2-13	Sspon.02G0022040-1A	abscisic acid responsiveness
SsAP2-13	Sspon.02G0022040-1A	meristem expression
SsAP2-13	Sspon.02G0022040-1A	meristem expression
SsAP2-13	Sspon.02G0022040-1A	meristem expression
SsAP2-13	Sspon.02G0022040-1A	meristem expression
SsAP2-13	Sspon.02G0022040-1A	MYBHv1 binding site
SsAP2-13	Sspon.02G0022040-1A	light responsiveness
SsAP2-13	Sspon.02G0022040-1A	light responsiveness
SsAP2-13	Sspon.02G0022040-1A	light responsiveness
SsAP2-13	Sspon.02G0022040-1A	MeJA-responsiveness
SsAP2-13	Sspon.02G0022040-1A	gibberellin-responsive
SsAP2-13	Sspon.02G0022040-1A	seed-specific regulation
SsAP2-13	Sspon.02G0022040-1A	light responsiveness
SsAP2-13	Sspon.02G0022040-1A	light responsiveness
SsAP2-13	Sspon.02G0022040-1A	light responsiveness
SsAP2-14	Sspon.02G0022040-2C	light responsiveness
SsAP2-14	Sspon.02G0022040-2C	the anaerobic induction
SsAP2-14	Sspon.02G0022040-2C	MeJA-responsiveness
SsAP2-14	Sspon.02G0022040-2C	MeJA-responsiveness
SsAP2-14	Sspon.02G0022040-2C	MeJA-responsiveness
SsAP2-14	Sspon.02G0022040-2C	MeJA-responsiveness
SsAP2-14	Sspon.02G0022040-2C	light responsiveness
SsAP2-14	Sspon.02G0022040-2C	MYB binding site
SsAP2-14	Sspon.02G0022040-2C	gibberellin-responsive
SsAP2-14	Sspon.02G0022040-2C	gibberellin-responsive
SsAP2-14	Sspon.02G0022040-2C	zein metabolism regulation
SsAP2-14	Sspon.02G0022040-2C	anoxic specific inducibility
SsAP2-14	Sspon.02G0022040-2C	light responsiveness
SsAP2-14	Sspon.02G0022040-2C	light responsiveness
SsAP2-14	Sspon.02G0022040-2C	light responsiveness
SsAP2-14	Sspon.02G0022040-2C	light responsiveness
SsAP2-14	Sspon.02G0022040-2C	light responsiveness
SsAP2-14	Sspon.02G0022040-2C	light responsiveness
SsAP2-14	Sspon.02G0022040-2C	MeJA-responsiveness
SsAP2-14	Sspon.02G0022040-2C	MeJA-responsiveness
SsAP2-14	Sspon.02G0022040-2C	MeJA-responsiveness
SsAP2-14	Sspon.02G0022040-2C	MeJA-responsiveness
SsAP2-14	Sspon.02G0022040-2C	light responsiveness
SsAP2-14	Sspon.02G0022040-2C	light responsiveness
SsAP2-14	Sspon.02G0022040-2C	abscisic acid responsiveness
SsAP2-14	Sspon.02G0022040-2C	abscisic acid responsiveness
SsAP2-14	Sspon.02G0022040-2C	abscisic acid responsiveness
SsAP2-14	Sspon.02G0022040-2C	abscisic acid responsiveness
SsAP2-14	Sspon.02G0022040-2C	abscisic acid responsiveness
SsAP2-14	Sspon.02G0022040-2C	abscisic acid responsiveness
SsAP2-14	Sspon.02G0022040-2C	abscisic acid responsiveness
SsAP2-14	Sspon.02G0022040-2C	abscisic acid responsiveness
SsAP2-14	Sspon.02G0022040-2C	light responsiveness
SsAP2-14	Sspon.02G0022040-2C	light responsiveness
SsAP2-14	Sspon.02G0022040-2C	defense and stress responsiveness
SsAP2-14	Sspon.02G0022040-2C	defense and stress responsiveness
SsAP2-14	Sspon.02G0022040-2C	light responsiveness
SsAP2-14	Sspon.02G0022040-2C	light responsiveness
SsAP2-14	Sspon.02G0022040-2C	light responsiveness
SsAP2-14	Sspon.02G0022040-2C	light responsiveness
SsAP2-14	Sspon.02G0022040-2C	light responsiveness
SsAP2-14	Sspon.02G0022040-2C	light responsiveness
SsAP2-15	Sspon.01G0028640-3C	defense and stress responsiveness
SsAP2-15	Sspon.01G0028640-3C	light responsiveness
SsAP2-15	Sspon.01G0028640-3C	abscisic acid responsiveness
SsAP2-15	Sspon.01G0028640-3C	meristem expression
SsAP2-15	Sspon.01G0028640-3C	meristem expression
SsAP2-15	Sspon.01G0028640-3C	MYBHv1 binding site
SsAP2-15	Sspon.01G0028640-3C	MeJA-responsiveness
SsAP2-15	Sspon.01G0028640-3C	light responsiveness
SsAP2-15	Sspon.01G0028640-3C	light responsiveness
SsAP2-15	Sspon.01G0028640-3C	light responsiveness
SsAP2-15	Sspon.01G0028640-3C	light responsiveness
SsAP2-15	Sspon.01G0028640-3C	zein metabolism regulation
SsAP2-15	Sspon.01G0028640-3C	light responsiveness
SsAP2-15	Sspon.01G0028640-3C	differentiation of the palisade mesophyll cells
SsAP2-15	Sspon.01G0028640-3C	MYB binding site
SsAP2-15	Sspon.01G0028640-3C	MYB binding site
SsAP2-15	Sspon.01G0028640-3C	light responsiveness
SsAP2-15	Sspon.01G0028640-3C	gibberellin-responsive
SsAP2-15	Sspon.01G0028640-3C	gibberellin-responsive
SsAP2-15	Sspon.01G0028640-3C	gibberellin-responsive
SsAP2-15	Sspon.01G0028640-3C	seed-specific regulation
SsAP2-15	Sspon.01G0028640-3C	seed-specific regulation
SsAP2-15	Sspon.01G0028640-3C	the anaerobic induction
SsAP2-15	Sspon.01G0028640-3C	low-temperature responsiveness
SsAP2-15	Sspon.01G0028640-3C	MeJA-responsiveness
SsAP2-16	Sspon.01G0028640-4D	light responsiveness
SsAP2-16	Sspon.01G0028640-4D	light responsiveness
SsAP2-16	Sspon.01G0028640-4D	meristem expression
SsAP2-16	Sspon.01G0028640-4D	MYBHv1 binding site
SsAP2-16	Sspon.01G0028640-4D	endosperm expression
SsAP2-16	Sspon.01G0028640-4D	anoxic specific inducibility
SsAP2-16	Sspon.01G0028640-4D	light responsiveness
SsAP2-16	Sspon.01G0028640-4D	light responsiveness
SsAP2-16	Sspon.01G0028640-4D	light responsiveness
SsAP2-16	Sspon.01G0028640-4D	zein metabolism regulation
SsAP2-16	Sspon.01G0028640-4D	light responsiveness
SsAP2-16	Sspon.01G0028640-4D	MYB binding site
SsAP2-16	Sspon.01G0028640-4D	MYB binding site
SsAP2-16	Sspon.01G0028640-4D	differentiation of the palisade mesophyll cells
SsAP2-16	Sspon.01G0028640-4D	gibberellin-responsive
SsAP2-16	Sspon.01G0028640-4D	seed-specific regulation
SsAP2-16	Sspon.01G0028640-4D	seed-specific regulation
SsAP2-16	Sspon.01G0028640-4D	gibberellin-responsive
SsAP2-16	Sspon.01G0028640-4D	gibberellin-responsive
SsAP2-16	Sspon.01G0028640-4D	gibberellin-responsive
SsAP2-16	Sspon.01G0028640-4D	light responsiveness
SsAP2-16	Sspon.01G0028640-4D	light responsiveness
SsAP2-16	Sspon.01G0028640-4D	auxin-responsive element
SsAP2-16	Sspon.01G0028640-4D	auxin-responsive element
SsAP2-17	Sspon.03G0000980-2C	light responsiveness
SsAP2-17	Sspon.03G0000980-2C	MYB binding site
SsAP2-17	Sspon.03G0000980-2C	differentiation of the palisade mesophyll cells
SsAP2-17	Sspon.03G0000980-2C	seed-specific regulation
SsAP2-17	Sspon.03G0000980-2C	seed-specific regulation
SsAP2-17	Sspon.03G0000980-2C	light responsiveness
SsAP2-17	Sspon.03G0000980-2C	MeJA-responsiveness
SsAP2-17	Sspon.03G0000980-2C	MeJA-responsiveness
SsAP2-17	Sspon.03G0000980-2C	endosperm expression
SsAP2-17	Sspon.03G0000980-2C	endosperm expression
SsAP2-17	Sspon.03G0000980-2C	light responsiveness
SsAP2-17	Sspon.03G0000980-2C	light responsiveness
SsAP2-17	Sspon.03G0000980-2C	zein metabolism regulation
SsAP2-17	Sspon.03G0000980-2C	zein metabolism regulation
SsAP2-17	Sspon.03G0000980-2C	meristem expression
SsAP2-17	Sspon.03G0000980-2C	light responsiveness
SsAP2-17	Sspon.03G0000980-2C	MeJA-responsiveness
SsAP2-17	Sspon.03G0000980-2C	MeJA-responsiveness
SsAP2-17	Sspon.03G0000980-2C	light responsiveness
SsAP2-17	Sspon.03G0000980-2C	defense and stress responsiveness
SsAP2-17	Sspon.03G0000980-2C	defense and stress responsiveness
SsAP2-17	Sspon.03G0000980-2C	light responsiveness
SsAP2-17	Sspon.03G0000980-2C	light responsiveness
SsAP2-17	Sspon.03G0000980-2C	light responsiveness
SsAP2-17	Sspon.03G0000980-2C	light responsiveness
SsAP2-18	Sspon.03G0030120-2C	auxin-responsive element
SsAP2-18	Sspon.03G0030120-2C	MeJA-responsiveness
SsAP2-18	Sspon.03G0030120-2C	low-temperature responsiveness
SsAP2-18	Sspon.03G0030120-2C	the anaerobic induction
SsAP2-18	Sspon.03G0030120-2C	the anaerobic induction
SsAP2-18	Sspon.03G0030120-2C	the anaerobic induction
SsAP2-18	Sspon.03G0030120-2C	the anaerobic induction
SsAP2-18	Sspon.03G0030120-2C	the anaerobic induction
SsAP2-18	Sspon.03G0030120-2C	light responsiveness
SsAP2-18	Sspon.03G0030120-2C	MYB binding site
SsAP2-18	Sspon.03G0030120-2C	zein metabolism regulation
SsAP2-18	Sspon.03G0030120-2C	endosperm expression
SsAP2-18	Sspon.03G0030120-2C	light responsiveness
SsAP2-18	Sspon.03G0030120-2C	light responsiveness
SsAP2-18	Sspon.03G0030120-2C	MeJA-responsiveness
SsAP2-18	Sspon.03G0030120-2C	light responsiveness
SsAP2-18	Sspon.03G0030120-2C	abscisic acid responsiveness
SsAP2-18	Sspon.03G0030120-2C	abscisic acid responsiveness
SsAP2-18	Sspon.03G0030120-2C	light responsiveness
SsAP2-18	Sspon.03G0030120-2C	light responsiveness
SsAP2-18	Sspon.03G0030120-2C	light responsiveness
SsAP2-18	Sspon.03G0030120-2C	salicylic acid responsiveness
SsAP2-19	Sspon.04G0003470-2B	endosperm expression
SsAP2-19	Sspon.04G0003470-2B	wound-responsive element
SsAP2-19	Sspon.04G0003470-2B	light responsiveness
SsAP2-19	Sspon.04G0003470-2B	MYB binding site
SsAP2-19	Sspon.04G0003470-2B	light responsiveness
SsAP2-19	Sspon.04G0003470-2B	light responsiveness
SsAP2-19	Sspon.04G0003470-2B	cell cycle regulation
SsAP2-19	Sspon.04G0003470-2B	light responsiveness
SsAP2-19	Sspon.04G0003470-2B	light responsiveness
SsAP2-19	Sspon.04G0003470-2B	MeJA-responsiveness
SsAP2-19	Sspon.04G0003470-2B	MeJA-responsiveness
SsAP2-19	Sspon.04G0003470-2B	MeJA-responsiveness
SsAP2-19	Sspon.04G0003470-2B	light responsiveness
SsAP2-19	Sspon.04G0003470-2B	light responsiveness
SsAP2-19	Sspon.04G0003470-2B	light responsiveness
SsAP2-19	Sspon.04G0003470-2B	light responsiveness
SsAP2-19	Sspon.04G0003470-2B	anoxic specific inducibility
SsAP2-19	Sspon.04G0003470-2B	low-temperature responsiveness
SsAP2-19	Sspon.04G0003470-2B	the anaerobic induction
SsAP2-19	Sspon.04G0003470-2B	the anaerobic induction
SsAP2-19	Sspon.04G0003470-2B	the anaerobic induction
SsAP2-19	Sspon.04G0003470-2B	the anaerobic induction
SsAP2-19	Sspon.04G0003470-2B	the anaerobic induction
SsAP2-19	Sspon.04G0003470-2B	MeJA-responsiveness
SsAP2-19	Sspon.04G0003470-2B	MeJA-responsiveness
SsAP2-19	Sspon.04G0003470-2B	MeJA-responsiveness
SsAP2-19	Sspon.04G0003470-2B	light responsiveness
SsAP2-19	Sspon.04G0003470-2B	gibberellin-responsiveness
SsAP2-19	Sspon.04G0003470-2B	light responsiveness
SsAP2-19	Sspon.04G0003470-2B	MYBHv1 binding site
SsAP2-19	Sspon.04G0003470-2B	MYBHv1 binding site
SsAP2-19	Sspon.04G0003470-2B	MYBHv1 binding site
SsAP2-19	Sspon.04G0003470-2B	meristem expression
SsAP2-2	Sspon.01G0020400-1A	light responsiveness
SsAP2-2	Sspon.01G0020400-1A	auxin responsiveness
SsAP2-2	Sspon.01G0020400-1A	MYB binding site
SsAP2-2	Sspon.01G0020400-1A	light responsiveness
SsAP2-2	Sspon.01G0020400-1A	light responsiveness
SsAP2-2	Sspon.01G0020400-1A	light responsiveness
SsAP2-2	Sspon.01G0020400-1A	MYBHv1 binding site
SsAP2-2	Sspon.01G0020400-1A	MYBHv1 binding site
SsAP2-2	Sspon.01G0020400-1A	MYBHv1 binding site
SsAP2-2	Sspon.01G0020400-1A	MYBHv1 binding site
SsAP2-2	Sspon.01G0020400-1A	abscisic acid responsiveness
SsAP2-2	Sspon.01G0020400-1A	abscisic acid responsiveness
SsAP2-2	Sspon.01G0020400-1A	abscisic acid responsiveness
SsAP2-2	Sspon.01G0020400-1A	abscisic acid responsiveness
SsAP2-2	Sspon.01G0020400-1A	abscisic acid responsiveness
SsAP2-2	Sspon.01G0020400-1A	abscisic acid responsiveness
SsAP2-2	Sspon.01G0020400-1A	abscisic acid responsiveness
SsAP2-2	Sspon.01G0020400-1A	light responsiveness
SsAP2-2	Sspon.01G0020400-1A	MeJA-responsiveness
SsAP2-2	Sspon.01G0020400-1A	MeJA-responsiveness
SsAP2-2	Sspon.01G0020400-1A	light responsiveness
SsAP2-2	Sspon.01G0020400-1A	light responsiveness
SsAP2-2	Sspon.01G0020400-1A	light responsiveness
SsAP2-2	Sspon.01G0020400-1A	light responsiveness
SsAP2-2	Sspon.01G0020400-1A	light responsiveness
SsAP2-2	Sspon.01G0020400-1A	gibberellin-responsive
SsAP2-2	Sspon.01G0020400-1A	light responsiveness
SsAP2-2	Sspon.01G0020400-1A	MeJA-responsiveness
SsAP2-2	Sspon.01G0020400-1A	MeJA-responsiveness
SsAP2-2	Sspon.01G0020400-1A	the anaerobic induction
SsAP2-2	Sspon.01G0020400-1A	light responsiveness
SsAP2-2	Sspon.01G0020400-1A	low-temperature responsiveness
SsAP2-2	Sspon.01G0020400-1A	low-temperature responsiveness
SsAP2-20	Sspon.04G0003470-3C	light responsiveness
SsAP2-20	Sspon.04G0003470-3C	light responsiveness
SsAP2-20	Sspon.04G0003470-3C	light responsiveness
SsAP2-20	Sspon.04G0003470-3C	light responsiveness
SsAP2-20	Sspon.04G0003470-3C	MeJA-responsiveness
SsAP2-20	Sspon.04G0003470-3C	MeJA-responsiveness
SsAP2-20	Sspon.04G0003470-3C	MeJA-responsiveness
SsAP2-20	Sspon.04G0003470-3C	MeJA-responsiveness
SsAP2-20	Sspon.04G0003470-3C	MeJA-responsiveness
SsAP2-20	Sspon.04G0003470-3C	the anaerobic induction
SsAP2-20	Sspon.04G0003470-3C	the anaerobic induction
SsAP2-20	Sspon.04G0003470-3C	the anaerobic induction
SsAP2-20	Sspon.04G0003470-3C	the anaerobic induction
SsAP2-20	Sspon.04G0003470-3C	the anaerobic induction
SsAP2-20	Sspon.04G0003470-3C	light responsiveness
SsAP2-20	Sspon.04G0003470-3C	MYB binding site
SsAP2-20	Sspon.04G0003470-3C	MYB binding site
SsAP2-20	Sspon.04G0003470-3C	MYB binding site
SsAP2-20	Sspon.04G0003470-3C	MYB binding site
SsAP2-20	Sspon.04G0003470-3C	light responsiveness
SsAP2-20	Sspon.04G0003470-3C	gibberellin-responsiveness
SsAP2-20	Sspon.04G0003470-3C	light responsiveness
SsAP2-20	Sspon.04G0003470-3C	light responsiveness
SsAP2-20	Sspon.04G0003470-3C	light responsiveness
SsAP2-20	Sspon.04G0003470-3C	light responsiveness
SsAP2-20	Sspon.04G0003470-3C	MeJA-responsiveness
SsAP2-20	Sspon.04G0003470-3C	MeJA-responsiveness
SsAP2-20	Sspon.04G0003470-3C	MeJA-responsiveness
SsAP2-20	Sspon.04G0003470-3C	MeJA-responsiveness
SsAP2-20	Sspon.04G0003470-3C	MeJA-responsiveness
SsAP2-20	Sspon.04G0003470-3C	MYBHv1 binding site
SsAP2-20	Sspon.04G0003470-3C	MYBHv1 binding site
SsAP2-20	Sspon.04G0003470-3C	abscisic acid responsiveness
SsAP2-20	Sspon.04G0003470-3C	abscisic acid responsiveness
SsAP2-20	Sspon.04G0003470-3C	abscisic acid responsiveness
SsAP2-20	Sspon.04G0003470-3C	abscisic acid responsiveness
SsAP2-21	Sspon.04G0003470-4D	low-temperature responsiveness
SsAP2-21	Sspon.04G0003470-4D	low-temperature responsiveness
SsAP2-21	Sspon.04G0003470-4D	low-temperature responsiveness
SsAP2-21	Sspon.04G0003470-4D	low-temperature responsiveness
SsAP2-21	Sspon.04G0003470-4D	low-temperature responsiveness
SsAP2-21	Sspon.04G0003470-4D	light responsiveness
SsAP2-21	Sspon.04G0003470-4D	light responsiveness
SsAP2-21	Sspon.04G0003470-4D	light responsiveness
SsAP2-21	Sspon.04G0003470-4D	the anaerobic induction
SsAP2-21	Sspon.04G0003470-4D	the anaerobic induction
SsAP2-21	Sspon.04G0003470-4D	the anaerobic induction
SsAP2-21	Sspon.04G0003470-4D	the anaerobic induction
SsAP2-21	Sspon.04G0003470-4D	the anaerobic induction
SsAP2-21	Sspon.04G0003470-4D	the anaerobic induction
SsAP2-21	Sspon.04G0003470-4D	auxin-responsive element
SsAP2-21	Sspon.04G0003470-4D	MeJA-responsiveness
SsAP2-21	Sspon.04G0003470-4D	MeJA-responsiveness
SsAP2-21	Sspon.04G0003470-4D	MeJA-responsiveness
SsAP2-21	Sspon.04G0003470-4D	MeJA-responsiveness
SsAP2-21	Sspon.04G0003470-4D	MYB binding site
SsAP2-21	Sspon.04G0003470-4D	light responsiveness
SsAP2-21	Sspon.04G0003470-4D	anoxic specific inducibility
SsAP2-21	Sspon.04G0003470-4D	light responsiveness
SsAP2-21	Sspon.04G0003470-4D	light responsiveness
SsAP2-21	Sspon.04G0003470-4D	MeJA-responsiveness
SsAP2-21	Sspon.04G0003470-4D	MeJA-responsiveness
SsAP2-21	Sspon.04G0003470-4D	MeJA-responsiveness
SsAP2-21	Sspon.04G0003470-4D	MeJA-responsiveness
SsAP2-21	Sspon.04G0003470-4D	light responsiveness
SsAP2-21	Sspon.04G0003470-4D	abscisic acid responsiveness
SsAP2-21	Sspon.04G0003470-4D	abscisic acid responsiveness
SsAP2-21	Sspon.04G0003470-4D	MYBHv1 binding site
SsAP2-21	Sspon.04G0003470-4D	MYBHv1 binding site
SsAP2-21	Sspon.04G0003470-4D	light responsiveness
SsAP2-21	Sspon.04G0003470-4D	light responsiveness
SsAP2-21	Sspon.04G0003470-4D	light responsiveness
SsAP2-21	Sspon.04G0003470-4D	cell cycle regulation
SsAP2-22	Sspon.04G0003470-1P	gibberellin-responsive
SsAP2-22	Sspon.04G0003470-1P	MYB binding site
SsAP2-22	Sspon.04G0003470-1P	MYB binding site
SsAP2-22	Sspon.04G0003470-1P	differentiation of the palisade mesophyll cells
SsAP2-22	Sspon.04G0003470-1P	MeJA-responsiveness
SsAP2-22	Sspon.04G0003470-1P	MeJA-responsiveness
SsAP2-22	Sspon.04G0003470-1P	MeJA-responsiveness
SsAP2-22	Sspon.04G0003470-1P	auxin-responsive element
SsAP2-22	Sspon.04G0003470-1P	light responsiveness
SsAP2-22	Sspon.04G0003470-1P	the anaerobic induction
SsAP2-22	Sspon.04G0003470-1P	the anaerobic induction
SsAP2-22	Sspon.04G0003470-1P	the anaerobic induction
SsAP2-22	Sspon.04G0003470-1P	the anaerobic induction
SsAP2-22	Sspon.04G0003470-1P	the anaerobic induction
SsAP2-22	Sspon.04G0003470-1P	light responsiveness
SsAP2-22	Sspon.04G0003470-1P	light responsiveness
SsAP2-22	Sspon.04G0003470-1P	light responsiveness
SsAP2-22	Sspon.04G0003470-1P	MYBHv1 binding site
SsAP2-22	Sspon.04G0003470-1P	MeJA-responsiveness
SsAP2-22	Sspon.04G0003470-1P	MeJA-responsiveness
SsAP2-22	Sspon.04G0003470-1P	MeJA-responsiveness
SsAP2-22	Sspon.04G0003470-1P	salicylic acid responsiveness
SsAP2-22	Sspon.04G0003470-1P	light responsiveness
SsAP2-22	Sspon.04G0003470-1P	light responsiveness
SsAP2-23	Sspon.05G0001920-1A	MeJA-responsiveness
SsAP2-23	Sspon.05G0001920-1A	light responsiveness
SsAP2-23	Sspon.05G0001920-1A	light responsiveness
SsAP2-23	Sspon.05G0001920-1A	light responsiveness
SsAP2-23	Sspon.05G0001920-1A	light responsiveness
SsAP2-23	Sspon.05G0001920-1A	light responsiveness
SsAP2-23	Sspon.05G0001920-1A	MYBHv1 binding site
SsAP2-23	Sspon.05G0001920-1A	light responsiveness
SsAP2-23	Sspon.05G0001920-1A	the anaerobic induction
SsAP2-23	Sspon.05G0001920-1A	auxin-responsive element
SsAP2-23	Sspon.05G0001920-1A	MeJA-responsiveness
SsAP2-23	Sspon.05G0001920-1A	light responsiveness
SsAP2-23	Sspon.05G0001920-1A	gibberellin-responsive
SsAP2-23	Sspon.05G0001920-1A	seed-specific regulation
SsAP2-23	Sspon.05G0001920-1A	seed-specific regulation
SsAP2-23	Sspon.05G0001920-1A	seed-specific regulation
SsAP2-23	Sspon.05G0001920-1A	seed-specific regulation
SsAP2-23	Sspon.05G0001920-1A	seed-specific regulation
SsAP2-23	Sspon.05G0001920-1A	light responsiveness
SsAP2-23	Sspon.05G0001920-1A	light responsiveness
SsAP2-23	Sspon.05G0001920-1A	light responsiveness
SsAP2-23	Sspon.05G0001920-1A	light responsiveness
SsAP2-24	Sspon.05G0002360-1A	light responsiveness
SsAP2-24	Sspon.05G0002360-1A	MeJA-responsiveness
SsAP2-24	Sspon.05G0002360-1A	meristem expression
SsAP2-24	Sspon.05G0002360-1A	MYBHv1 binding site
SsAP2-24	Sspon.05G0002360-1A	abscisic acid responsiveness
SsAP2-24	Sspon.05G0002360-1A	abscisic acid responsiveness
SsAP2-24	Sspon.05G0002360-1A	abscisic acid responsiveness
SsAP2-24	Sspon.05G0002360-1A	abscisic acid responsiveness
SsAP2-24	Sspon.05G0002360-1A	light responsiveness
SsAP2-24	Sspon.05G0002360-1A	auxin responsiveness
SsAP2-24	Sspon.05G0002360-1A	MeJA-responsiveness
SsAP2-24	Sspon.05G0002360-1A	auxin-responsive element
SsAP2-24	Sspon.05G0002360-1A	the anaerobic induction
SsAP2-24	Sspon.05G0002360-1A	the anaerobic induction
SsAP2-24	Sspon.05G0002360-1A	the anaerobic induction
SsAP2-24	Sspon.05G0002360-1A	the anaerobic induction
SsAP2-24	Sspon.05G0002360-1A	gibberellin-responsive
SsAP2-24	Sspon.05G0002360-1A	light responsiveness
SsAP2-24	Sspon.05G0002360-1A	MYB binding site
SsAP2-24	Sspon.05G0002360-1A	MYB binding site
SsAP2-24	Sspon.05G0002360-1A	light responsiveness
SsAP2-24	Sspon.05G0002360-1A	light responsiveness
SsAP2-24	Sspon.05G0002360-1A	light responsiveness
SsAP2-24	Sspon.05G0002360-1A	light responsiveness
SsAP2-24	Sspon.05G0002360-1A	light responsiveness
SsAP2-24	Sspon.05G0002360-1A	anoxic specific inducibility
SsAP2-24	Sspon.05G0002360-1A	anoxic specific inducibility
SsAP2-25	Sspon.05G0002360-2B	abscisic acid responsiveness
SsAP2-25	Sspon.05G0002360-2B	abscisic acid responsiveness
SsAP2-25	Sspon.05G0002360-2B	abscisic acid responsiveness
SsAP2-25	Sspon.05G0002360-2B	MYBHv1 binding site
SsAP2-25	Sspon.05G0002360-2B	MeJA-responsiveness
SsAP2-25	Sspon.05G0002360-2B	MeJA-responsiveness
SsAP2-25	Sspon.05G0002360-2B	MeJA-responsiveness
SsAP2-25	Sspon.05G0002360-2B	light responsiveness
SsAP2-25	Sspon.05G0002360-2B	salicylic acid responsiveness
SsAP2-25	Sspon.05G0002360-2B	MYB binding site
SsAP2-25	Sspon.05G0002360-2B	light responsiveness
SsAP2-25	Sspon.05G0002360-2B	gibberellin-responsive
SsAP2-25	Sspon.05G0002360-2B	seed-specific regulation
SsAP2-25	Sspon.05G0002360-2B	the anaerobic induction
SsAP2-25	Sspon.05G0002360-2B	the anaerobic induction
SsAP2-25	Sspon.05G0002360-2B	MeJA-responsiveness
SsAP2-25	Sspon.05G0002360-2B	MeJA-responsiveness
SsAP2-25	Sspon.05G0002360-2B	MeJA-responsiveness
SsAP2-25	Sspon.05G0002360-2B	auxin-responsive element
SsAP2-25	Sspon.05G0002360-2B	light responsiveness
SsAP2-25	Sspon.05G0002360-2B	light responsiveness
SsAP2-25	Sspon.05G0002360-2B	light responsiveness
SsAP2-25	Sspon.05G0002360-2B	light responsiveness
SsAP2-25	Sspon.05G0002360-2B	anoxic specific inducibility
SsAP2-25	Sspon.05G0002360-2B	anoxic specific inducibility
SsAP2-25	Sspon.05G0002360-2B	light responsiveness
SsAP2-25	Sspon.05G0002360-2B	light responsiveness
SsAP2-26	Sspon.05G0001920-2C	MeJA-responsiveness
SsAP2-26	Sspon.05G0001920-2C	light responsiveness
SsAP2-26	Sspon.05G0001920-2C	light responsiveness
SsAP2-26	Sspon.05G0001920-2C	light responsiveness
SsAP2-26	Sspon.05G0001920-2C	light responsiveness
SsAP2-26	Sspon.05G0001920-2C	light responsiveness
SsAP2-26	Sspon.05G0001920-2C	MYBHv1 binding site
SsAP2-26	Sspon.05G0001920-2C	light responsiveness
SsAP2-26	Sspon.05G0001920-2C	MYB binding site
SsAP2-26	Sspon.05G0001920-2C	the anaerobic induction
SsAP2-26	Sspon.05G0001920-2C	auxin-responsive element
SsAP2-26	Sspon.05G0001920-2C	MeJA-responsiveness
SsAP2-26	Sspon.05G0001920-2C	light responsiveness
SsAP2-26	Sspon.05G0001920-2C	seed-specific regulation
SsAP2-26	Sspon.05G0001920-2C	seed-specific regulation
SsAP2-26	Sspon.05G0001920-2C	seed-specific regulation
SsAP2-26	Sspon.05G0001920-2C	seed-specific regulation
SsAP2-26	Sspon.05G0001920-2C	gibberellin-responsive
SsAP2-26	Sspon.05G0001920-2C	light responsiveness
SsAP2-26	Sspon.05G0001920-2C	zein metabolism regulation
SsAP2-26	Sspon.05G0001920-2C	light responsiveness
SsAP2-26	Sspon.05G0001920-2C	light responsiveness
SsAP2-27	Sspon.05G0002360-3C	light responsiveness
SsAP2-27	Sspon.05G0002360-3C	light responsiveness
SsAP2-27	Sspon.05G0002360-3C	MeJA-responsiveness
SsAP2-27	Sspon.05G0002360-3C	MeJA-responsiveness
SsAP2-27	Sspon.05G0002360-3C	MeJA-responsiveness
SsAP2-27	Sspon.05G0002360-3C	meristem expression
SsAP2-27	Sspon.05G0002360-3C	abscisic acid responsiveness
SsAP2-27	Sspon.05G0002360-3C	abscisic acid responsiveness
SsAP2-27	Sspon.05G0002360-3C	abscisic acid responsiveness
SsAP2-27	Sspon.05G0002360-3C	abscisic acid responsiveness
SsAP2-27	Sspon.05G0002360-3C	light responsiveness
SsAP2-27	Sspon.05G0002360-3C	light responsiveness
SsAP2-27	Sspon.05G0002360-3C	light responsiveness
SsAP2-27	Sspon.05G0002360-3C	light responsiveness
SsAP2-27	Sspon.05G0002360-3C	light responsiveness
SsAP2-27	Sspon.05G0002360-3C	anoxic specific inducibility
SsAP2-27	Sspon.05G0002360-3C	anoxic specific inducibility
SsAP2-27	Sspon.05G0002360-3C	MeJA-responsiveness
SsAP2-27	Sspon.05G0002360-3C	MeJA-responsiveness
SsAP2-27	Sspon.05G0002360-3C	MeJA-responsiveness
SsAP2-27	Sspon.05G0002360-3C	auxin-responsive element
SsAP2-27	Sspon.05G0002360-3C	the anaerobic induction
SsAP2-27	Sspon.05G0002360-3C	the anaerobic induction
SsAP2-27	Sspon.05G0002360-3C	gibberellin-responsive
SsAP2-27	Sspon.05G0002360-3C	gibberellin-responsive
SsAP2-27	Sspon.05G0002360-3C	MYB binding site
SsAP2-28	Sspon.05G0020470-2C	anoxic specific inducibility
SsAP2-28	Sspon.05G0020470-2C	light responsiveness
SsAP2-28	Sspon.05G0020470-2C	light responsiveness
SsAP2-28	Sspon.05G0020470-2C	zein metabolism regulation
SsAP2-28	Sspon.05G0020470-2C	MYB binding site
SsAP2-28	Sspon.05G0020470-2C	auxin-responsive element
SsAP2-28	Sspon.05G0020470-2C	MeJA-responsiveness
SsAP2-28	Sspon.05G0020470-2C	auxin responsiveness
SsAP2-28	Sspon.05G0020470-2C	MYBHv1 binding site
SsAP2-28	Sspon.05G0020470-2C	abscisic acid responsiveness
SsAP2-28	Sspon.05G0020470-2C	light responsiveness
SsAP2-28	Sspon.05G0020470-2C	light responsiveness
SsAP2-28	Sspon.05G0020470-2C	light responsiveness
SsAP2-28	Sspon.05G0020470-2C	MeJA-responsiveness
SsAP2-29	Sspon.05G0001920-3D	auxin-responsive element
SsAP2-29	Sspon.05G0001920-3D	MeJA-responsiveness
SsAP2-29	Sspon.05G0001920-3D	MeJA-responsiveness
SsAP2-29	Sspon.05G0001920-3D	the anaerobic induction
SsAP2-29	Sspon.05G0001920-3D	seed-specific regulation
SsAP2-29	Sspon.05G0001920-3D	seed-specific regulation
SsAP2-29	Sspon.05G0001920-3D	seed-specific regulation
SsAP2-29	Sspon.05G0001920-3D	seed-specific regulation
SsAP2-29	Sspon.05G0001920-3D	gibberellin-responsive
SsAP2-29	Sspon.05G0001920-3D	light responsiveness
SsAP2-29	Sspon.05G0001920-3D	light responsiveness
SsAP2-29	Sspon.05G0001920-3D	light responsiveness
SsAP2-29	Sspon.05G0001920-3D	light responsiveness
SsAP2-29	Sspon.05G0001920-3D	light responsiveness
SsAP2-29	Sspon.05G0001920-3D	light responsiveness
SsAP2-29	Sspon.05G0001920-3D	light responsiveness
SsAP2-29	Sspon.05G0001920-3D	light responsiveness
SsAP2-29	Sspon.05G0001920-3D	light responsiveness
SsAP2-29	Sspon.05G0001920-3D	light responsiveness
SsAP2-29	Sspon.05G0001920-3D	light responsiveness
SsAP2-29	Sspon.05G0001920-3D	light responsiveness
SsAP2-29	Sspon.05G0001920-3D	MeJA-responsiveness
SsAP2-29	Sspon.05G0001920-3D	MeJA-responsiveness
SsAP2-29	Sspon.05G0001920-3D	MYBHv1 binding site
SsAP2-29	Sspon.05G0001920-3D	abscisic acid responsiveness
SsAP2-29	Sspon.05G0001920-3D	MYB binding site
SsAP2-3	Sspon.01G0020400-2B	MeJA-responsiveness
SsAP2-3	Sspon.01G0020400-2B	MeJA-responsiveness
SsAP2-3	Sspon.01G0020400-2B	meristem expression
SsAP2-3	Sspon.01G0020400-2B	abscisic acid responsiveness
SsAP2-3	Sspon.01G0020400-2B	abscisic acid responsiveness
SsAP2-3	Sspon.01G0020400-2B	abscisic acid responsiveness
SsAP2-3	Sspon.01G0020400-2B	abscisic acid responsiveness
SsAP2-3	Sspon.01G0020400-2B	abscisic acid responsiveness
SsAP2-3	Sspon.01G0020400-2B	abscisic acid responsiveness
SsAP2-3	Sspon.01G0020400-2B	light responsiveness
SsAP2-3	Sspon.01G0020400-2B	light responsiveness
SsAP2-3	Sspon.01G0020400-2B	light responsiveness
SsAP2-3	Sspon.01G0020400-2B	light responsiveness
SsAP2-3	Sspon.01G0020400-2B	salicylic acid responsiveness
SsAP2-3	Sspon.01G0020400-2B	light responsiveness
SsAP2-3	Sspon.01G0020400-2B	light responsiveness
SsAP2-3	Sspon.01G0020400-2B	light responsiveness
SsAP2-3	Sspon.01G0020400-2B	light responsiveness
SsAP2-3	Sspon.01G0020400-2B	MeJA-responsiveness
SsAP2-3	Sspon.01G0020400-2B	MeJA-responsiveness
SsAP2-3	Sspon.01G0020400-2B	the anaerobic induction
SsAP2-3	Sspon.01G0020400-2B	light responsiveness
SsAP2-3	Sspon.01G0020400-2B	gibberellin-responsive
SsAP2-3	Sspon.01G0020400-2B	light responsiveness
SsAP2-3	Sspon.01G0020400-2B	light responsiveness
SsAP2-3	Sspon.01G0020400-2B	MYB binding site
SsAP2-3	Sspon.01G0020400-2B	zein metabolism regulation
SsAP2-3	Sspon.01G0020400-2B	light responsiveness
SsAP2-3	Sspon.01G0020400-2B	light responsiveness
SsAP2-3	Sspon.01G0020400-2B	light responsiveness
SsAP2-3	Sspon.01G0020400-2B	light responsiveness
SsAP2-3	Sspon.01G0020400-2B	light responsiveness
SsAP2-3	Sspon.01G0020400-2B	light responsiveness
SsAP2-3	Sspon.01G0020400-2B	light responsiveness
SsAP2-30	Sspon.05G0002360-4D	anoxic specific inducibility
SsAP2-30	Sspon.05G0002360-4D	anoxic specific inducibility
SsAP2-30	Sspon.05G0002360-4D	light responsiveness
SsAP2-30	Sspon.05G0002360-4D	light responsiveness
SsAP2-30	Sspon.05G0002360-4D	light responsiveness
SsAP2-30	Sspon.05G0002360-4D	light responsiveness
SsAP2-30	Sspon.05G0002360-4D	light responsiveness
SsAP2-30	Sspon.05G0002360-4D	light responsiveness
SsAP2-30	Sspon.05G0002360-4D	MYB binding site
SsAP2-30	Sspon.05G0002360-4D	gibberellin-responsive
SsAP2-30	Sspon.05G0002360-4D	gibberellin-responsive
SsAP2-30	Sspon.05G0002360-4D	the anaerobic induction
SsAP2-30	Sspon.05G0002360-4D	the anaerobic induction
SsAP2-30	Sspon.05G0002360-4D	auxin-responsive element
SsAP2-30	Sspon.05G0002360-4D	MeJA-responsiveness
SsAP2-30	Sspon.05G0002360-4D	MeJA-responsiveness
SsAP2-30	Sspon.05G0002360-4D	MeJA-responsiveness
SsAP2-30	Sspon.05G0002360-4D	light responsiveness
SsAP2-30	Sspon.05G0002360-4D	light responsiveness
SsAP2-30	Sspon.05G0002360-4D	abscisic acid responsiveness
SsAP2-30	Sspon.05G0002360-4D	abscisic acid responsiveness
SsAP2-30	Sspon.05G0002360-4D	abscisic acid responsiveness
SsAP2-30	Sspon.05G0002360-4D	MYBHv1 binding site
SsAP2-30	Sspon.05G0002360-4D	meristem expression
SsAP2-30	Sspon.05G0002360-4D	MeJA-responsiveness
SsAP2-30	Sspon.05G0002360-4D	MeJA-responsiveness
SsAP2-30	Sspon.05G0002360-4D	MeJA-responsiveness
SsAP2-31	Sspon.05G0020470-3D	auxin responsiveness
SsAP2-31	Sspon.05G0020470-3D	light responsiveness
SsAP2-31	Sspon.05G0020470-3D	light responsiveness
SsAP2-31	Sspon.05G0020470-3D	MeJA-responsiveness
SsAP2-31	Sspon.05G0020470-3D	MeJA-responsiveness
SsAP2-31	Sspon.05G0020470-3D	MeJA-responsiveness
SsAP2-31	Sspon.05G0020470-3D	MeJA-responsiveness
SsAP2-31	Sspon.05G0020470-3D	meristem expression
SsAP2-31	Sspon.05G0020470-3D	MYBHv1 binding site
SsAP2-31	Sspon.05G0020470-3D	abscisic acid responsiveness
SsAP2-31	Sspon.05G0020470-3D	zein metabolism regulation
SsAP2-31	Sspon.05G0020470-3D	light responsiveness
SsAP2-31	Sspon.05G0020470-3D	light responsiveness
SsAP2-31	Sspon.05G0020470-3D	anoxic specific inducibility
SsAP2-31	Sspon.05G0020470-3D	anoxic specific inducibility
SsAP2-31	Sspon.05G0020470-3D	MeJA-responsiveness
SsAP2-31	Sspon.05G0020470-3D	MeJA-responsiveness
SsAP2-31	Sspon.05G0020470-3D	MeJA-responsiveness
SsAP2-31	Sspon.05G0020470-3D	MeJA-responsiveness
SsAP2-31	Sspon.05G0020470-3D	auxin-responsive element
SsAP2-31	Sspon.05G0020470-3D	the anaerobic induction
SsAP2-31	Sspon.05G0020470-3D	MYB binding site
SsAP2-32	Sspon.06G0005570-1A	abscisic acid responsiveness
SsAP2-32	Sspon.06G0005570-1A	abscisic acid responsiveness
SsAP2-32	Sspon.06G0005570-1A	light responsiveness
SsAP2-32	Sspon.06G0005570-1A	meristem expression
SsAP2-32	Sspon.06G0005570-1A	meristem expression
SsAP2-32	Sspon.06G0005570-1A	MYBHv1 binding site
SsAP2-32	Sspon.06G0005570-1A	MeJA-responsiveness
SsAP2-32	Sspon.06G0005570-1A	MeJA-responsiveness
SsAP2-32	Sspon.06G0005570-1A	MeJA-responsiveness
SsAP2-32	Sspon.06G0005570-1A	MeJA-responsiveness
SsAP2-32	Sspon.06G0005570-1A	light responsiveness
SsAP2-32	Sspon.06G0005570-1A	defense and stress responsiveness
SsAP2-32	Sspon.06G0005570-1A	MYB binding site
SsAP2-32	Sspon.06G0005570-1A	MYB binding site
SsAP2-32	Sspon.06G0005570-1A	MYB binding site
SsAP2-32	Sspon.06G0005570-1A	the anaerobic induction
SsAP2-32	Sspon.06G0005570-1A	the anaerobic induction
SsAP2-32	Sspon.06G0005570-1A	low-temperature responsiveness
SsAP2-32	Sspon.06G0005570-1A	MeJA-responsiveness
SsAP2-32	Sspon.06G0005570-1A	MeJA-responsiveness
SsAP2-32	Sspon.06G0005570-1A	MeJA-responsiveness
SsAP2-32	Sspon.06G0005570-1A	MeJA-responsiveness
SsAP2-32	Sspon.06G0005570-1A	anoxic specific inducibility
SsAP2-32	Sspon.06G0005570-1A	anoxic specific inducibility
SsAP2-32	Sspon.06G0005570-1A	light responsiveness
SsAP2-32	Sspon.06G0005570-1A	light responsiveness
SsAP2-32	Sspon.06G0005570-1A	light responsiveness
SsAP2-32	Sspon.06G0005570-1A	light responsiveness
SsAP2-32	Sspon.06G0005570-1A	light responsiveness
SsAP2-32	Sspon.06G0005570-1A	light responsiveness
SsAP2-33	Sspon.06G0023500-1B	light responsiveness
SsAP2-33	Sspon.06G0023500-1B	differentiation of the palisade mesophyll cells
SsAP2-33	Sspon.06G0023500-1B	light responsiveness
SsAP2-33	Sspon.06G0023500-1B	light responsiveness
SsAP2-33	Sspon.06G0023500-1B	MYB binding site
SsAP2-33	Sspon.06G0023500-1B	gibberellin-responsive
SsAP2-33	Sspon.06G0023500-1B	gibberellin-responsive
SsAP2-33	Sspon.06G0023500-1B	the anaerobic induction
SsAP2-33	Sspon.06G0023500-1B	light responsiveness
SsAP2-33	Sspon.06G0023500-1B	light responsiveness
SsAP2-33	Sspon.06G0023500-1B	MeJA-responsiveness
SsAP2-33	Sspon.06G0023500-1B	MeJA-responsiveness
SsAP2-33	Sspon.06G0023500-1B	anoxic specific inducibility
SsAP2-33	Sspon.06G0023500-1B	light responsiveness
SsAP2-33	Sspon.06G0023500-1B	light responsiveness
SsAP2-33	Sspon.06G0023500-1B	abscisic acid responsiveness
SsAP2-33	Sspon.06G0023500-1B	abscisic acid responsiveness
SsAP2-33	Sspon.06G0023500-1B	abscisic acid responsiveness
SsAP2-33	Sspon.06G0023500-1B	abscisic acid responsiveness
SsAP2-33	Sspon.06G0023500-1B	MeJA-responsiveness
SsAP2-33	Sspon.06G0023500-1B	MeJA-responsiveness
SsAP2-33	Sspon.06G0023500-1B	light responsiveness
SsAP2-33	Sspon.06G0023500-1B	light responsiveness
SsAP2-33	Sspon.06G0023500-1B	light responsiveness
SsAP2-33	Sspon.06G0023500-1B	light responsiveness
SsAP2-33	Sspon.06G0023500-1B	light responsiveness
SsAP2-34	Sspon.06G0005570-3D	abscisic acid responsiveness
SsAP2-34	Sspon.06G0005570-3D	abscisic acid responsiveness
SsAP2-34	Sspon.06G0005570-3D	abscisic acid responsiveness
SsAP2-34	Sspon.06G0005570-3D	abscisic acid responsiveness
SsAP2-34	Sspon.06G0005570-3D	abscisic acid responsiveness
SsAP2-34	Sspon.06G0005570-3D	abscisic acid responsiveness
SsAP2-34	Sspon.06G0005570-3D	meristem expression
SsAP2-34	Sspon.06G0005570-3D	meristem expression
SsAP2-34	Sspon.06G0005570-3D	light responsiveness
SsAP2-34	Sspon.06G0005570-3D	MeJA-responsiveness
SsAP2-34	Sspon.06G0005570-3D	MeJA-responsiveness
SsAP2-34	Sspon.06G0005570-3D	MeJA-responsiveness
SsAP2-34	Sspon.06G0005570-3D	light responsiveness
SsAP2-34	Sspon.06G0005570-3D	light responsiveness
SsAP2-34	Sspon.06G0005570-3D	light responsiveness
SsAP2-34	Sspon.06G0005570-3D	light responsiveness
SsAP2-34	Sspon.06G0005570-3D	salicylic acid responsiveness
SsAP2-34	Sspon.06G0005570-3D	salicylic acid responsiveness
SsAP2-34	Sspon.06G0005570-3D	MYB binding site
SsAP2-34	Sspon.06G0005570-3D	MYB binding site
SsAP2-34	Sspon.06G0005570-3D	low-temperature responsiveness
SsAP2-34	Sspon.06G0005570-3D	low-temperature responsiveness
SsAP2-34	Sspon.06G0005570-3D	the anaerobic induction
SsAP2-34	Sspon.06G0005570-3D	the anaerobic induction
SsAP2-34	Sspon.06G0005570-3D	MeJA-responsiveness
SsAP2-34	Sspon.06G0005570-3D	MeJA-responsiveness
SsAP2-34	Sspon.06G0005570-3D	MeJA-responsiveness
SsAP2-34	Sspon.06G0005570-3D	auxin-responsive element
SsAP2-34	Sspon.06G0005570-3D	light responsiveness
SsAP2-34	Sspon.06G0005570-3D	light responsiveness
SsAP2-34	Sspon.06G0005570-3D	light responsiveness
SsAP2-34	Sspon.06G0005570-3D	light responsiveness
SsAP2-34	Sspon.06G0005570-3D	anoxic specific inducibility
SsAP2-34	Sspon.06G0005570-3D	anoxic specific inducibility
SsAP2-34	Sspon.06G0005570-3D	anoxic specific inducibility
SsAP2-34	Sspon.06G0005570-3D	light responsiveness
SsAP2-34	Sspon.06G0005570-3D	light responsiveness
SsAP2-34	Sspon.06G0005570-3D	light responsiveness
SsAP2-34	Sspon.06G0005570-3D	light responsiveness
SsAP2-34	Sspon.06G0005570-3D	zein metabolism regulation
SsAP2-35	Sspon.06G0023500-3D	zein metabolism regulation
SsAP2-35	Sspon.06G0023500-3D	light responsiveness
SsAP2-35	Sspon.06G0023500-3D	light responsiveness
SsAP2-35	Sspon.06G0023500-3D	light responsiveness
SsAP2-35	Sspon.06G0023500-3D	light responsiveness
SsAP2-35	Sspon.06G0023500-3D	endosperm expression
SsAP2-35	Sspon.06G0023500-3D	MeJA-responsiveness
SsAP2-35	Sspon.06G0023500-3D	MeJA-responsiveness
SsAP2-35	Sspon.06G0023500-3D	the anaerobic induction
SsAP2-35	Sspon.06G0023500-3D	the anaerobic induction
SsAP2-35	Sspon.06G0023500-3D	the anaerobic induction
SsAP2-35	Sspon.06G0023500-3D	the anaerobic induction
SsAP2-35	Sspon.06G0023500-3D	light responsiveness
SsAP2-35	Sspon.06G0023500-3D	light responsiveness
SsAP2-35	Sspon.06G0023500-3D	low-temperature responsiveness
SsAP2-35	Sspon.06G0023500-3D	endosperm expression
SsAP2-35	Sspon.06G0023500-3D	MYB binding site
SsAP2-35	Sspon.06G0023500-3D	light responsiveness
SsAP2-35	Sspon.06G0023500-3D	light responsiveness
SsAP2-35	Sspon.06G0023500-3D	MeJA-responsiveness
SsAP2-35	Sspon.06G0023500-3D	MeJA-responsiveness
SsAP2-35	Sspon.06G0023500-3D	meristem expression
SsAP2-35	Sspon.06G0023500-3D	meristem expression
SsAP2-35	Sspon.06G0023500-3D	abscisic acid responsiveness
SsAP2-35	Sspon.06G0023500-3D	abscisic acid responsiveness
SsAP2-35	Sspon.06G0023500-3D	abscisic acid responsiveness
SsAP2-35	Sspon.06G0023500-3D	abscisic acid responsiveness
SsAP2-36	Sspon.07G0003270-1P	MYB binding site
SsAP2-36	Sspon.07G0003270-1P	MYB binding site
SsAP2-36	Sspon.07G0003270-1P	MYB binding site
SsAP2-36	Sspon.07G0003270-1P	the anaerobic induction
SsAP2-36	Sspon.07G0003270-1P	the anaerobic induction
SsAP2-36	Sspon.07G0003270-1P	low-temperature responsiveness
SsAP2-36	Sspon.07G0003270-1P	MeJA-responsiveness
SsAP2-36	Sspon.07G0003270-1P	auxin-responsive element
SsAP2-36	Sspon.07G0003270-1P	anoxic specific inducibility
SsAP2-36	Sspon.07G0003270-1P	anoxic specific inducibility
SsAP2-36	Sspon.07G0003270-1P	abscisic acid responsiveness
SsAP2-36	Sspon.07G0003270-1P	meristem expression
SsAP2-36	Sspon.07G0003270-1P	meristem expression
SsAP2-36	Sspon.07G0003270-1P	MYBHv1 binding site
SsAP2-36	Sspon.07G0003270-1P	MYBHv1 binding site
SsAP2-36	Sspon.07G0003270-1P	MeJA-responsiveness
SsAP2-36	Sspon.07G0003270-1P	light responsiveness
SsAP2-36	Sspon.07G0003270-1P	cell cycle regulation
SsAP2-36	Sspon.07G0003270-1P	light responsiveness
SsAP2-36	Sspon.07G0003270-1P	auxin responsiveness
SsAP2-36	Sspon.07G0003270-1P	light responsiveness
SsAP2-36	Sspon.07G0003270-1P	light responsiveness
SsAP2-36	Sspon.07G0003270-1P	defense and stress responsiveness
SsAP2-36	Sspon.07G0003270-1P	light responsiveness
SsAP2-37	Sspon.07G0003270-1A	MeJA-responsiveness
SsAP2-37	Sspon.07G0003270-1A	MeJA-responsiveness
SsAP2-37	Sspon.07G0003270-1A	light responsiveness
SsAP2-37	Sspon.07G0003270-1A	light responsiveness
SsAP2-37	Sspon.07G0003270-1A	abscisic acid responsiveness
SsAP2-37	Sspon.07G0003270-1A	abscisic acid responsiveness
SsAP2-37	Sspon.07G0003270-1A	meristem expression
SsAP2-37	Sspon.07G0003270-1A	MYBHv1 binding site
SsAP2-37	Sspon.07G0003270-1A	defense and stress responsiveness
SsAP2-37	Sspon.07G0003270-1A	light responsiveness
SsAP2-37	Sspon.07G0003270-1A	salicylic acid responsiveness
SsAP2-37	Sspon.07G0003270-1A	the anaerobic induction
SsAP2-37	Sspon.07G0003270-1A	the anaerobic induction
SsAP2-37	Sspon.07G0003270-1A	MeJA-responsiveness
SsAP2-37	Sspon.07G0003270-1A	MeJA-responsiveness
SsAP2-37	Sspon.07G0003270-1A	auxin-responsive element
SsAP2-37	Sspon.07G0003270-1A	auxin-responsive element
SsAP2-37	Sspon.07G0003270-1A	MYB binding site
SsAP2-37	Sspon.07G0003270-1A	MYB binding site
SsAP2-37	Sspon.07G0003270-1A	MYB binding site
SsAP2-37	Sspon.07G0003270-1A	endosperm expression
SsAP2-37	Sspon.07G0003270-1A	light responsiveness
SsAP2-37	Sspon.07G0003270-1A	light responsiveness
SsAP2-38	Sspon.08G0015290-1A	auxin-responsive element
SsAP2-38	Sspon.08G0015290-1A	auxin-responsive element
SsAP2-38	Sspon.08G0015290-1A	the anaerobic induction
SsAP2-38	Sspon.08G0015290-1A	gibberellin-responsive
SsAP2-38	Sspon.08G0015290-1A	light responsiveness
SsAP2-38	Sspon.08G0015290-1A	light responsiveness
SsAP2-38	Sspon.08G0015290-1A	light responsiveness
SsAP2-38	Sspon.08G0015290-1A	light responsiveness
SsAP2-38	Sspon.08G0015290-1A	meristem expression
SsAP2-38	Sspon.08G0015290-1A	MYBHv1 binding site
SsAP2-39	Sspon.08G0019190-1B	abscisic acid responsiveness
SsAP2-39	Sspon.08G0019190-1B	MYBHv1 binding site
SsAP2-39	Sspon.08G0019190-1B	meristem expression
SsAP2-39	Sspon.08G0019190-1B	MeJA-responsiveness
SsAP2-39	Sspon.08G0019190-1B	light responsiveness
SsAP2-39	Sspon.08G0019190-1B	light responsiveness
SsAP2-39	Sspon.08G0019190-1B	light responsiveness
SsAP2-39	Sspon.08G0019190-1B	light responsiveness
SsAP2-39	Sspon.08G0019190-1B	light responsiveness
SsAP2-39	Sspon.08G0019190-1B	MYB binding site
SsAP2-39	Sspon.08G0019190-1B	differentiation of the palisade mesophyll cells
SsAP2-39	Sspon.08G0019190-1B	differentiation of the palisade mesophyll cells
SsAP2-39	Sspon.08G0019190-1B	light responsiveness
SsAP2-39	Sspon.08G0019190-1B	gibberellin-responsive
SsAP2-39	Sspon.08G0019190-1B	light responsiveness
SsAP2-39	Sspon.08G0019190-1B	low-temperature responsiveness
SsAP2-39	Sspon.08G0019190-1B	the anaerobic induction
SsAP2-39	Sspon.08G0019190-1B	MeJA-responsiveness
SsAP2-39	Sspon.08G0019190-1B	anoxic specific inducibility
SsAP2-39	Sspon.08G0019190-1B	endosperm expression
SsAP2-39	Sspon.08G0019190-1B	light responsiveness
SsAP2-39	Sspon.08G0019190-1B	light responsiveness
SsAP2-39	Sspon.08G0019190-1B	light responsiveness
SsAP2-4	Sspon.01G0048170-1B	the anaerobic induction
SsAP2-4	Sspon.01G0048170-1B	the anaerobic induction
SsAP2-4	Sspon.01G0048170-1B	light responsiveness
SsAP2-4	Sspon.01G0048170-1B	light responsiveness
SsAP2-4	Sspon.01G0048170-1B	low-temperature responsiveness
SsAP2-4	Sspon.01G0048170-1B	MeJA-responsiveness
SsAP2-4	Sspon.01G0048170-1B	auxin-responsive element
SsAP2-4	Sspon.01G0048170-1B	auxin-responsive element
SsAP2-4	Sspon.01G0048170-1B	MYB binding site
SsAP2-4	Sspon.01G0048170-1B	light responsiveness
SsAP2-4	Sspon.01G0048170-1B	light responsiveness
SsAP2-4	Sspon.01G0048170-1B	light responsiveness
SsAP2-4	Sspon.01G0048170-1B	anoxic specific inducibility
SsAP2-4	Sspon.01G0048170-1B	MeJA-responsiveness
SsAP2-4	Sspon.01G0048170-1B	light responsiveness
SsAP2-4	Sspon.01G0048170-1B	abscisic acid responsiveness
SsAP2-4	Sspon.01G0048170-1B	abscisic acid responsiveness
SsAP2-4	Sspon.01G0048170-1B	meristem expression
SsAP2-4	Sspon.01G0048170-1B	meristem expression
SsAP2-4	Sspon.01G0048170-1B	MYBHv1 binding site
SsAP2-4	Sspon.01G0048170-1B	MYB binding site
SsAP2-4	Sspon.01G0048170-1B	MYB binding site
SsAP2-4	Sspon.01G0048170-1B	light responsiveness
SsAP2-40	Sspon.08G0019530-1B	salicylic acid responsiveness
SsAP2-40	Sspon.08G0019530-1B	light responsiveness
SsAP2-40	Sspon.08G0019530-1B	light responsiveness
SsAP2-40	Sspon.08G0019530-1B	light responsiveness
SsAP2-40	Sspon.08G0019530-1B	abscisic acid responsiveness
SsAP2-40	Sspon.08G0019530-1B	abscisic acid responsiveness
SsAP2-40	Sspon.08G0019530-1B	abscisic acid responsiveness
SsAP2-40	Sspon.08G0019530-1B	abscisic acid responsiveness
SsAP2-40	Sspon.08G0019530-1B	abscisic acid responsiveness
SsAP2-40	Sspon.08G0019530-1B	MYBHv1 binding site
SsAP2-40	Sspon.08G0019530-1B	light responsiveness
SsAP2-40	Sspon.08G0019530-1B	light responsiveness
SsAP2-40	Sspon.08G0019530-1B	light responsiveness
SsAP2-40	Sspon.08G0019530-1B	light responsiveness
SsAP2-40	Sspon.08G0019530-1B	light responsiveness
SsAP2-40	Sspon.08G0019530-1B	light responsiveness
SsAP2-40	Sspon.08G0019530-1B	light responsiveness
SsAP2-41	Sspon.08G0015290-2B	light responsiveness
SsAP2-41	Sspon.08G0015290-2B	light responsiveness
SsAP2-41	Sspon.08G0015290-2B	light responsiveness
SsAP2-41	Sspon.08G0015290-2B	auxin-responsive element
SsAP2-41	Sspon.08G0015290-2B	the anaerobic induction
SsAP2-41	Sspon.08G0015290-2B	the anaerobic induction
SsAP2-41	Sspon.08G0015290-2B	gibberellin-responsive
SsAP2-41	Sspon.08G0015290-2B	gibberellin-responsive
SsAP2-41	Sspon.08G0015290-2B	MYB binding site
SsAP2-41	Sspon.08G0015290-2B	light responsiveness
SsAP2-41	Sspon.08G0015290-2B	light responsiveness
SsAP2-41	Sspon.08G0015290-2B	gibberellin-responsiveness
SsAP2-41	Sspon.08G0015290-2B	salicylic acid responsiveness
SsAP2-41	Sspon.08G0015290-2B	light responsiveness
SsAP2-41	Sspon.08G0015290-2B	light responsiveness
SsAP2-41	Sspon.08G0015290-2B	light responsiveness
SsAP2-41	Sspon.08G0015290-2B	meristem expression
SsAP2-41	Sspon.08G0015290-2B	MYBHv1 binding site
SsAP2-41	Sspon.08G0015290-2B	abscisic acid responsiveness
SsAP2-41	Sspon.08G0015290-2B	abscisic acid responsiveness
SsAP2-42	Sspon.08G0019530-2C	the anaerobic induction
SsAP2-42	Sspon.08G0019530-2C	the anaerobic induction
SsAP2-42	Sspon.08G0019530-2C	the anaerobic induction
SsAP2-42	Sspon.08G0019530-2C	the anaerobic induction
SsAP2-42	Sspon.08G0019530-2C	low-temperature responsiveness
SsAP2-42	Sspon.08G0019530-2C	MeJA-responsiveness
SsAP2-42	Sspon.08G0019530-2C	auxin-responsive element
SsAP2-42	Sspon.08G0019530-2C	gibberellin-responsive
SsAP2-42	Sspon.08G0019530-2C	zein metabolism regulation
SsAP2-42	Sspon.08G0019530-2C	light responsiveness
SsAP2-42	Sspon.08G0019530-2C	light responsiveness
SsAP2-42	Sspon.08G0019530-2C	light responsiveness
SsAP2-42	Sspon.08G0019530-2C	light responsiveness
SsAP2-42	Sspon.08G0019530-2C	light responsiveness
SsAP2-42	Sspon.08G0019530-2C	endosperm expression
SsAP2-42	Sspon.08G0019530-2C	MeJA-responsiveness
SsAP2-42	Sspon.08G0019530-2C	abscisic acid responsiveness
SsAP2-42	Sspon.08G0019530-2C	abscisic acid responsiveness
SsAP2-42	Sspon.08G0019530-2C	abscisic acid responsiveness
SsAP2-42	Sspon.08G0019530-2C	abscisic acid responsiveness
SsAP2-42	Sspon.08G0019530-2C	abscisic acid responsiveness
SsAP2-42	Sspon.08G0019530-2C	abscisic acid responsiveness
SsAP2-42	Sspon.08G0019530-2C	abscisic acid responsiveness
SsAP2-42	Sspon.08G0019530-2C	light responsiveness
SsAP2-42	Sspon.08G0019530-2C	MYBHv1 binding site
SsAP2-42	Sspon.08G0019530-2C	light responsiveness
SsAP2-42	Sspon.08G0019530-2C	light responsiveness
SsAP2-42	Sspon.08G0019530-2C	light responsiveness
SsAP2-42	Sspon.08G0019530-2C	light responsiveness
SsAP2-42	Sspon.08G0019530-2C	light responsiveness
SsAP2-42	Sspon.08G0019530-2C	light responsiveness
SsAP2-43	Sspon.08G0015290-3D	abscisic acid responsiveness
SsAP2-43	Sspon.08G0015290-3D	meristem expression
SsAP2-43	Sspon.08G0015290-3D	MYBHv1 binding site
SsAP2-43	Sspon.08G0015290-3D	light responsiveness
SsAP2-43	Sspon.08G0015290-3D	gibberellin-responsiveness
SsAP2-43	Sspon.08G0015290-3D	light responsiveness
SsAP2-43	Sspon.08G0015290-3D	light responsiveness
SsAP2-43	Sspon.08G0015290-3D	light responsiveness
SsAP2-43	Sspon.08G0015290-3D	light responsiveness
SsAP2-43	Sspon.08G0015290-3D	light responsiveness
SsAP2-5	Sspon.01G0004240-1P	MeJA-responsiveness
SsAP2-5	Sspon.01G0004240-1P	MeJA-responsiveness
SsAP2-5	Sspon.01G0004240-1P	MeJA-responsiveness
SsAP2-5	Sspon.01G0004240-1P	MeJA-responsiveness
SsAP2-5	Sspon.01G0004240-1P	the anaerobic induction
SsAP2-5	Sspon.01G0004240-1P	low-temperature responsiveness
SsAP2-5	Sspon.01G0004240-1P	seed-specific regulation
SsAP2-5	Sspon.01G0004240-1P	seed-specific regulation
SsAP2-5	Sspon.01G0004240-1P	circadian control
SsAP2-5	Sspon.01G0004240-1P	light responsiveness
SsAP2-5	Sspon.01G0004240-1P	anoxic specific inducibility
SsAP2-5	Sspon.01G0004240-1P	light responsiveness
SsAP2-5	Sspon.01G0004240-1P	light responsiveness
SsAP2-5	Sspon.01G0004240-1P	light responsiveness
SsAP2-5	Sspon.01G0004240-1P	light responsiveness
SsAP2-5	Sspon.01G0004240-1P	meristem expression
SsAP2-5	Sspon.01G0004240-1P	abscisic acid responsiveness
SsAP2-5	Sspon.01G0004240-1P	abscisic acid responsiveness
SsAP2-5	Sspon.01G0004240-1P	abscisic acid responsiveness
SsAP2-5	Sspon.01G0004240-1P	abscisic acid responsiveness
SsAP2-5	Sspon.01G0004240-1P	abscisic acid responsiveness
SsAP2-5	Sspon.01G0004240-1P	abscisic acid responsiveness
SsAP2-5	Sspon.01G0004240-1P	salicylic acid responsiveness
SsAP2-5	Sspon.01G0004240-1P	salicylic acid responsiveness
SsAP2-5	Sspon.01G0004240-1P	light responsiveness
SsAP2-5	Sspon.01G0004240-1P	light responsiveness
SsAP2-5	Sspon.01G0004240-1P	light responsiveness
SsAP2-5	Sspon.01G0004240-1P	light responsiveness
SsAP2-5	Sspon.01G0004240-1P	gibberellin-responsive
SsAP2-5	Sspon.01G0004240-1P	gibberellin-responsive
SsAP2-5	Sspon.01G0004240-1P	zein metabolism regulation
SsAP2-5	Sspon.01G0004240-1P	MeJA-responsiveness
SsAP2-5	Sspon.01G0004240-1P	MeJA-responsiveness
SsAP2-5	Sspon.01G0004240-1P	MeJA-responsiveness
SsAP2-5	Sspon.01G0004240-1P	MeJA-responsiveness
SsAP2-5	Sspon.01G0004240-1P	light responsiveness
SsAP2-5	Sspon.01G0004240-1P	light responsiveness
SsAP2-5	Sspon.01G0004240-1P	light responsiveness
SsAP2-5	Sspon.01G0004240-1P	auxin responsiveness
SsAP2-6	Sspon.01G0020400-3C	light responsiveness
SsAP2-6	Sspon.01G0020400-3C	MeJA-responsiveness
SsAP2-6	Sspon.01G0020400-3C	MeJA-responsiveness
SsAP2-6	Sspon.01G0020400-3C	MeJA-responsiveness
SsAP2-6	Sspon.01G0020400-3C	MYBHv1 binding site
SsAP2-6	Sspon.01G0020400-3C	MYBHv1 binding site
SsAP2-6	Sspon.01G0020400-3C	light responsiveness
SsAP2-6	Sspon.01G0020400-3C	abscisic acid responsiveness
SsAP2-6	Sspon.01G0020400-3C	abscisic acid responsiveness
SsAP2-6	Sspon.01G0020400-3C	abscisic acid responsiveness
SsAP2-6	Sspon.01G0020400-3C	abscisic acid responsiveness
SsAP2-6	Sspon.01G0020400-3C	abscisic acid responsiveness
SsAP2-6	Sspon.01G0020400-3C	abscisic acid responsiveness
SsAP2-6	Sspon.01G0020400-3C	abscisic acid responsiveness
SsAP2-6	Sspon.01G0020400-3C	light responsiveness
SsAP2-6	Sspon.01G0020400-3C	light responsiveness
SsAP2-6	Sspon.01G0020400-3C	light responsiveness
SsAP2-6	Sspon.01G0020400-3C	auxin responsiveness
SsAP2-6	Sspon.01G0020400-3C	MYB binding site
SsAP2-6	Sspon.01G0020400-3C	light responsiveness
SsAP2-6	Sspon.01G0020400-3C	auxin-responsive element
SsAP2-6	Sspon.01G0020400-3C	MeJA-responsiveness
SsAP2-6	Sspon.01G0020400-3C	MeJA-responsiveness
SsAP2-6	Sspon.01G0020400-3C	MeJA-responsiveness
SsAP2-6	Sspon.01G0020400-3C	light responsiveness
SsAP2-6	Sspon.01G0020400-3C	the anaerobic induction
SsAP2-6	Sspon.01G0020400-3C	gibberellin-responsive
SsAP2-6	Sspon.01G0020400-3C	gibberellin-responsive
SsAP2-6	Sspon.01G0020400-3C	light responsiveness
SsAP2-6	Sspon.01G0020400-3C	light responsiveness
SsAP2-6	Sspon.01G0020400-3C	light responsiveness
SsAP2-6	Sspon.01G0020400-3C	light responsiveness
SsAP2-6	Sspon.01G0020400-3C	light responsiveness
SsAP2-7	Sspon.01G0052850-1C	MeJA-responsiveness
SsAP2-7	Sspon.01G0052850-1C	light responsiveness
SsAP2-7	Sspon.01G0052850-1C	light responsiveness
SsAP2-7	Sspon.01G0052850-1C	light responsiveness
SsAP2-7	Sspon.01G0052850-1C	light responsiveness
SsAP2-7	Sspon.01G0052850-1C	auxin-responsive element
SsAP2-7	Sspon.01G0052850-1C	defense and stress responsiveness
SsAP2-7	Sspon.01G0052850-1C	MYB binding site
SsAP2-7	Sspon.01G0052850-1C	light responsiveness
SsAP2-7	Sspon.01G0052850-1C	light responsiveness
SsAP2-7	Sspon.01G0052850-1C	MYB binding site
SsAP2-7	Sspon.01G0052850-1C	MYB binding site
SsAP2-7	Sspon.01G0052850-1C	light responsiveness
SsAP2-7	Sspon.01G0052850-1C	light responsiveness
SsAP2-7	Sspon.01G0052850-1C	light responsiveness
SsAP2-7	Sspon.01G0052850-1C	light responsiveness
SsAP2-7	Sspon.01G0052850-1C	abscisic acid responsiveness
SsAP2-7	Sspon.01G0052850-1C	abscisic acid responsiveness
SsAP2-7	Sspon.01G0052850-1C	light responsiveness
SsAP2-7	Sspon.01G0052850-1C	light responsiveness
SsAP2-7	Sspon.01G0052850-1C	salicylic acid responsiveness
SsAP2-7	Sspon.01G0052850-1C	low-temperature responsiveness
SsAP2-7	Sspon.01G0052850-1C	low-temperature responsiveness
SsAP2-7	Sspon.01G0052850-1C	the anaerobic induction
SsAP2-7	Sspon.01G0052850-1C	MeJA-responsiveness
SsAP2-7	Sspon.01G0052850-1C	seed-specific regulation
SsAP2-7	Sspon.01G0052850-1C	light responsiveness
SsAP2-7	Sspon.01G0052850-1C	light responsiveness
SsAP2-7	Sspon.01G0052850-1C	anoxic specific inducibility
SsAP2-7	Sspon.01G0052850-1C	anoxic specific inducibility
SsAP2-8	Sspon.01G0020400-4D	MYB binding site
SsAP2-8	Sspon.01G0020400-4D	MeJA-responsiveness
SsAP2-8	Sspon.01G0020400-4D	MeJA-responsiveness
SsAP2-8	Sspon.01G0020400-4D	MeJA-responsiveness
SsAP2-8	Sspon.01G0020400-4D	auxin-responsive element
SsAP2-8	Sspon.01G0020400-4D	low-temperature responsiveness
SsAP2-8	Sspon.01G0020400-4D	low-temperature responsiveness
SsAP2-8	Sspon.01G0020400-4D	low-temperature responsiveness
SsAP2-8	Sspon.01G0020400-4D	the anaerobic induction
SsAP2-8	Sspon.01G0020400-4D	the anaerobic induction
SsAP2-8	Sspon.01G0020400-4D	light responsiveness
SsAP2-8	Sspon.01G0020400-4D	light responsiveness
SsAP2-8	Sspon.01G0020400-4D	light responsiveness
SsAP2-8	Sspon.01G0020400-4D	light responsiveness
SsAP2-8	Sspon.01G0020400-4D	anoxic specific inducibility
SsAP2-8	Sspon.01G0020400-4D	meristem expression
SsAP2-8	Sspon.01G0020400-4D	abscisic acid responsiveness
SsAP2-8	Sspon.01G0020400-4D	abscisic acid responsiveness
SsAP2-8	Sspon.01G0020400-4D	abscisic acid responsiveness
SsAP2-8	Sspon.01G0020400-4D	abscisic acid responsiveness
SsAP2-8	Sspon.01G0020400-4D	abscisic acid responsiveness
SsAP2-8	Sspon.01G0020400-4D	MeJA-responsiveness
SsAP2-8	Sspon.01G0020400-4D	MeJA-responsiveness
SsAP2-8	Sspon.01G0020400-4D	MeJA-responsiveness
SsAP2-8	Sspon.01G0020400-4D	light responsiveness
SsAP2-8	Sspon.01G0020400-4D	light responsiveness
SsAP2-8	Sspon.01G0020400-4D	light responsiveness
SsAP2-8	Sspon.01G0020400-4D	light responsiveness
SsAP2-8	Sspon.01G0020400-4D	light responsiveness
SsAP2-8	Sspon.01G0020400-4D	light responsiveness
SsAP2-9	Sspon.01G0028640-2P	light responsiveness
SsAP2-9	Sspon.01G0028640-2P	light responsiveness
SsAP2-9	Sspon.01G0028640-2P	defense and stress responsiveness
SsAP2-9	Sspon.01G0028640-2P	light responsiveness
SsAP2-9	Sspon.01G0028640-2P	light responsiveness
SsAP2-9	Sspon.01G0028640-2P	abscisic acid responsiveness
SsAP2-9	Sspon.01G0028640-2P	abscisic acid responsiveness
SsAP2-9	Sspon.01G0028640-2P	abscisic acid responsiveness
SsAP2-9	Sspon.01G0028640-2P	MeJA-responsiveness
SsAP2-9	Sspon.01G0028640-2P	MeJA-responsiveness
SsAP2-9	Sspon.01G0028640-2P	endosperm expression
SsAP2-9	Sspon.01G0028640-2P	light responsiveness
SsAP2-9	Sspon.01G0028640-2P	light responsiveness
SsAP2-9	Sspon.01G0028640-2P	light responsiveness
SsAP2-9	Sspon.01G0028640-2P	light responsiveness
SsAP2-9	Sspon.01G0028640-2P	light responsiveness
SsAP2-9	Sspon.01G0028640-2P	circadian control
SsAP2-9	Sspon.01G0028640-2P	light responsiveness
SsAP2-9	Sspon.01G0028640-2P	MYB binding site
SsAP2-9	Sspon.01G0028640-2P	gibberellin-responsive
SsAP2-9	Sspon.01G0028640-2P	the anaerobic induction
SsAP2-9	Sspon.01G0028640-2P	the anaerobic induction
SsAP2-9	Sspon.01G0028640-2P	MeJA-responsiveness
SsAP2-9	Sspon.01G0028640-2P	MeJA-responsiveness
SsDREB1	Sspon.01G0001050-1A	abscisic acid responsiveness
SsDREB1	Sspon.01G0001050-1A	abscisic acid responsiveness
SsDREB1	Sspon.01G0001050-1A	abscisic acid responsiveness
SsDREB1	Sspon.01G0001050-1A	abscisic acid responsiveness
SsDREB1	Sspon.01G0001050-1A	abscisic acid responsiveness
SsDREB1	Sspon.01G0001050-1A	MYBHv1 binding site
SsDREB1	Sspon.01G0001050-1A	MeJA-responsiveness
SsDREB1	Sspon.01G0001050-1A	light responsiveness
SsDREB1	Sspon.01G0001050-1A	light responsiveness
SsDREB1	Sspon.01G0001050-1A	auxin responsiveness
SsDREB1	Sspon.01G0001050-1A	light responsiveness
SsDREB1	Sspon.01G0001050-1A	light responsiveness
SsDREB1	Sspon.01G0001050-1A	light responsiveness
SsDREB1	Sspon.01G0001050-1A	light responsiveness
SsDREB1	Sspon.01G0001050-1A	light responsiveness
SsDREB1	Sspon.01G0001050-1A	salicylic acid responsiveness
SsDREB1	Sspon.01G0001050-1A	salicylic acid responsiveness
SsDREB1	Sspon.01G0001050-1A	salicylic acid responsiveness
SsDREB1	Sspon.01G0001050-1A	MYB binding site
SsDREB1	Sspon.01G0001050-1A	MYB binding site
SsDREB1	Sspon.01G0001050-1A	MYB binding site
SsDREB1	Sspon.01G0001050-1A	light responsiveness
SsDREB1	Sspon.01G0001050-1A	gibberellin-responsive
SsDREB1	Sspon.01G0001050-1A	gibberellin-responsive
SsDREB1	Sspon.01G0001050-1A	gibberellin-responsive
SsDREB1	Sspon.01G0001050-1A	light responsiveness
SsDREB1	Sspon.01G0001050-1A	low-temperature responsiveness
SsDREB1	Sspon.01G0001050-1A	the anaerobic induction
SsDREB1	Sspon.01G0001050-1A	MeJA-responsiveness
SsDREB1	Sspon.01G0001050-1A	auxin-responsive element
SsDREB1	Sspon.01G0001050-1A	light responsiveness
SsDREB1	Sspon.01G0001050-1A	light responsiveness
SsDREB10	Sspon.01G0051010-1C	light responsiveness
SsDREB10	Sspon.01G0051010-1C	light responsiveness
SsDREB10	Sspon.01G0051010-1C	light responsiveness
SsDREB10	Sspon.01G0051010-1C	light responsiveness
SsDREB10	Sspon.01G0051010-1C	light responsiveness
SsDREB10	Sspon.01G0051010-1C	anoxic specific inducibility
SsDREB10	Sspon.01G0051010-1C	anoxic specific inducibility
SsDREB10	Sspon.01G0051010-1C	anoxic specific inducibility
SsDREB10	Sspon.01G0051010-1C	light responsiveness
SsDREB10	Sspon.01G0051010-1C	MYB binding site
SsDREB10	Sspon.01G0051010-1C	MYB binding site
SsDREB10	Sspon.01G0051010-1C	gibberellin-responsive
SsDREB10	Sspon.01G0051010-1C	gibberellin-responsive
SsDREB10	Sspon.01G0051010-1C	light responsiveness
SsDREB10	Sspon.01G0051010-1C	auxin-responsive element
SsDREB10	Sspon.01G0051010-1C	auxin-responsive element
SsDREB10	Sspon.01G0051010-1C	light responsiveness
SsDREB10	Sspon.01G0051010-1C	auxin responsiveness
SsDREB10	Sspon.01G0051010-1C	light responsiveness
SsDREB10	Sspon.01G0051010-1C	abscisic acid responsiveness
SsDREB10	Sspon.01G0051010-1C	abscisic acid responsiveness
SsDREB10	Sspon.01G0051010-1C	abscisic acid responsiveness
SsDREB10	Sspon.01G0051010-1C	meristem expression
SsDREB11	Sspon.01G0014290-2C	light responsiveness
SsDREB11	Sspon.01G0014290-2C	light responsiveness
SsDREB11	Sspon.01G0014290-2C	light responsiveness
SsDREB11	Sspon.01G0014290-2C	light responsiveness
SsDREB11	Sspon.01G0014290-2C	the anaerobic induction
SsDREB11	Sspon.01G0014290-2C	the anaerobic induction
SsDREB11	Sspon.01G0014290-2C	the anaerobic induction
SsDREB11	Sspon.01G0014290-2C	the anaerobic induction
SsDREB11	Sspon.01G0014290-2C	auxin-responsive element
SsDREB11	Sspon.01G0014290-2C	light responsiveness
SsDREB11	Sspon.01G0014290-2C	light responsiveness
SsDREB11	Sspon.01G0014290-2C	light responsiveness
SsDREB11	Sspon.01G0014290-2C	light responsiveness
SsDREB11	Sspon.01G0014290-2C	light responsiveness
SsDREB11	Sspon.01G0014290-2C	zein metabolism regulation
SsDREB11	Sspon.01G0014290-2C	zein metabolism regulation
SsDREB11	Sspon.01G0014290-2C	meristem expression
SsDREB11	Sspon.01G0014290-2C	meristem expression
SsDREB11	Sspon.01G0014290-2C	light responsiveness
SsDREB11	Sspon.01G0014290-2C	auxin responsiveness
SsDREB11	Sspon.01G0014290-2C	MYB binding site
SsDREB11	Sspon.01G0014290-2C	light responsiveness
SsDREB11	Sspon.01G0014290-2C	light responsiveness
SsDREB12	Sspon.01G0051010-1P	light responsiveness
SsDREB12	Sspon.01G0051010-1P	light responsiveness
SsDREB12	Sspon.01G0051010-1P	light responsiveness
SsDREB12	Sspon.01G0051010-1P	light responsiveness
SsDREB12	Sspon.01G0051010-1P	light responsiveness
SsDREB12	Sspon.01G0051010-1P	light responsiveness
SsDREB12	Sspon.01G0051010-1P	auxin responsiveness
SsDREB12	Sspon.01G0051010-1P	MeJA-responsiveness
SsDREB12	Sspon.01G0051010-1P	MeJA-responsiveness
SsDREB12	Sspon.01G0051010-1P	MeJA-responsiveness
SsDREB12	Sspon.01G0051010-1P	MeJA-responsiveness
SsDREB12	Sspon.01G0051010-1P	MeJA-responsiveness
SsDREB12	Sspon.01G0051010-1P	MeJA-responsiveness
SsDREB12	Sspon.01G0051010-1P	MeJA-responsiveness
SsDREB12	Sspon.01G0051010-1P	meristem expression
SsDREB12	Sspon.01G0051010-1P	abscisic acid responsiveness
SsDREB12	Sspon.01G0051010-1P	abscisic acid responsiveness
SsDREB12	Sspon.01G0051010-1P	abscisic acid responsiveness
SsDREB12	Sspon.01G0051010-1P	abscisic acid responsiveness
SsDREB12	Sspon.01G0051010-1P	abscisic acid responsiveness
SsDREB12	Sspon.01G0051010-1P	abscisic acid responsiveness
SsDREB12	Sspon.01G0051010-1P	abscisic acid responsiveness
SsDREB12	Sspon.01G0051010-1P	anoxic specific inducibility
SsDREB12	Sspon.01G0051010-1P	light responsiveness
SsDREB12	Sspon.01G0051010-1P	light responsiveness
SsDREB12	Sspon.01G0051010-1P	light responsiveness
SsDREB12	Sspon.01G0051010-1P	light responsiveness
SsDREB12	Sspon.01G0051010-1P	light responsiveness
SsDREB12	Sspon.01G0051010-1P	light responsiveness
SsDREB12	Sspon.01G0051010-1P	auxin-responsive element
SsDREB12	Sspon.01G0051010-1P	auxin-responsive element
SsDREB12	Sspon.01G0051010-1P	MeJA-responsiveness
SsDREB12	Sspon.01G0051010-1P	MeJA-responsiveness
SsDREB12	Sspon.01G0051010-1P	MeJA-responsiveness
SsDREB12	Sspon.01G0051010-1P	MeJA-responsiveness
SsDREB12	Sspon.01G0051010-1P	MeJA-responsiveness
SsDREB12	Sspon.01G0051010-1P	MeJA-responsiveness
SsDREB12	Sspon.01G0051010-1P	MeJA-responsiveness
SsDREB12	Sspon.01G0051010-1P	the anaerobic induction
SsDREB12	Sspon.01G0051010-1P	low-temperature responsiveness
SsDREB12	Sspon.01G0051010-1P	low-temperature responsiveness
SsDREB12	Sspon.01G0051010-1P	low-temperature responsiveness
SsDREB12	Sspon.01G0051010-1P	alpha-amylase promoters
SsDREB12	Sspon.01G0051010-1P	endosperm expression
SsDREB12	Sspon.01G0051010-1P	light responsiveness
SsDREB12	Sspon.01G0051010-1P	MYB binding site
SsDREB12	Sspon.01G0051010-1P	MYB binding site
SsDREB13	Sspon.01G0005120-4D	MYB binding site
SsDREB13	Sspon.01G0005120-4D	MeJA-responsiveness
SsDREB13	Sspon.01G0005120-4D	MeJA-responsiveness
SsDREB13	Sspon.01G0005120-4D	MeJA-responsiveness
SsDREB13	Sspon.01G0005120-4D	light responsiveness
SsDREB13	Sspon.01G0005120-4D	low-temperature responsiveness
SsDREB13	Sspon.01G0005120-4D	the anaerobic induction
SsDREB13	Sspon.01G0005120-4D	the anaerobic induction
SsDREB13	Sspon.01G0005120-4D	the anaerobic induction
SsDREB13	Sspon.01G0005120-4D	light responsiveness
SsDREB13	Sspon.01G0005120-4D	light responsiveness
SsDREB13	Sspon.01G0005120-4D	light responsiveness
SsDREB13	Sspon.01G0005120-4D	light responsiveness
SsDREB13	Sspon.01G0005120-4D	light responsiveness
SsDREB13	Sspon.01G0005120-4D	light responsiveness
SsDREB13	Sspon.01G0005120-4D	anoxic specific inducibility
SsDREB13	Sspon.01G0005120-4D	light responsiveness
SsDREB13	Sspon.01G0005120-4D	meristem expression
SsDREB13	Sspon.01G0005120-4D	abscisic acid responsiveness
SsDREB13	Sspon.01G0005120-4D	abscisic acid responsiveness
SsDREB13	Sspon.01G0005120-4D	abscisic acid responsiveness
SsDREB13	Sspon.01G0005120-4D	abscisic acid responsiveness
SsDREB13	Sspon.01G0005120-4D	abscisic acid responsiveness
SsDREB13	Sspon.01G0005120-4D	light responsiveness
SsDREB13	Sspon.01G0005120-4D	light responsiveness
SsDREB13	Sspon.01G0005120-4D	light responsiveness
SsDREB13	Sspon.01G0005120-4D	MeJA-responsiveness
SsDREB13	Sspon.01G0005120-4D	MeJA-responsiveness
SsDREB13	Sspon.01G0005120-4D	MeJA-responsiveness
SsDREB13	Sspon.01G0005120-4D	light responsiveness
SsDREB13	Sspon.01G0005120-4D	light responsiveness
SsDREB14	Sspon.02G0009820-1A	MeJA-responsiveness
SsDREB14	Sspon.02G0009820-1A	MeJA-responsiveness
SsDREB14	Sspon.02G0009820-1A	MeJA-responsiveness
SsDREB14	Sspon.02G0009820-1A	MeJA-responsiveness
SsDREB14	Sspon.02G0009820-1A	MeJA-responsiveness
SsDREB14	Sspon.02G0009820-1A	the anaerobic induction
SsDREB14	Sspon.02G0009820-1A	the anaerobic induction
SsDREB14	Sspon.02G0009820-1A	the anaerobic induction
SsDREB14	Sspon.02G0009820-1A	the anaerobic induction
SsDREB14	Sspon.02G0009820-1A	the anaerobic induction
SsDREB14	Sspon.02G0009820-1A	the anaerobic induction
SsDREB14	Sspon.02G0009820-1A	the anaerobic induction
SsDREB14	Sspon.02G0009820-1A	the anaerobic induction
SsDREB14	Sspon.02G0009820-1A	light responsiveness
SsDREB14	Sspon.02G0009820-1A	circadian control
SsDREB14	Sspon.02G0009820-1A	light responsiveness
SsDREB14	Sspon.02G0009820-1A	light responsiveness
SsDREB14	Sspon.02G0009820-1A	anoxic specific inducibility
SsDREB14	Sspon.02G0009820-1A	anoxic specific inducibility
SsDREB14	Sspon.02G0009820-1A	light responsiveness
SsDREB14	Sspon.02G0009820-1A	light responsiveness
SsDREB14	Sspon.02G0009820-1A	light responsiveness
SsDREB14	Sspon.02G0009820-1A	MeJA-responsiveness
SsDREB14	Sspon.02G0009820-1A	MeJA-responsiveness
SsDREB14	Sspon.02G0009820-1A	MeJA-responsiveness
SsDREB14	Sspon.02G0009820-1A	MeJA-responsiveness
SsDREB14	Sspon.02G0009820-1A	MeJA-responsiveness
SsDREB14	Sspon.02G0009820-1A	meristem expression
SsDREB14	Sspon.02G0009820-1A	meristem expression
SsDREB14	Sspon.02G0009820-1A	meristem expression
SsDREB14	Sspon.02G0009820-1A	abscisic acid responsiveness
SsDREB14	Sspon.02G0009820-1A	abscisic acid responsiveness
SsDREB14	Sspon.02G0009820-1A	abscisic acid responsiveness
SsDREB14	Sspon.02G0009820-1A	defense and stress responsiveness
SsDREB14	Sspon.02G0009820-1A	auxin-responsive element
SsDREB14	Sspon.02G0009820-1A	light responsiveness
SsDREB14	Sspon.02G0009820-1A	auxin responsiveness
SsDREB15	Sspon.02G0009820-2B	meristem expression
SsDREB15	Sspon.02G0009820-2B	meristem expression
SsDREB15	Sspon.02G0009820-2B	abscisic acid responsiveness
SsDREB15	Sspon.02G0009820-2B	abscisic acid responsiveness
SsDREB15	Sspon.02G0009820-2B	light responsiveness
SsDREB15	Sspon.02G0009820-2B	light responsiveness
SsDREB15	Sspon.02G0009820-2B	MeJA-responsiveness
SsDREB15	Sspon.02G0009820-2B	MeJA-responsiveness
SsDREB15	Sspon.02G0009820-2B	MeJA-responsiveness
SsDREB15	Sspon.02G0009820-2B	light responsiveness
SsDREB15	Sspon.02G0009820-2B	light responsiveness
SsDREB15	Sspon.02G0009820-2B	light responsiveness
SsDREB15	Sspon.02G0009820-2B	light responsiveness
SsDREB15	Sspon.02G0009820-2B	MeJA-responsiveness
SsDREB15	Sspon.02G0009820-2B	MeJA-responsiveness
SsDREB15	Sspon.02G0009820-2B	MeJA-responsiveness
SsDREB15	Sspon.02G0009820-2B	low-temperature responsiveness
SsDREB15	Sspon.02G0009820-2B	low-temperature responsiveness
SsDREB15	Sspon.02G0009820-2B	the anaerobic induction
SsDREB15	Sspon.02G0009820-2B	the anaerobic induction
SsDREB15	Sspon.02G0009820-2B	the anaerobic induction
SsDREB15	Sspon.02G0009820-2B	anoxic specific inducibility
SsDREB15	Sspon.02G0009820-2B	light responsiveness
SsDREB16	Sspon.06G0006590-2B	light responsiveness
SsDREB16	Sspon.06G0006590-2B	MeJA-responsiveness
SsDREB16	Sspon.06G0006590-2B	MeJA-responsiveness
SsDREB16	Sspon.06G0006590-2B	MeJA-responsiveness
SsDREB16	Sspon.06G0006590-2B	light responsiveness
SsDREB16	Sspon.06G0006590-2B	cell cycle regulation
SsDREB16	Sspon.06G0006590-2B	auxin-responsive element
SsDREB16	Sspon.06G0006590-2B	light responsiveness
SsDREB16	Sspon.06G0006590-2B	gibberellin-responsive
SsDREB16	Sspon.06G0006590-2B	gibberellin-responsive
SsDREB16	Sspon.06G0006590-2B	light responsiveness
SsDREB16	Sspon.06G0006590-2B	light responsiveness
SsDREB16	Sspon.06G0006590-2B	wound-responsive element
SsDREB16	Sspon.06G0006590-2B	meristem expression
SsDREB16	Sspon.06G0006590-2B	meristem expression
SsDREB16	Sspon.06G0006590-2B	meristem expression
SsDREB16	Sspon.06G0006590-2B	meristem expression
SsDREB16	Sspon.06G0006590-2B	MYBHv1 binding site
SsDREB16	Sspon.06G0006590-2B	MYBHv1 binding site
SsDREB16	Sspon.06G0006590-2B	MYBHv1 binding site
SsDREB16	Sspon.06G0006590-2B	abscisic acid responsiveness
SsDREB16	Sspon.06G0006590-2B	abscisic acid responsiveness
SsDREB16	Sspon.06G0006590-2B	abscisic acid responsiveness
SsDREB16	Sspon.06G0006590-2B	abscisic acid responsiveness
SsDREB16	Sspon.06G0006590-2B	abscisic acid responsiveness
SsDREB16	Sspon.06G0006590-2B	abscisic acid responsiveness
SsDREB16	Sspon.06G0006590-2B	abscisic acid responsiveness
SsDREB16	Sspon.06G0006590-2B	root specific
SsDREB16	Sspon.06G0006590-2B	salicylic acid responsiveness
SsDREB16	Sspon.06G0006590-2B	light responsiveness
SsDREB16	Sspon.06G0006590-2B	MeJA-responsiveness
SsDREB16	Sspon.06G0006590-2B	MeJA-responsiveness
SsDREB16	Sspon.06G0006590-2B	MeJA-responsiveness
SsDREB16	Sspon.06G0006590-2B	the anaerobic induction
SsDREB16	Sspon.06G0006590-2B	the anaerobic induction
SsDREB16	Sspon.06G0006590-2B	the anaerobic induction
SsDREB16	Sspon.06G0006590-2B	low-temperature responsiveness
SsDREB16	Sspon.06G0006590-2B	low-temperature responsiveness
SsDREB16	Sspon.06G0006590-2B	differentiation of the palisade mesophyll cells
SsDREB16	Sspon.06G0006590-2B	light responsiveness
SsDREB16	Sspon.06G0006590-2B	light responsiveness
SsDREB16	Sspon.06G0006590-2B	light responsiveness
SsDREB16	Sspon.06G0006590-2B	light responsiveness
SsDREB16	Sspon.06G0006590-2B	light responsiveness
SsDREB16	Sspon.06G0006590-2B	light responsiveness
SsDREB17	Sspon.06G0006590-3C	light responsiveness
SsDREB17	Sspon.06G0006590-3C	salicylic acid responsiveness
SsDREB17	Sspon.06G0006590-3C	light responsiveness
SsDREB17	Sspon.06G0006590-3C	light responsiveness
SsDREB17	Sspon.06G0006590-3C	meristem expression
SsDREB17	Sspon.06G0006590-3C	meristem expression
SsDREB17	Sspon.06G0006590-3C	meristem expression
SsDREB17	Sspon.06G0006590-3C	meristem expression
SsDREB17	Sspon.06G0006590-3C	MYBHv1 binding site
SsDREB17	Sspon.06G0006590-3C	MYBHv1 binding site
SsDREB17	Sspon.06G0006590-3C	abscisic acid responsiveness
SsDREB17	Sspon.06G0006590-3C	abscisic acid responsiveness
SsDREB17	Sspon.06G0006590-3C	abscisic acid responsiveness
SsDREB17	Sspon.06G0006590-3C	abscisic acid responsiveness
SsDREB17	Sspon.06G0006590-3C	abscisic acid responsiveness
SsDREB17	Sspon.06G0006590-3C	abscisic acid responsiveness
SsDREB17	Sspon.06G0006590-3C	abscisic acid responsiveness
SsDREB17	Sspon.06G0006590-3C	abscisic acid responsiveness
SsDREB17	Sspon.06G0006590-3C	light responsiveness
SsDREB17	Sspon.06G0006590-3C	light responsiveness
SsDREB17	Sspon.06G0006590-3C	light responsiveness
SsDREB17	Sspon.06G0006590-3C	light responsiveness
SsDREB17	Sspon.06G0006590-3C	light responsiveness
SsDREB17	Sspon.06G0006590-3C	light responsiveness
SsDREB17	Sspon.06G0006590-3C	light responsiveness
SsDREB17	Sspon.06G0006590-3C	light responsiveness
SsDREB17	Sspon.06G0006590-3C	MeJA-responsiveness
SsDREB17	Sspon.06G0006590-3C	MeJA-responsiveness
SsDREB17	Sspon.06G0006590-3C	MeJA-responsiveness
SsDREB17	Sspon.06G0006590-3C	the anaerobic induction
SsDREB17	Sspon.06G0006590-3C	the anaerobic induction
SsDREB17	Sspon.06G0006590-3C	the anaerobic induction
SsDREB17	Sspon.06G0006590-3C	low-temperature responsiveness
SsDREB17	Sspon.06G0006590-3C	light responsiveness
SsDREB17	Sspon.06G0006590-3C	light responsiveness
SsDREB17	Sspon.06G0006590-3C	light responsiveness
SsDREB17	Sspon.06G0006590-3C	MeJA-responsiveness
SsDREB17	Sspon.06G0006590-3C	MeJA-responsiveness
SsDREB17	Sspon.06G0006590-3C	MeJA-responsiveness
SsDREB17	Sspon.06G0006590-3C	auxin-responsive element
SsDREB17	Sspon.06G0006590-3C	gibberellin-responsive
SsDREB17	Sspon.06G0006590-3C	light responsiveness
SsDREB17	Sspon.06G0006590-3C	MYB binding site
SsDREB18	Sspon.02G0009820-3D	MeJA-responsiveness
SsDREB18	Sspon.02G0009820-3D	MeJA-responsiveness
SsDREB18	Sspon.02G0009820-3D	MeJA-responsiveness
SsDREB18	Sspon.02G0009820-3D	light responsiveness
SsDREB18	Sspon.02G0009820-3D	light responsiveness
SsDREB18	Sspon.02G0009820-3D	abscisic acid responsiveness
SsDREB18	Sspon.02G0009820-3D	MYBHv1 binding site
SsDREB18	Sspon.02G0009820-3D	MYBHv1 binding site
SsDREB18	Sspon.02G0009820-3D	light responsiveness
SsDREB18	Sspon.02G0009820-3D	meristem expression
SsDREB18	Sspon.02G0009820-3D	gibberellin-responsiveness
SsDREB18	Sspon.02G0009820-3D	light responsiveness
SsDREB18	Sspon.02G0009820-3D	defense and stress responsiveness
SsDREB18	Sspon.02G0009820-3D	cell cycle regulation
SsDREB18	Sspon.02G0009820-3D	light responsiveness
SsDREB18	Sspon.02G0009820-3D	low-temperature responsiveness
SsDREB18	Sspon.02G0009820-3D	light responsiveness
SsDREB18	Sspon.02G0009820-3D	the anaerobic induction
SsDREB18	Sspon.02G0009820-3D	the anaerobic induction
SsDREB18	Sspon.02G0009820-3D	the anaerobic induction
SsDREB18	Sspon.02G0009820-3D	MeJA-responsiveness
SsDREB18	Sspon.02G0009820-3D	MeJA-responsiveness
SsDREB18	Sspon.02G0009820-3D	MeJA-responsiveness
SsDREB18	Sspon.02G0009820-3D	seed-specific regulation
SsDREB18	Sspon.02G0009820-3D	anoxic specific inducibility
SsDREB18	Sspon.02G0009820-3D	light responsiveness
SsDREB19	Sspon.02G0009820-1T	abscisic acid responsiveness
SsDREB19	Sspon.02G0009820-1T	MeJA-responsiveness
SsDREB19	Sspon.02G0009820-1T	MeJA-responsiveness
SsDREB19	Sspon.02G0009820-1T	MeJA-responsiveness
SsDREB19	Sspon.02G0009820-1T	MeJA-responsiveness
SsDREB19	Sspon.02G0009820-1T	MeJA-responsiveness
SsDREB19	Sspon.02G0009820-1T	MeJA-responsiveness
SsDREB19	Sspon.02G0009820-1T	MeJA-responsiveness
SsDREB19	Sspon.02G0009820-1T	MeJA-responsiveness
SsDREB19	Sspon.02G0009820-1T	light responsiveness
SsDREB19	Sspon.02G0009820-1T	light responsiveness
SsDREB19	Sspon.02G0009820-1T	light responsiveness
SsDREB19	Sspon.02G0009820-1T	light responsiveness
SsDREB19	Sspon.02G0009820-1T	defense and stress responsiveness
SsDREB19	Sspon.02G0009820-1T	auxin-responsive element
SsDREB19	Sspon.02G0009820-1T	light responsiveness
SsDREB19	Sspon.02G0009820-1T	light responsiveness
SsDREB19	Sspon.02G0009820-1T	light responsiveness
SsDREB19	Sspon.02G0009820-1T	seed-specific regulation
SsDREB19	Sspon.02G0009820-1T	the anaerobic induction
SsDREB19	Sspon.02G0009820-1T	the anaerobic induction
SsDREB19	Sspon.02G0009820-1T	the anaerobic induction
SsDREB19	Sspon.02G0009820-1T	the anaerobic induction
SsDREB19	Sspon.02G0009820-1T	the anaerobic induction
SsDREB19	Sspon.02G0009820-1T	MeJA-responsiveness
SsDREB19	Sspon.02G0009820-1T	MeJA-responsiveness
SsDREB19	Sspon.02G0009820-1T	MeJA-responsiveness
SsDREB19	Sspon.02G0009820-1T	MeJA-responsiveness
SsDREB19	Sspon.02G0009820-1T	MeJA-responsiveness
SsDREB19	Sspon.02G0009820-1T	MeJA-responsiveness
SsDREB19	Sspon.02G0009820-1T	MeJA-responsiveness
SsDREB19	Sspon.02G0009820-1T	MeJA-responsiveness
SsDREB19	Sspon.02G0009820-1T	anoxic specific inducibility
SsDREB19	Sspon.02G0009820-1T	circadian control
SsDREB19	Sspon.02G0009820-1T	circadian control
SsDREB2	Sspon.01G0006950-1A	light responsiveness
SsDREB2	Sspon.01G0006950-1A	light responsiveness
SsDREB2	Sspon.01G0006950-1A	light responsiveness
SsDREB2	Sspon.01G0006950-1A	light responsiveness
SsDREB2	Sspon.01G0006950-1A	light responsiveness
SsDREB2	Sspon.01G0006950-1A	zein metabolism regulation
SsDREB2	Sspon.01G0006950-1A	light responsiveness
SsDREB2	Sspon.01G0006950-1A	light responsiveness
SsDREB2	Sspon.01G0006950-1A	gibberellin-responsive
SsDREB2	Sspon.01G0006950-1A	seed-specific regulation
SsDREB2	Sspon.01G0006950-1A	MeJA-responsiveness
SsDREB2	Sspon.01G0006950-1A	MeJA-responsiveness
SsDREB2	Sspon.01G0006950-1A	MeJA-responsiveness
SsDREB2	Sspon.01G0006950-1A	the anaerobic induction
SsDREB2	Sspon.01G0006950-1A	the anaerobic induction
SsDREB2	Sspon.01G0006950-1A	the anaerobic induction
SsDREB2	Sspon.01G0006950-1A	the anaerobic induction
SsDREB2	Sspon.01G0006950-1A	the anaerobic induction
SsDREB2	Sspon.01G0006950-1A	light responsiveness
SsDREB2	Sspon.01G0006950-1A	meristem expression
SsDREB2	Sspon.01G0006950-1A	abscisic acid responsiveness
SsDREB2	Sspon.01G0006950-1A	abscisic acid responsiveness
SsDREB2	Sspon.01G0006950-1A	abscisic acid responsiveness
SsDREB2	Sspon.01G0006950-1A	abscisic acid responsiveness
SsDREB2	Sspon.01G0006950-1A	abscisic acid responsiveness
SsDREB2	Sspon.01G0006950-1A	light responsiveness
SsDREB2	Sspon.01G0006950-1A	MeJA-responsiveness
SsDREB2	Sspon.01G0006950-1A	MeJA-responsiveness
SsDREB2	Sspon.01G0006950-1A	MeJA-responsiveness
SsDREB20	Sspon.06G0006590-4D	light responsiveness
SsDREB20	Sspon.06G0006590-4D	gibberellin-responsive
SsDREB20	Sspon.06G0006590-4D	the anaerobic induction
SsDREB20	Sspon.06G0006590-4D	the anaerobic induction
SsDREB20	Sspon.06G0006590-4D	the anaerobic induction
SsDREB20	Sspon.06G0006590-4D	low-temperature responsiveness
SsDREB20	Sspon.06G0006590-4D	MeJA-responsiveness
SsDREB20	Sspon.06G0006590-4D	MeJA-responsiveness
SsDREB20	Sspon.06G0006590-4D	MeJA-responsiveness
SsDREB20	Sspon.06G0006590-4D	light responsiveness
SsDREB20	Sspon.06G0006590-4D	light responsiveness
SsDREB20	Sspon.06G0006590-4D	light responsiveness
SsDREB20	Sspon.06G0006590-4D	light responsiveness
SsDREB20	Sspon.06G0006590-4D	light responsiveness
SsDREB20	Sspon.06G0006590-4D	abscisic acid responsiveness
SsDREB20	Sspon.06G0006590-4D	abscisic acid responsiveness
SsDREB20	Sspon.06G0006590-4D	abscisic acid responsiveness
SsDREB20	Sspon.06G0006590-4D	abscisic acid responsiveness
SsDREB20	Sspon.06G0006590-4D	abscisic acid responsiveness
SsDREB20	Sspon.06G0006590-4D	abscisic acid responsiveness
SsDREB20	Sspon.06G0006590-4D	meristem expression
SsDREB20	Sspon.06G0006590-4D	meristem expression
SsDREB20	Sspon.06G0006590-4D	meristem expression
SsDREB20	Sspon.06G0006590-4D	MYBHv1 binding site
SsDREB20	Sspon.06G0006590-4D	MeJA-responsiveness
SsDREB20	Sspon.06G0006590-4D	MeJA-responsiveness
SsDREB20	Sspon.06G0006590-4D	MeJA-responsiveness
SsDREB20	Sspon.06G0006590-4D	light responsiveness
SsDREB20	Sspon.06G0006590-4D	auxin responsiveness
SsDREB20	Sspon.06G0006590-4D	salicylic acid responsiveness
SsDREB20	Sspon.06G0006590-4D	light responsiveness
SsDREB20	Sspon.06G0006590-4D	root specific
SsDREB20	Sspon.06G0006590-4D	light responsiveness
SsDREB20	Sspon.06G0006590-4D	light responsiveness
SsDREB21	Sspon.03G0036110-1B	auxin responsiveness
SsDREB21	Sspon.03G0036110-1B	cell cycle regulation
SsDREB21	Sspon.03G0036110-1B	light responsiveness
SsDREB21	Sspon.03G0036110-1B	light responsiveness
SsDREB21	Sspon.03G0036110-1B	light responsiveness
SsDREB21	Sspon.03G0036110-1B	light responsiveness
SsDREB21	Sspon.03G0036110-1B	abscisic acid responsiveness
SsDREB21	Sspon.03G0036110-1B	abscisic acid responsiveness
SsDREB21	Sspon.03G0036110-1B	light responsiveness
SsDREB21	Sspon.03G0036110-1B	light responsiveness
SsDREB21	Sspon.03G0036110-1B	MeJA-responsiveness
SsDREB21	Sspon.03G0036110-1B	MeJA-responsiveness
SsDREB21	Sspon.03G0036110-1B	MeJA-responsiveness
SsDREB21	Sspon.03G0036110-1B	MeJA-responsiveness
SsDREB21	Sspon.03G0036110-1B	MeJA-responsiveness
SsDREB21	Sspon.03G0036110-1B	light responsiveness
SsDREB21	Sspon.03G0036110-1B	light responsiveness
SsDREB21	Sspon.03G0036110-1B	light responsiveness
SsDREB21	Sspon.03G0036110-1B	light responsiveness
SsDREB21	Sspon.03G0036110-1B	light responsiveness
SsDREB21	Sspon.03G0036110-1B	light responsiveness
SsDREB21	Sspon.03G0036110-1B	light responsiveness
SsDREB21	Sspon.03G0036110-1B	anoxic specific inducibility
SsDREB21	Sspon.03G0036110-1B	anoxic specific inducibility
SsDREB21	Sspon.03G0036110-1B	light responsiveness
SsDREB21	Sspon.03G0036110-1B	light responsiveness
SsDREB21	Sspon.03G0036110-1B	light responsiveness
SsDREB21	Sspon.03G0036110-1B	light responsiveness
SsDREB21	Sspon.03G0036110-1B	MYB binding site
SsDREB21	Sspon.03G0036110-1B	gibberellin-responsive
SsDREB21	Sspon.03G0036110-1B	low-temperature responsiveness
SsDREB21	Sspon.03G0036110-1B	the anaerobic induction
SsDREB21	Sspon.03G0036110-1B	auxin-responsive element
SsDREB21	Sspon.03G0036110-1B	MeJA-responsiveness
SsDREB21	Sspon.03G0036110-1B	MeJA-responsiveness
SsDREB21	Sspon.03G0036110-1B	MeJA-responsiveness
SsDREB21	Sspon.03G0036110-1B	MeJA-responsiveness
SsDREB21	Sspon.03G0036110-1B	MeJA-responsiveness
SsDREB22	Sspon.03G0038310-1C	abscisic acid responsiveness
SsDREB22	Sspon.03G0038310-1C	abscisic acid responsiveness
SsDREB22	Sspon.03G0038310-1C	abscisic acid responsiveness
SsDREB22	Sspon.03G0038310-1C	abscisic acid responsiveness
SsDREB22	Sspon.03G0038310-1C	abscisic acid responsiveness
SsDREB22	Sspon.03G0038310-1C	abscisic acid responsiveness
SsDREB22	Sspon.03G0038310-1C	abscisic acid responsiveness
SsDREB22	Sspon.03G0038310-1C	abscisic acid responsiveness
SsDREB22	Sspon.03G0038310-1C	MeJA-responsiveness
SsDREB22	Sspon.03G0038310-1C	MeJA-responsiveness
SsDREB22	Sspon.03G0038310-1C	light responsiveness
SsDREB22	Sspon.03G0038310-1C	light responsiveness
SsDREB22	Sspon.03G0038310-1C	salicylic acid responsiveness
SsDREB22	Sspon.03G0038310-1C	salicylic acid responsiveness
SsDREB22	Sspon.03G0038310-1C	light responsiveness
SsDREB22	Sspon.03G0038310-1C	light responsiveness
SsDREB22	Sspon.03G0038310-1C	light responsiveness
SsDREB22	Sspon.03G0038310-1C	light responsiveness
SsDREB22	Sspon.03G0038310-1C	MYB binding site
SsDREB22	Sspon.03G0038310-1C	MYB binding site
SsDREB22	Sspon.03G0038310-1C	gibberellin-responsive
SsDREB22	Sspon.03G0038310-1C	the anaerobic induction
SsDREB22	Sspon.03G0038310-1C	the anaerobic induction
SsDREB22	Sspon.03G0038310-1C	low-temperature responsiveness
SsDREB22	Sspon.03G0038310-1C	low-temperature responsiveness
SsDREB22	Sspon.03G0038310-1C	light responsiveness
SsDREB22	Sspon.03G0038310-1C	light responsiveness
SsDREB22	Sspon.03G0038310-1C	MeJA-responsiveness
SsDREB22	Sspon.03G0038310-1C	MeJA-responsiveness
SsDREB22	Sspon.03G0038310-1C	light responsiveness
SsDREB22	Sspon.03G0038310-1C	light responsiveness
SsDREB22	Sspon.03G0038310-1C	light responsiveness
SsDREB22	Sspon.03G0038310-1C	light responsiveness
SsDREB22	Sspon.03G0038310-1C	light responsiveness
SsDREB22	Sspon.03G0038310-1C	light responsiveness
SsDREB22	Sspon.03G0038310-1C	light responsiveness
SsDREB22	Sspon.03G0038310-1C	light responsiveness
SsDREB22	Sspon.03G0038310-1C	light responsiveness
SsDREB22	Sspon.03G0038310-1C	light responsiveness
SsDREB23	Sspon.03G0038310-1P	gibberellin-responsive
SsDREB23	Sspon.03G0038310-1P	the anaerobic induction
SsDREB23	Sspon.03G0038310-1P	the anaerobic induction
SsDREB23	Sspon.03G0038310-1P	the anaerobic induction
SsDREB23	Sspon.03G0038310-1P	light responsiveness
SsDREB23	Sspon.03G0038310-1P	light responsiveness
SsDREB23	Sspon.03G0038310-1P	low-temperature responsiveness
SsDREB23	Sspon.03G0038310-1P	MeJA-responsiveness
SsDREB23	Sspon.03G0038310-1P	light responsiveness
SsDREB23	Sspon.03G0038310-1P	light responsiveness
SsDREB23	Sspon.03G0038310-1P	light responsiveness
SsDREB23	Sspon.03G0038310-1P	light responsiveness
SsDREB23	Sspon.03G0038310-1P	light responsiveness
SsDREB23	Sspon.03G0038310-1P	abscisic acid responsiveness
SsDREB23	Sspon.03G0038310-1P	abscisic acid responsiveness
SsDREB23	Sspon.03G0038310-1P	abscisic acid responsiveness
SsDREB23	Sspon.03G0038310-1P	abscisic acid responsiveness
SsDREB23	Sspon.03G0038310-1P	abscisic acid responsiveness
SsDREB23	Sspon.03G0038310-1P	light responsiveness
SsDREB23	Sspon.03G0038310-1P	meristem expression
SsDREB23	Sspon.03G0038310-1P	meristem expression
SsDREB23	Sspon.03G0038310-1P	MeJA-responsiveness
SsDREB23	Sspon.03G0038310-1P	light responsiveness
SsDREB23	Sspon.03G0038310-1P	light responsiveness
SsDREB23	Sspon.03G0038310-1P	light responsiveness
SsDREB23	Sspon.03G0038310-1P	light responsiveness
SsDREB23	Sspon.03G0038310-1P	light responsiveness
SsDREB23	Sspon.03G0038310-1P	light responsiveness
SsDREB24	Sspon.07G0007670-3C	defense and stress responsiveness
SsDREB24	Sspon.07G0007670-3C	light responsiveness
SsDREB24	Sspon.07G0007670-3C	MeJA-responsiveness
SsDREB24	Sspon.07G0007670-3C	light responsiveness
SsDREB24	Sspon.07G0007670-3C	light responsiveness
SsDREB24	Sspon.07G0007670-3C	light responsiveness
SsDREB24	Sspon.07G0007670-3C	light responsiveness
SsDREB24	Sspon.07G0007670-3C	light responsiveness
SsDREB24	Sspon.07G0007670-3C	light responsiveness
SsDREB24	Sspon.07G0007670-3C	light responsiveness
SsDREB24	Sspon.07G0007670-3C	light responsiveness
SsDREB24	Sspon.07G0007670-3C	auxin-responsive element
SsDREB24	Sspon.07G0007670-3C	MYB binding site
SsDREB24	Sspon.07G0007670-3C	MYB binding site
SsDREB24	Sspon.07G0007670-3C	gibberellin-responsive
SsDREB24	Sspon.07G0007670-3C	light responsiveness
SsDREB24	Sspon.07G0007670-3C	light responsiveness
SsDREB24	Sspon.07G0007670-3C	abscisic acid responsiveness
SsDREB24	Sspon.07G0007670-3C	abscisic acid responsiveness
SsDREB24	Sspon.07G0007670-3C	abscisic acid responsiveness
SsDREB24	Sspon.07G0007670-3C	abscisic acid responsiveness
SsDREB24	Sspon.07G0007670-3C	abscisic acid responsiveness
SsDREB24	Sspon.07G0007670-3C	light responsiveness
SsDREB24	Sspon.07G0007670-3C	light responsiveness
SsDREB24	Sspon.07G0007670-3C	light responsiveness
SsDREB24	Sspon.07G0007670-3C	light responsiveness
SsDREB24	Sspon.07G0007670-3C	the anaerobic induction
SsDREB24	Sspon.07G0007670-3C	the anaerobic induction
SsDREB24	Sspon.07G0007670-3C	the anaerobic induction
SsDREB24	Sspon.07G0007670-3C	the anaerobic induction
SsDREB24	Sspon.07G0007670-3C	low-temperature responsiveness
SsDREB24	Sspon.07G0007670-3C	low-temperature responsiveness
SsDREB24	Sspon.07G0007670-3C	MeJA-responsiveness
SsDREB25	Sspon.03G0036110-2C	anoxic specific inducibility
SsDREB25	Sspon.03G0036110-2C	anoxic specific inducibility
SsDREB25	Sspon.03G0036110-2C	light responsiveness
SsDREB25	Sspon.03G0036110-2C	light responsiveness
SsDREB25	Sspon.03G0036110-2C	light responsiveness
SsDREB25	Sspon.03G0036110-2C	light responsiveness
SsDREB25	Sspon.03G0036110-2C	MYB binding site
SsDREB25	Sspon.03G0036110-2C	gibberellin-responsive
SsDREB25	Sspon.03G0036110-2C	low-temperature responsiveness
SsDREB25	Sspon.03G0036110-2C	the anaerobic induction
SsDREB25	Sspon.03G0036110-2C	auxin-responsive element
SsDREB25	Sspon.03G0036110-2C	MeJA-responsiveness
SsDREB25	Sspon.03G0036110-2C	MeJA-responsiveness
SsDREB25	Sspon.03G0036110-2C	MeJA-responsiveness
SsDREB25	Sspon.03G0036110-2C	MeJA-responsiveness
SsDREB25	Sspon.03G0036110-2C	MeJA-responsiveness
SsDREB25	Sspon.03G0036110-2C	auxin responsiveness
SsDREB25	Sspon.03G0036110-2C	cell cycle regulation
SsDREB25	Sspon.03G0036110-2C	light responsiveness
SsDREB25	Sspon.03G0036110-2C	light responsiveness
SsDREB25	Sspon.03G0036110-2C	light responsiveness
SsDREB25	Sspon.03G0036110-2C	salicylic acid responsiveness
SsDREB25	Sspon.03G0036110-2C	light responsiveness
SsDREB25	Sspon.03G0036110-2C	abscisic acid responsiveness
SsDREB25	Sspon.03G0036110-2C	abscisic acid responsiveness
SsDREB25	Sspon.03G0036110-2C	light responsiveness
SsDREB25	Sspon.03G0036110-2C	light responsiveness
SsDREB25	Sspon.03G0036110-2C	light responsiveness
SsDREB25	Sspon.03G0036110-2C	MeJA-responsiveness
SsDREB25	Sspon.03G0036110-2C	MeJA-responsiveness
SsDREB25	Sspon.03G0036110-2C	MeJA-responsiveness
SsDREB25	Sspon.03G0036110-2C	MeJA-responsiveness
SsDREB25	Sspon.03G0036110-2C	MeJA-responsiveness
SsDREB25	Sspon.03G0036110-2C	light responsiveness
SsDREB25	Sspon.03G0036110-2C	light responsiveness
SsDREB25	Sspon.03G0036110-2C	light responsiveness
SsDREB25	Sspon.03G0036110-2C	light responsiveness
SsDREB25	Sspon.03G0036110-2C	light responsiveness
SsDREB25	Sspon.03G0036110-2C	light responsiveness
SsDREB26	Sspon.07G0007670-4D	light responsiveness
SsDREB26	Sspon.07G0007670-4D	light responsiveness
SsDREB26	Sspon.07G0007670-4D	meristem expression
SsDREB26	Sspon.07G0007670-4D	abscisic acid responsiveness
SsDREB26	Sspon.07G0007670-4D	abscisic acid responsiveness
SsDREB26	Sspon.07G0007670-4D	abscisic acid responsiveness
SsDREB26	Sspon.07G0007670-4D	abscisic acid responsiveness
SsDREB26	Sspon.07G0007670-4D	abscisic acid responsiveness
SsDREB26	Sspon.07G0007670-4D	light responsiveness
SsDREB26	Sspon.07G0007670-4D	light responsiveness
SsDREB26	Sspon.07G0007670-4D	light responsiveness
SsDREB26	Sspon.07G0007670-4D	light responsiveness
SsDREB26	Sspon.07G0007670-4D	MeJA-responsiveness
SsDREB26	Sspon.07G0007670-4D	MeJA-responsiveness
SsDREB26	Sspon.07G0007670-4D	low-temperature responsiveness
SsDREB26	Sspon.07G0007670-4D	the anaerobic induction
SsDREB26	Sspon.07G0007670-4D	the anaerobic induction
SsDREB26	Sspon.07G0007670-4D	the anaerobic induction
SsDREB26	Sspon.07G0007670-4D	the anaerobic induction
SsDREB26	Sspon.07G0007670-4D	the anaerobic induction
SsDREB26	Sspon.07G0007670-4D	light responsiveness
SsDREB26	Sspon.07G0007670-4D	defense and stress responsiveness
SsDREB26	Sspon.07G0007670-4D	light responsiveness
SsDREB26	Sspon.07G0007670-4D	light responsiveness
SsDREB26	Sspon.07G0007670-4D	light responsiveness
SsDREB26	Sspon.07G0007670-4D	MeJA-responsiveness
SsDREB26	Sspon.07G0007670-4D	MeJA-responsiveness
SsDREB26	Sspon.07G0007670-4D	light responsiveness
SsDREB26	Sspon.07G0007670-4D	light responsiveness
SsDREB26	Sspon.07G0007670-4D	light responsiveness
SsDREB26	Sspon.07G0007670-4D	auxin-responsive element
SsDREB26	Sspon.07G0007670-4D	light responsiveness
SsDREB26	Sspon.07G0007670-4D	gibberellin-responsive
SsDREB26	Sspon.07G0007670-4D	MYB binding site
SsDREB26	Sspon.07G0007670-4D	MYB binding site
SsDREB27	Sspon.04G0003180-1A	MeJA-responsiveness
SsDREB27	Sspon.04G0003180-1A	MeJA-responsiveness
SsDREB27	Sspon.04G0003180-1A	MeJA-responsiveness
SsDREB27	Sspon.04G0003180-1A	MeJA-responsiveness
SsDREB27	Sspon.04G0003180-1A	meristem expression
SsDREB27	Sspon.04G0003180-1A	MYBHv1 binding site
SsDREB27	Sspon.04G0003180-1A	abscisic acid responsiveness
SsDREB27	Sspon.04G0003180-1A	abscisic acid responsiveness
SsDREB27	Sspon.04G0003180-1A	light responsiveness
SsDREB27	Sspon.04G0003180-1A	light responsiveness
SsDREB27	Sspon.04G0003180-1A	light responsiveness
SsDREB27	Sspon.04G0003180-1A	MeJA-responsiveness
SsDREB27	Sspon.04G0003180-1A	MeJA-responsiveness
SsDREB27	Sspon.04G0003180-1A	MeJA-responsiveness
SsDREB27	Sspon.04G0003180-1A	MeJA-responsiveness
SsDREB27	Sspon.04G0003180-1A	the anaerobic induction
SsDREB27	Sspon.04G0003180-1A	the anaerobic induction
SsDREB27	Sspon.04G0003180-1A	the anaerobic induction
SsDREB27	Sspon.04G0003180-1A	light responsiveness
SsDREB27	Sspon.04G0003180-1A	gibberellin-responsive
SsDREB27	Sspon.04G0003180-1A	MYB binding site
SsDREB27	Sspon.04G0003180-1A	light responsiveness
SsDREB28	Sspon.04G0003180-2B	MeJA-responsiveness
SsDREB28	Sspon.04G0003180-2B	MeJA-responsiveness
SsDREB28	Sspon.04G0003180-2B	MeJA-responsiveness
SsDREB28	Sspon.04G0003180-2B	meristem expression
SsDREB28	Sspon.04G0003180-2B	MYBHv1 binding site
SsDREB28	Sspon.04G0003180-2B	light responsiveness
SsDREB28	Sspon.04G0003180-2B	light responsiveness
SsDREB28	Sspon.04G0003180-2B	light responsiveness
SsDREB28	Sspon.04G0003180-2B	auxin-responsive element
SsDREB28	Sspon.04G0003180-2B	MeJA-responsiveness
SsDREB28	Sspon.04G0003180-2B	MeJA-responsiveness
SsDREB28	Sspon.04G0003180-2B	MeJA-responsiveness
SsDREB28	Sspon.04G0003180-2B	the anaerobic induction
SsDREB28	Sspon.04G0003180-2B	the anaerobic induction
SsDREB28	Sspon.04G0003180-2B	the anaerobic induction
SsDREB28	Sspon.04G0003180-2B	light responsiveness
SsDREB28	Sspon.04G0003180-2B	MYB binding site
SsDREB28	Sspon.04G0003180-2B	light responsiveness
SsDREB29	Sspon.04G0023640-1B	MeJA-responsiveness
SsDREB29	Sspon.04G0023640-1B	MeJA-responsiveness
SsDREB29	Sspon.04G0023640-1B	light responsiveness
SsDREB29	Sspon.04G0023640-1B	abscisic acid responsiveness
SsDREB29	Sspon.04G0023640-1B	meristem expression
SsDREB29	Sspon.04G0023640-1B	MYBHv1 binding site
SsDREB29	Sspon.04G0023640-1B	light responsiveness
SsDREB29	Sspon.04G0023640-1B	light responsiveness
SsDREB29	Sspon.04G0023640-1B	light responsiveness
SsDREB29	Sspon.04G0023640-1B	salicylic acid responsiveness
SsDREB29	Sspon.04G0023640-1B	salicylic acid responsiveness
SsDREB29	Sspon.04G0023640-1B	the anaerobic induction
SsDREB29	Sspon.04G0023640-1B	the anaerobic induction
SsDREB29	Sspon.04G0023640-1B	low-temperature responsiveness
SsDREB29	Sspon.04G0023640-1B	low-temperature responsiveness
SsDREB29	Sspon.04G0023640-1B	MeJA-responsiveness
SsDREB29	Sspon.04G0023640-1B	MeJA-responsiveness
SsDREB29	Sspon.04G0023640-1B	light responsiveness
SsDREB29	Sspon.04G0023640-1B	MYB binding site
SsDREB29	Sspon.04G0023640-1B	gibberellin-responsive
SsDREB29	Sspon.04G0023640-1B	seed-specific regulation
SsDREB29	Sspon.04G0023640-1B	circadian control
SsDREB29	Sspon.04G0023640-1B	light responsiveness
SsDREB29	Sspon.04G0023640-1B	light responsiveness
SsDREB29	Sspon.04G0023640-1B	zein metabolism regulation
SsDREB29	Sspon.04G0023640-1B	light responsiveness
SsDREB29	Sspon.04G0023640-1B	light responsiveness
SsDREB29	Sspon.04G0023640-1B	anoxic specific inducibility
SsDREB29	Sspon.04G0023640-1B	anoxic specific inducibility
SsDREB29	Sspon.04G0023640-1B	anoxic specific inducibility
SsDREB29	Sspon.04G0023640-1B	anoxic specific inducibility
SsDREB29	Sspon.04G0023640-1B	anoxic specific inducibility
SsDREB29	Sspon.04G0023640-1B	light responsiveness
SsDREB3	Sspon.01G0009270-1A	anoxic specific inducibility
SsDREB3	Sspon.01G0009270-1A	anoxic specific inducibility
SsDREB3	Sspon.01G0009270-1A	light responsiveness
SsDREB3	Sspon.01G0009270-1A	light responsiveness
SsDREB3	Sspon.01G0009270-1A	light responsiveness
SsDREB3	Sspon.01G0009270-1A	light responsiveness
SsDREB3	Sspon.01G0009270-1A	light responsiveness
SsDREB3	Sspon.01G0009270-1A	seed-specific regulation
SsDREB3	Sspon.01G0009270-1A	the anaerobic induction
SsDREB3	Sspon.01G0009270-1A	the anaerobic induction
SsDREB3	Sspon.01G0009270-1A	MeJA-responsiveness
SsDREB3	Sspon.01G0009270-1A	MeJA-responsiveness
SsDREB3	Sspon.01G0009270-1A	MeJA-responsiveness
SsDREB3	Sspon.01G0009270-1A	light responsiveness
SsDREB3	Sspon.01G0009270-1A	light responsiveness
SsDREB3	Sspon.01G0009270-1A	light responsiveness
SsDREB3	Sspon.01G0009270-1A	abscisic acid responsiveness
SsDREB3	Sspon.01G0009270-1A	abscisic acid responsiveness
SsDREB3	Sspon.01G0009270-1A	abscisic acid responsiveness
SsDREB3	Sspon.01G0009270-1A	abscisic acid responsiveness
SsDREB3	Sspon.01G0009270-1A	abscisic acid responsiveness
SsDREB3	Sspon.01G0009270-1A	abscisic acid responsiveness
SsDREB3	Sspon.01G0009270-1A	abscisic acid responsiveness
SsDREB3	Sspon.01G0009270-1A	MYBHv1 binding site
SsDREB3	Sspon.01G0009270-1A	MYBHv1 binding site
SsDREB3	Sspon.01G0009270-1A	meristem expression
SsDREB3	Sspon.01G0009270-1A	light responsiveness
SsDREB3	Sspon.01G0009270-1A	zein metabolism regulation
SsDREB3	Sspon.01G0009270-1A	MYB binding site
SsDREB3	Sspon.01G0009270-1A	MYB binding site
SsDREB3	Sspon.01G0009270-1A	light responsiveness
SsDREB3	Sspon.01G0009270-1A	light responsiveness
SsDREB3	Sspon.01G0009270-1A	auxin-responsive element
SsDREB3	Sspon.01G0009270-1A	light responsiveness
SsDREB3	Sspon.01G0009270-1A	light responsiveness
SsDREB3	Sspon.01G0009270-1A	light responsiveness
SsDREB3	Sspon.01G0009270-1A	light responsiveness
SsDREB3	Sspon.01G0009270-1A	MeJA-responsiveness
SsDREB3	Sspon.01G0009270-1A	MeJA-responsiveness
SsDREB3	Sspon.01G0009270-1A	MeJA-responsiveness
SsDREB3	Sspon.01G0009270-1A	light responsiveness
SsDREB3	Sspon.01G0009270-1A	light responsiveness
SsDREB3	Sspon.01G0009270-1A	light responsiveness
SsDREB3	Sspon.01G0009270-1A	light responsiveness
SsDREB3	Sspon.01G0009270-1A	light responsiveness
SsDREB3	Sspon.01G0009270-1A	light responsiveness
SsDREB30	Sspon.04G0023940-1B	differentiation of the palisade mesophyll cells
SsDREB30	Sspon.04G0023940-1B	seed-specific regulation
SsDREB30	Sspon.04G0023940-1B	seed-specific regulation
SsDREB30	Sspon.04G0023940-1B	low-temperature responsiveness
SsDREB30	Sspon.04G0023940-1B	low-temperature responsiveness
SsDREB30	Sspon.04G0023940-1B	the anaerobic induction
SsDREB30	Sspon.04G0023940-1B	the anaerobic induction
SsDREB30	Sspon.04G0023940-1B	MeJA-responsiveness
SsDREB30	Sspon.04G0023940-1B	MeJA-responsiveness
SsDREB30	Sspon.04G0023940-1B	MeJA-responsiveness
SsDREB30	Sspon.04G0023940-1B	light responsiveness
SsDREB30	Sspon.04G0023940-1B	light responsiveness
SsDREB30	Sspon.04G0023940-1B	light responsiveness
SsDREB30	Sspon.04G0023940-1B	light responsiveness
SsDREB30	Sspon.04G0023940-1B	anoxic specific inducibility
SsDREB30	Sspon.04G0023940-1B	light responsiveness
SsDREB30	Sspon.04G0023940-1B	light responsiveness
SsDREB30	Sspon.04G0023940-1B	zein metabolism regulation
SsDREB30	Sspon.04G0023940-1B	abscisic acid responsiveness
SsDREB30	Sspon.04G0023940-1B	meristem expression
SsDREB30	Sspon.04G0023940-1B	light responsiveness
SsDREB30	Sspon.04G0023940-1B	light responsiveness
SsDREB30	Sspon.04G0023940-1B	MeJA-responsiveness
SsDREB30	Sspon.04G0023940-1B	MeJA-responsiveness
SsDREB30	Sspon.04G0023940-1B	MeJA-responsiveness
SsDREB30	Sspon.04G0023940-1B	MYB binding site
SsDREB30	Sspon.04G0023940-1B	MYB binding site
SsDREB30	Sspon.04G0023940-1B	auxin responsiveness
SsDREB30	Sspon.04G0023940-1B	light responsiveness
SsDREB30	Sspon.04G0023940-1B	light responsiveness
SsDREB30	Sspon.04G0023940-1B	gibberellin-responsiveness
SsDREB30	Sspon.04G0023940-1B	light responsiveness
SsDREB30	Sspon.04G0023940-1B	light responsiveness
SsDREB31	Sspon.04G0024260-1B	the anaerobic induction
SsDREB31	Sspon.04G0024260-1B	the anaerobic induction
SsDREB31	Sspon.04G0024260-1B	low-temperature responsiveness
SsDREB31	Sspon.04G0024260-1B	low-temperature responsiveness
SsDREB31	Sspon.04G0024260-1B	low-temperature responsiveness
SsDREB31	Sspon.04G0024260-1B	MeJA-responsiveness
SsDREB31	Sspon.04G0024260-1B	MeJA-responsiveness
SsDREB31	Sspon.04G0024260-1B	light responsiveness
SsDREB31	Sspon.04G0024260-1B	light responsiveness
SsDREB31	Sspon.04G0024260-1B	light responsiveness
SsDREB31	Sspon.04G0024260-1B	light responsiveness
SsDREB31	Sspon.04G0024260-1B	light responsiveness
SsDREB31	Sspon.04G0024260-1B	abscisic acid responsiveness
SsDREB31	Sspon.04G0024260-1B	abscisic acid responsiveness
SsDREB31	Sspon.04G0024260-1B	abscisic acid responsiveness
SsDREB31	Sspon.04G0024260-1B	abscisic acid responsiveness
SsDREB31	Sspon.04G0024260-1B	abscisic acid responsiveness
SsDREB31	Sspon.04G0024260-1B	abscisic acid responsiveness
SsDREB31	Sspon.04G0024260-1B	abscisic acid responsiveness
SsDREB31	Sspon.04G0024260-1B	abscisic acid responsiveness
SsDREB31	Sspon.04G0024260-1B	light responsiveness
SsDREB31	Sspon.04G0024260-1B	MYBHv1 binding site
SsDREB31	Sspon.04G0024260-1B	salicylic acid responsiveness
SsDREB31	Sspon.04G0024260-1B	light responsiveness
SsDREB31	Sspon.04G0024260-1B	MYB binding site
SsDREB31	Sspon.04G0024260-1B	gibberellin-responsive
SsDREB31	Sspon.04G0024260-1B	light responsiveness
SsDREB31	Sspon.04G0024260-1B	auxin-responsive element
SsDREB31	Sspon.04G0024260-1B	wound-responsive element
SsDREB31	Sspon.04G0024260-1B	MeJA-responsiveness
SsDREB31	Sspon.04G0024260-1B	MeJA-responsiveness
SsDREB31	Sspon.04G0024260-1B	light responsiveness
SsDREB31	Sspon.04G0024260-1B	light responsiveness
SsDREB31	Sspon.04G0024260-1B	light responsiveness
SsDREB31	Sspon.04G0024260-1B	auxin responsiveness
SsDREB32	Sspon.04G0023940-2C	MeJA-responsiveness
SsDREB32	Sspon.04G0023940-2C	MeJA-responsiveness
SsDREB32	Sspon.04G0023940-2C	MeJA-responsiveness
SsDREB32	Sspon.04G0023940-2C	abscisic acid responsiveness
SsDREB32	Sspon.04G0023940-2C	light responsiveness
SsDREB32	Sspon.04G0023940-2C	gibberellin-responsiveness
SsDREB32	Sspon.04G0023940-2C	light responsiveness
SsDREB32	Sspon.04G0023940-2C	light responsiveness
SsDREB32	Sspon.04G0023940-2C	defense and stress responsiveness
SsDREB32	Sspon.04G0023940-2C	MYB binding site
SsDREB32	Sspon.04G0023940-2C	MYB binding site
SsDREB32	Sspon.04G0023940-2C	MYB binding site
SsDREB32	Sspon.04G0023940-2C	light responsiveness
SsDREB32	Sspon.04G0023940-2C	low-temperature responsiveness
SsDREB32	Sspon.04G0023940-2C	light responsiveness
SsDREB32	Sspon.04G0023940-2C	the anaerobic induction
SsDREB32	Sspon.04G0023940-2C	the anaerobic induction
SsDREB32	Sspon.04G0023940-2C	the anaerobic induction
SsDREB32	Sspon.04G0023940-2C	the anaerobic induction
SsDREB32	Sspon.04G0023940-2C	MeJA-responsiveness
SsDREB32	Sspon.04G0023940-2C	MeJA-responsiveness
SsDREB32	Sspon.04G0023940-2C	MeJA-responsiveness
SsDREB32	Sspon.04G0023940-2C	differentiation of the palisade mesophyll cells
SsDREB32	Sspon.04G0023940-2C	seed-specific regulation
SsDREB32	Sspon.04G0023940-2C	seed-specific regulation
SsDREB32	Sspon.04G0023940-2C	seed-specific regulation
SsDREB32	Sspon.04G0023940-2C	light responsiveness
SsDREB32	Sspon.04G0023940-2C	anoxic specific inducibility
SsDREB32	Sspon.04G0023940-2C	anoxic specific inducibility
SsDREB32	Sspon.04G0023940-2C	light responsiveness
SsDREB33	Sspon.04G0035380-1D	light responsiveness
SsDREB33	Sspon.04G0035380-1D	light responsiveness
[truncated: 4,373 more rows]
