# Supplementary material for: Genome-wide identification and expression analysis of AP2/ERF transcription factors in sugarcane (Saccharum spontaneum L.)
Source: BMC Genomics. 2020 Oct 2;21:685. doi: 10.1186/s12864-020-07076-x (PMC7531145; doi:10.1186/s12864-020-07076-x)
Supplement: Supplementary file 11 — Additional file 11 RNA-seq data of 218 SsAP2/ERF genes that were used in this study. [file 12864_2020_7076_MOESM11_ESM.xls]

## Sheet: The raw transcriptome data
Additional file 11 RNA-seq data of 218 AcWRKY genes that were used in this study.
Gene Name	Gene Id	Seedling-leaf	Pre-leaf	Mature-leaf	Seedling-stem	Pre-stem-3	Pre-stem-6	Pre-stem-9	Mature-stem-3	Mature-stem-6	Mature-stem-9
Sspon.04G0024260-1P	SsDREB40	0	0.04	0.5	11.96	0.75	0	1.08	9.59	1.32	0.1
Sspon.07G0021440-2C	SsDREB50	0.06	0.1	9.72	1.01	1.25	0	6.03	0.23	0.31	0
Sspon.01G0016930-1A	SsDREB6	0.09	0.14	0	1.49	0	0	0.84	0	0	0
Sspon.01G0005120-4D	SsDREB13	0.24	0.11	38.81	2.91	0.89	1.07	38.25	15.06	1.55	0
Sspon.07G0021440-1B	SsDREB49	0.39	0.1	9.11	2.37	1.36	0.72	9.91	1.12	1.6	0.35
Sspon.04G0024260-1B	SsDREB31	0.49	0.17	88.54	29.51	10.87	2.28	39.51	37.36	11.79	1.62
Sspon.04G0024260-3D	SsDREB34	0.62	0.14	106.68	43.97	5.77	2.84	40.02	53.11	15.97	0.58
Sspon.06G0029430-2D	SsDREB46	0.84	0.38	137.37	125.29	161.28	26.06	116.7	229.86	72.45	5.16
Sspon.06G0006590-2B	SsDREB16	3.49	6.79	100.67	62.37	47.97	64.98	16.86	15.56	9.08	6.53
Sspon.04G0003180-4D	SsDREB58	3.84	2	28.72	3.69	7.5	3.65	8.4	2.31	7.18	3.22
Sspon.04G0003180-1P	SsDREB53	4.57	0.75	40.16	4.24	3.54	4.85	16.82	2.31	9.28	6.07
Sspon.06G0029430-1P	SsDREB45	7.44	3.99	119.22	143.82	107.57	29.67	128.92	210.66	54.26	6.11
Sspon.06G0029430-1C	SsDREB43	8.2	2.42	145.33	164.19	127.97	20.24	168.4	247.2	66.88	2.78
Sspon.04G0003180-3C	SsDREB56	10.47	1.94	54	1.58	7.59	5.21	45.44	1.86	13.76	4.25
Sspon.06G0006590-1A	SsDREB41	13.7	6.09	127.39	179.39	135.13	37.27	236.43	361.15	119.56	11.63
Sspon.06G0006590-4D	SsDREB20	14.64	27.4	27.16	25.19	41.51	30.77	31.66	32.45	33.64	22.33
Sspon.06G0006590-3C	SsDREB17	96.75	130.05	135.59	56.57	102.38	98.69	146.91	170.08	144.99	99.91
Sspon.04G0003180-1A	SsDREB27	170.59	51.83	214.76	43.6	101.87	133.74	130.37	47.9	100.99	54.34
Sspon.04G0003180-2B	SsDREB28	194.52	47.6	258.74	47.06	127	157.4	139.47	50.69	128.81	72.1
Sspon.04G0035380-1D	SsDREB33	0	0	0	0	0	0	0	0	0	0
Sspon.06G0029220-1C	SsDREB42	0	0	0	0	0	0	0	0	0	0
Sspon.06G0029220-2D	SsDREB44	0	0	0	0	0	0	0	0	0	0
Sspon.01G0006950-1P	SsDREB5	0	0.26	0	3.78	1.15	0	1.85	7.29	10.34	1.54
Sspon.07G0007670-3C	SsDREB24	0	0	10.59	2.68	6.44	0	15.42	1.51	3.04	0.4
Sspon.08G0011910-3C	SsDREB57	0	0	1.72	0	1.51	4.69	2.37	4.52	1.16	3.95
Sspon.07G0007670-4D	SsDREB26	0.14	0	11.08	0	3.36	2.04	3.48	0	0	0
Sspon.04G0035380-1P	SsDREB59	0.16	0	0	4.86	16.55	0	0	17.18	8.77	0
Sspon.01G0006950-1A	SsDREB2	0.19	0.25	0	11.05	0	0.64	0.7	7.45	11.1	2.27
Sspon.01G0006950-2B	SsDREB7	0.19	0.43	0	22.14	1.06	0.64	0	13.42	14.06	4.99
Sspon.08G0011910-1A	SsDREB54	1	1.58	16.75	15.31	21.89	16.37	5.45	25.6	24.62	1.48
Sspon.01G0001050-1A	SsDREB1	0	0	0	0	0	0	0	0.36	0.41	0
Sspon.01G0014290-1A	SsDREB4	2.03	2.01	13.81	44.58	23.69	3.82	11.38	82.77	48.25	11.04
Sspon.01G0014290-2C	SsDREB11	2.05	3.85	3.31	14.39	7.62	2.91	11.08	60.7	44.19	8.79
Sspon.05G0005830-1A	SsDREB37	1.22	2.56	2.17	7.79	3.81	2.96	2.5	25.46	16.7	5.92
Sspon.08G0024020-1B	SsDREB55	3.64	0.35	286.93	167.97	64.2	45.04	481.03	421.89	214.33	44.28
Sspon.01G0001050-2C	SsDREB9	0	0.16	0	0	0	0	0	0	0	0
Sspon.02G0009820-1A	SsDREB14	0.22	0	0.76	0	0	0.87	3.16	7.4	6.69	0.62
Sspon.02G0009820-1T	SsDREB19	0.21	0	0	0	0	0	2.03	5.58	2.01	0.62
Sspon.02G0009820-2B	SsDREB15	0.1	0	1.13	0	0	1.07	1.04	6.14	3.26	0.5
Sspon.02G0009820-3D	SsDREB18	0.2	0	1.44	0	0	0	4.48	0	0.38	0
Sspon.03G0038310-1C	SsDREB22	0	0.15	0	6.5	4.7	1.58	0	0.78	5.2	1.98
Sspon.03G0038310-1P	SsDREB23	0	0	0	3.69	2.98	0	0	1.52	2.34	1.07
Sspon.04G0023640-1B	SsDREB29	1.2	0	31.81	1.87	22.75	22.76	51.04	0.91	21.63	24.81
Sspon.04G0023940-1B	SsDREB30	0	0	0	1.31	0	0	0	0.5	0.95	1.62
Sspon.04G0023940-2C	SsDREB32	0.17	0.52	0	2.68	0	0	0	0.7	2.59	1.39
Sspon.04G0025330-2D	SsDREB35	0	0	0	0	0	0	0	0	0	0
Sspon.05G0005830-2B	SsDREB38	4.16	12.04	0	99.23	13.77	10.03	0	14.79	32.65	18.92
Sspon.05G0005830-3C	SsDREB39	2.35	5.77	0	21.22	2.09	1.27	0	3.3	15.41	12.02
Sspon.08G0007520-3D	SsDREB36	2.28	3.1	0	2.73	16.25	0	0	9.15	17.18	3.82
Sspon.07G0005820-1A	SsDREB47	0.28	0.18	0	0	1.83	0	0.53	0.41	0	0.3
Sspon.01G0009270-1A	SsDREB3	0	0.09	0	0	0	0	0.31	0.15	0.17	0
Sspon.01G0009270-2B	SsDREB8	0.05	0.15	0	0	0	0.67	0.67	0	0.18	0
Sspon.01G0051010-1C	SsDREB10	0	0.1	0	0	0	0	0	0	0	0
Sspon.01G0051010-1P	SsDREB12	0	0.12	0	0	0	0	0	0	0	0
Sspon.03G0036110-1B	SsDREB21	9.53	17.6	31.22	36.86	14.55	20.86	24.8	27.47	21.23	15.79
Sspon.03G0036110-2C	SsDREB25	11.12	17.93	40.4	46.02	16.79	27.74	19.11	28.5	25.04	14.3
Sspon.07G0010180-1A	SsDREB48	44.5	30.56	164.22	22.21	55.22	70.96	196.09	48.09	66.29	44.93
Sspon.07G0010180-2C	SsDREB51	23.26	21.31	123.64	16.34	40.23	49.48	147.41	22.65	42.31	30.62
Sspon.07G0010180-3D	SsDREB52	30.93	24.27	181.89	28.78	61.8	63.98	104.76	41.56	60.24	46.34
Sspon.02G0004580-1A	SsERF13	0.15	0.34	0	0	0	0	0	0	0	0
Sspon.02G0004580-2C	SsERF28	0.24	0.16	0	0	0.7	0	0	0	0	0
Sspon.02G0004580-3D	SsERF32	0	0.09	0	0	0	0	0	0	0	0
Sspon.02G0009790-1A	SsERF14	0	0	0	0	0	0	0	0	0	0
Sspon.02G0009790-2B	SsERF23	0	0	0	0	0	0	0	0	0.27	0
Sspon.02G0022590-2B	SsERF25	0	0	0	0	0	0	0	0	0	0
Sspon.02G0022620-1A	SsERF17	0	0	0	0	0	0	0	0	0	0
Sspon.02G0029880-1A	SsERF20	0.1	0.06	0	0	0	0	0	0	0	0
Sspon.02G0029880-1P	SsERF30	0.33	0	0.76	0	0	0	0	0	0	0
Sspon.04G0015490-1A	SsERF47	0.87	38.75	0	9.75	2.54	1.42	0.38	4.96	0.58	1.95
Sspon.05G0022020-1B	SsERF57	0	0.6	0	0	0	0	0	0.54	4.47	0
Sspon.05G0022020-2D	SsERF65	0.77	0.44	0	3.65	8.66	0	0	2.7	1.34	0.5
Sspon.02G0016810-1A	SsERF16	3.6	2.17	2.37	1.83	5.68	11.42	8	1.77	3.92	5.4
Sspon.02G0016810-3D	SsERF33	3.3	1.75	1.15	0	3.36	4.85	4.47	1.15	3.21	4.68
Sspon.02G0038790-1B	SsERF24	2.44	1.51	0	0	2.27	1.07	2.16	0.7	2.53	1.43
Sspon.02G0038790-2D	SsERF34	3.42	2.34	2.97	2.41	3.25	10.52	11.78	3.02	7.86	5.51
Sspon.03G0032010-1B	SsERF40	0	0.94	0	8.63	0	0	0.24	2.44	0.58	0.2
Sspon.03G0032010-1P	SsERF44	0	0.24	0	2.46	0.69	0	0	0.62	0.14	0.1
Sspon.03G0032010-3D	SsERF45	0	0.24	0	2.46	0.69	0	0	0.62	0.14	0.1
Sspon.08G0014380-1A	SsERF92	0	0	0	0	0	0	0	0	0	0
Sspon.08G0014380-1P	SsERF100	0	0	0	0	0	0	0	0	0	0
Sspon.08G0014380-2B	SsERF95	0	0	0	0	0	0	0	0	0	0
Sspon.08G0014380-3D	SsERF101	0	0	0	0	0	0	0	0	0	0
Sspon.01G0004580-2B	SsERF6	0.88	1.95	0	0	0.67	3.71	0	0	1.66	1.36
Sspon.02G0003380-1A	SsERF12	8.59	6.98	6.04	6.15	7.55	4.48	4.49	0.84	4.04	5.4
Sspon.02G0033120-1B	SsERF21	0.19	0.1	1.08	9.65	3.96	2.38	1.86	17.16	2.46	0.58
Sspon.08G0012460-1A	SsERF91	6.31	88.66	40.6	202.34	222.13	174.57	0	207.59	273.52	192.28
Sspon.08G0012460-1P	SsERF98	22.19	152.77	18.84	171.36	446.78	385.46	6.9	269.16	390.29	343.79
Sspon.01G0004580-3C	SsERF10	1.95	4.2	0	0	4.36	2.26	0	0	1.49	3.97
Sspon.01G0035420-1B	SsERF5	0.05	0.08	0	0	3.96	6.79	0	0.16	1.08	1.01
Sspon.02G0003380-2B	SsERF22	4.99	4.1	4.35	0	0	1.61	2.03	1.09	0.74	4.97
Sspon.03G0004890-1A	SsERF39	0.12	11.93	0	39.77	33.74	72.68	0	23.96	29.95	9.55
Sspon.03G0004890-2B	SsERF41	0.41	0.52	0	0	6.38	2.61	0	1.46	2.04	0
Sspon.08G0012460-2B	SsERF94	4.51	0	0	0	0	0	0	7.27	0	0
Sspon.08G0012460-4D	SsERF99	23.8	226.32	0	211.37	418.72	411.51	16.23	380.71	540.27	611.68
Sspon.01G0011160-1A	SsERF1	0	0.13	0	2.23	0	0	0	0	0	0
Sspon.05G0031220-1C	SsERF62	17.13	4.11	213.29	106.69	51.75	59.68	376.84	433.26	171.9	43.58
Sspon.06G0009140-3D	SsERF81	1.29	0.93	50.24	28.55	7.79	13.21	26.59	95.78	50.92	6.88
Sspon.07G0005000-2C	SsERF86	0.06	0.71	0.48	2.36	1.47	1.41	0.11	4.71	5.78	1.56
Sspon.08G0003040-1A	SsERF90	0.36	0.15	1.82	1.33	0.97	1.25	1.33	2.21	2.33	0.35
Sspon.08G0003040-1P	SsERF54	8.47	4.04	98.25	92.61	70.91	86.1	115.57	157.6	128.61	48.55
Sspon.08G0003040-2C	SsERF52	6.26	2.85	53.38	27.83	26.94	38.49	23.48	41.18	33.37	16.25
Sspon.08G0018150-1B	SsERF93	0.46	0.52	1.18	4.21	1.4	3.55	2.66	2.7	2.76	2.54
Sspon.02G0001330-2C	SsERF27	0	0	0	0	0	0	0	0	0	0
Sspon.02G0001330-3D	SsERF31	0	0	0	0	0	0	0	0	0	0
Sspon.04G0011360-1A	SsERF46	0	0	0	0	0	0	0	0	0	0
Sspon.04G0011360-1P	SsERF58	0	0	0	5.4	0	0	0	0.04	0	0.54
Sspon.04G0011360-2B	SsERF49	0	0	0	0	0	0	0	0	0	0
Sspon.06G0009140-2C	SsERF80	0.16	0	13.71	56.45	9.25	5.6	32.84	214.12	46.64	1.78
Sspon.06G0010310-2B	SsERF79	0	0	0	0	0	0	0	0	0	0
Sspon.06G0034080-1D	SsERF82	0.53	0	40.04	36.59	13.44	13.09	38.37	165.67	56.22	10.62
Sspon.08G0003040-3D	SsERF97	0.37	0.19	0.7	0	0.43	0	0.62	0.87	1.54	1.07
Sspon.08G0018150-2C	SsERF96	0.76	1.25	1.3	0	1.51	0.91	0.51	2.32	0.73	0.95
Sspon.01G0014380-1A	SsERF2	2.1	1.1	17.19	12	1.93	0	41.01	20.19	1.35	0
Sspon.01G0014380-2B	SsERF7	2.2	0.87	20.44	16.03	0	0	34.22	13.3	1.06	0
Sspon.01G0033890-1A	SsERF3	0	0	0	0	0	0	0	0	0	0
Sspon.01G0033890-2D	SsERF11	0.06	0.11	0	9.59	0.93	0	0.67	0.55	0.32	0.6
Sspon.01G0034960-1B	SsERF4	0	0	0	0	0	0	0	0	0	0
Sspon.01G0034960-2C	SsERF9	0	0	0	0	0	0	0	0	0	0
Sspon.01G0043560-1B	SsERF8	0	0	0	0	0	0	0	0	0	0
Sspon.02G0022780-1A	SsERF18	0	0	0	0	0	0	0	0	0	0
Sspon.02G0022780-1P	SsERF19	0	0	0	0	0	0	0	0	0	0
Sspon.02G0022780-2B	SsERF26	0	0	0	0	0	0	0	0	0	0
Sspon.02G0022780-4D	SsERF37	0	0	0	0	0	0	0	0	0	0
Sspon.02G0050520-1C	SsERF29	0	0.13	0	6.37	0.44	0.53	0	1.21	0	0
Sspon.02G0050520-2D	SsERF35	0	0	0.92	2.75	0	0	0.41	1.39	0	0
Sspon.03G0006340-2C	SsERF42	2.54	0.96	2.11	1.05	0.65	5.43	13.96	1.09	7.34	3.7
Sspon.05G0005920-1A	SsERF55	0.14	0	0	0	0	0	0.51	0.2	0.9	0
Sspon.05G0005930-1P	SsERF50	5.34	1.64	40	38.8	13.84	12.15	22.32	17.75	38.51	17.69
Sspon.05G0028220-1B	SsERF60	0.12	0.07	0	0	0	0	0	0	0	0
Sspon.05G0028220-2C	SsERF64	0.03	0	0	0	0.31	0	0	0	0	0
Sspon.05G0028220-3D	SsERF67	0	0	0	0	0	0	0	0	0	0
Sspon.06G0004580-1A	SsERF72	0	0	0	0	0	0	0	0	0	0
Sspon.07G0021670-1B	SsERF83	0	0	0	0	0	0	0	0	0	0
Sspon.07G0021670-1T	SsERF87	0	0	0	0	0	0	0.87	0	0	0
Sspon.07G0021670-2C	SsERF85	0	0	0	0	0	0	0	0	0	0
Sspon.07G0021670-3D	SsERF88	0	0	0	0	0	0	0	0	0	0
Sspon.02G0013210-1A	SsERF15	1.11	0.09	57.74	0.91	1.68	2.7	11.1	51.36	11.26	0.33
Sspon.02G0013210-1P	SsERF73	6.93	4.44	538.24	56.84	150.58	173.95	47.95	37.2	250.8	193.96
Sspon.02G0013210-2B	SsERF78	3.06	2.11	237.28	33.19	59.18	70.64	15.87	16.26	99.4	72.29
Sspon.03G0002110-1A	SsERF38	1.74	0.71	19.34	9.25	24.65	28.07	26.72	9.21	71.84	30.47
Sspon.03G0002110-2D	SsERF43	4.43	1.74	19.37	13.91	38.02	50.07	29	15.8	83.05	34.81
Sspon.04G0002740-2B	SsERF48	5.17	0.35	45.58	5.19	6.97	0	34.58	16.27	13.04	2.8
Sspon.04G0002740-3D	SsERF53	2.46	0.38	15.45	5.43	7.01	2.77	13.52	6.09	5.26	1.13
Sspon.04G0032830-1C	SsERF51	0	0	0	0	0	0	0.9	0	0	0
Sspon.05G0011430-2C	SsERF63	0	0	0	0.94	0	0	0.21	5.77	1.29	0
Sspon.05G0011430-3D	SsERF66	0	0	0	0	0	0	0	0	0	0
Sspon.05G0018650-1A	SsERF56	0.46	1.18	1.74	1.75	2.12	0	2.44	2.75	3.74	1.45
Sspon.05G0018650-2B	SsERF61	3.08	0.45	8.03	22.03	5.46	1.97	12.07	13.32	26.49	5.06
Sspon.05G0028060-1B	SsERF59	0.25	0.38	0	0.87	0	0.55	1.05	2.79	4.25	0.7
Sspon.06G0003010-1A	SsERF71	0	0.16	0	0	0	0	0.96	0	0.52	0.62
Sspon.07G0023420-1B	SsERF84	0.13	0.1	0	2.16	1.33	0	0.7	0.37	1.1	0.3
Sspon.07G0023420-2D	SsERF89	0.13	0	0	0	0	0	1.01	0.6	1.5	1.35
Sspon.06G0002050-2B	SsERF75	0.43	0	0	0	0	0	0	0	0	0
Sspon.06G0001980-1A	SsERF68	0	0	0	0	0	0	0	0	0	0
Sspon.06G0001980-1P	SsERF70	0	0	0	0	0	0	0	0	0	0
Sspon.06G0001980-2B	SsERF77	0	0	0	0	0	0	0	0	0	0
Sspon.06G0002070-1A	SsERF69	0	0	0	0	0	0	0	0	0	0
Sspon.06G0002070-2B	SsERF76	0.1	0	0	0	0	0	0	0	0	0
Sspon.06G0008920-1A	SsERF74	0.18	0	0	0	0	0	0	0	0	0
Sspon.06G0008920-2D	SsERF36	0	0	0	0	0	0	0	0	0	0
Sspon.01G0020400-1A	SsAP2-2	0.04	1.11	0	0.68	0	0	0	0.11	0	0
Sspon.01G0048170-1B	SsAP2-4	3.32	5.8	0.87	2.58	2.05	0	0.84	4.67	2.05	0.92
Sspon.01G0020400-3C	SsAP2-6	0.04	1.31	0	0.68	0	0	0	0	0.09	0
Sspon.01G0020400-4D	SsAP2-8	0	0.61	0	0	0	0	0	0.3	0	0
Sspon.01G0062760-1D	SsAP2-10	1.42	1.51	0	0	0.57	0	0.9	0	0.4	0.18
Sspon.01G0048170-2D	SsAP2-11	4.15	6.97	0.71	0	2.67	0.52	1.32	1.5	1	1.34
Sspon.02G0022040-1P	SsAP2-12	6.67	3.78	0	0	0	0.62	2.18	0.34	0.22	0.06
Sspon.02G0022040-2C	SsAP2-14	2.6	1.14	0	0	0.96	0	1.41	0.66	0	0.68
Sspon.01G0028640-3C	SsAP2-15	0	0.21	0	0	0	0	0	0	0	0
Sspon.01G0028640-4D	SsAP2-16	0	0.83	0	0.86	0	0	0	0.33	0	0
Sspon.03G0000980-2C	SsAP2-17	0	0	0	0	0	0	0	0.23	0.08	0
Sspon.04G0003470-3C	SsAP2-20	12.94	17.56	6.73	7.6	10.96	9.56	22	16.53	17.61	23.05
Sspon.04G0003470-4D	SsAP2-21	1.45	2.08	0.66	0	2.49	2.37	1.67	1.55	3.27	3.7
Sspon.04G0003470-1P	SsAP2-22	1.45	2.08	0.66	0	2.49	2.37	1.67	1.55	3.27	3.7
Sspon.05G0001920-1A	SsAP2-23	0	2.08	0	0.86	0	0	0	2.71	0.79	0
Sspon.05G0002360-1A	SsAP2-24	5.89	7.13	0	1.02	3.06	1.26	2.94	2.53	4.43	4.37
Sspon.05G0002360-2B	SsAP2-25	3.52	5.36	1.27	1.51	3.92	5.02	2.97	3.6	6.08	2.8
Sspon.05G0001920-2C	SsAP2-26	0	2.21	0	6.69	0.38	0	0.28	6.51	1.12	0
Sspon.05G0002360-3C	SsAP2-27	9.28	7.64	2.21	1.28	3.84	7.09	4.88	6.71	9.71	7.12
Sspon.05G0020470-2C	SsAP2-28	0.46	0.21	0.55	0	0	0	0	0	0	0
Sspon.05G0001920-3D	SsAP2-29	0	0.72	0	1.61	0	0	0	2.43	0.48	0
Sspon.05G0002360-4D	SsAP2-30	5.56	5.5	0.55	0	1.34	2.12	4.86	1.94	4.73	3.42
Sspon.05G0020470-3D	SsAP2-31	0	0	0	0	0	0	0	0.19	0.13	0.23
Sspon.06G0005570-1A	SsAP2-32	1.8	1.08	0.72	0	0.97	0.56	0.25	0.25	1.25	0
Sspon.06G0023500-1B	SsAP2-33	10.11	12.24	1.84	2.26	8.23	10.15	11.14	8.89	17.61	9.98
Sspon.06G0005570-3D	SsAP2-34	3.39	1.38	0	0	0.83	0	0.82	0.28	1.98	0.51
Sspon.06G0023500-3D	SsAP2-35	8.55	8.67	1.89	4.59	4.92	6.13	8.5	6.85	7.01	8.58
Sspon.07G0003270-1A	SsAP2-37	0	0.06	0	0	0	0	0	0	0.15	0
Sspon.07G0003270-1P	SsAP2-36	0	0	0	0	0	0	0	0	0	0.14
Sspon.08G0015290-1A	SsAP2-38	0	0	0	0	0	0	0	0	0	0
Sspon.08G0019190-1B	SsAP2-39	0	0	0	0	0	0	0	0	0.6	0
Sspon.08G0019530-1B	SsAP2-40	0.05	1.98	0	0	0	0	0	0	0	0
Sspon.08G0015290-2B	SsAP2-41	0	0	0	0	0	0	0	0	0	0
Sspon.08G0019530-2C	SsAP2-42	0	2.18	0	0	0	0	0	0.26	0	0
Sspon.08G0015290-3D	SsAP2-43	0	0	0	0	0	0	0	0	0	0
Sspon.02G0022040-1A	SsAP2-13	1.82	1.03	1.16	0	0.67	1.56	2.45	0.24	0.73	0.33
Sspon.01G0004240-1A	SsAP2-1	0	0	0	0	0	0	0	0	0	0
Sspon.01G0020400-2B	SsAP2-3	0	0.12	0	0	0	0	0	0.2	0	0
Sspon.01G0004240-1P	SsAP2-5	0	0	0	0	0	0	0	0	0	0
Sspon.01G0052850-1C	SsAP2-7	0	0	0	0	0	0	0	0	0	0
Sspon.01G0028640-2P	SsAP2-9	0	0.32	0	1.09	0	0	0	0.37	0	0
Sspon.04G0003470-2B	SsAP2-19	2.56	2.84	3.19	1.24	1.82	0.92	3.99	4.17	2.39	3.17
Sspon.03G0030120-2C	SsAP2-18	1.66	1.05	4.59	1.68	2.13	1.65	5.47	2.96	4.23	2.63
Sspon.03G0008470-1A	SsRAV1	9.11	4.53	1.69	0.85	1.03	0	5.8	0.5	4.26	3.63
Sspon.03G0008470-2B	SsRAV2	12.95	3.09	28.11	43.56	16.66	14.67	28.64	27.42	21.29	7.14
Sspon.03G0008470-3C	SsRAV3	11.75	4.25	46.77	32.97	11.36	6.27	35.76	23.65	13.45	2.89
Sspon.03G0020270-2C	SsRAV4	11.26	7.3	0	0	2.63	5.25	0	0.47	0.35	0.77
Sspon.03G0043530-1C	SsRAV6	0	2.52	0	3.78	0	0	0	0	0	0
Sspon.07G0002770-1A	SsRAV7	3.43	6.68	4.02	9.18	6.32	5.36	0.53	2.76	15.05	5.67
Sspon.07G0012740-1A	SsRAV8	0	0	0	0	0	0	0	0	0	0
Sspon.07G0002770-2B	SsRAV9	1.49	2.55	0	4.28	0.58	0.57	0	1.04	2.46	1.09
Sspon.07G0012740-2C	SsRAV10	0	0	0	0	0	0	0	0	0	0
Sspon.07G0002770-3D	SsRAV11	3.79	6.47	7.06	6.87	12.82	6.74	2.04	0.83	7.53	5.57
Sspon.03G0043520-1C	SsRAV5	0	0.14	0	0	0	0	0	0	0	0
Sspon.04G0011970-1A	SsSoloist1	141.62	68.73	66.52	61.03	42.8	37.52	68.83	25.25	51.05	55.19
Sspon.04G0011970-2B	SsSoloist2	23.82	11.21	8.72	5.12	7.44	4.36	12.14	4.07	6.71	7.65
Sspon.04G0011970-3C	SsSoloist3	4.29	2.85	0	0	1.89	0	1.46	0.75	1.29	1.33
Sspon.04G0011970-4D	SsSoloist4	0	0.77	0	0	0	0	0	0	0	1.62

## Sheet: Expression feature
Additional file 11 RNA-seq data of 218 SsAP2/ERF genes that were used in this study
Expressed in all tested samples(FPKM>0)	Constitutive expression (FPKM>2 in all samples)
SsDREB49	SsDREB16
SsDREB31	SsDREB45
SsDREB34	SsDREB43
SsDREB46	SsDREB41
SsDREB16	SsDREB20
SsDREB58	SsDREB17
SsDREB53	SsDREB27
SsDREB45	SsDREB28
SsDREB43	SsDREB4
SsDREB56	SsDREB11
SsDREB41	SsDREB21
SsDREB20	SsDREB25
SsDREB17	SsDREB48
SsDREB27	SsDREB51
SsDREB28	SsDREB52
SsDREB54	SsERF34
SsDREB4	SsERF98
SsDREB11	SsERF62
SsDREB37	SsERF54
SsDREB55	SsERF52
SsDREB21	SsERF73
SsDREB25	SsERF78
SsDREB48	SsAP2-20
SsDREB51	SsRAV2
SsDREB52	SsRAV3
SsERF16	SsSoloist1
SsERF34	SsSoloist2
SsERF12
SsERF21
SsERF98
SsERF62
SsERF81
SsERF86
SsERF90
SsERF54
SsERF52
SsERF93
SsERF42
SsERF50
SsERF15
SsERF73
SsERF78
SsERF38
SsERF43
SsERF53
SsAP2-20
SsAP2-25
SsAP2-27
SsAP2-33
SsAP2-35
SsAP2-19
SsAP2-18
SsRAV2
SsRAV3
SsRAV7
SsRAV11
SsSoloist1
SsSoloist2
