# Supplementary material for: Genome-wide identification and expression analysis of AP2/ERF transcription factors in sugarcane (Saccharum spontaneum L.)
Source: BMC Genomics. 2020 Oct 2;21:685. doi: 10.1186/s12864-020-07076-x (PMC7531145; doi:10.1186/s12864-020-07076-x)
Supplement: Supplementary file 14 — Additional file 14. Sugarcane tissue-specific expression data. [file 12864_2020_7076_MOESM14_ESM.xls]

## Sheet: Sheet1
gene_id	m-SES-leaf-roll-2	m-SES-mature-leaf-3	m-SES-stem3-2	m-SES-stem6-1	m-SES-stem9-1	pre-m-SES-leaf-roll	pre-m-SES-m-leaf	pre-m-SES-stem-3	pre-m-SES-stem-6	pre-m-SES-stem-9	seedling-Sleaf1	seedling-Sleaf2	seedling-Sleaf3	seedling-Sstem1	seedling-Sstem2	seedling-Sstem3
Sspon.001A0000000	4.1676	4.27293	0.480697	1.03062	0.858371	2.27784	0.703924	0.619542	0.368748	0.734123	3.41628	4.8281	5.27299	4.01722	5.13843	3.5247
Sspon.001A0000010	0.265057	0.193808	0.19974	0.102968	0.0246376	0	0	0.374602	0.0502928	0	0.0198001	0.0188703	0.0210118	0.0508655	0.0243883	0.0502645
Sspon.001A0000020	0	0	0	0	0	0	0	0	0	0	0	0	0	0	0	0
Sspon.001A0000030	0	0	0	0	0	0	0	0	0	0	0	0	0	0	0	0
Sspon.001A0000040	0.0622822	0.0232656	1.17878	0.0526567	0	0	0	2.79393	0	0	0.0165534	0	0.125454	4.03415	4.88305	4.26601
Sspon.001A0000050	0.0957568	0.214594	0.290091	0.172733	0.351264	0	0	0	0.17969	0.424325	0	0.0321787	0	0.10464	0.0418081	0
Sspon.001A0000051	0.752388	0.618084	0.607794	0.683694	0.862691	0.0393023	0.142669	0.236938	0.23372	0.385833	0.427941	0.445879	0.425839	0.890861	0.707387	0.770897
Sspon.001A0000052	0.0305759	0	0.0909951	0	0	0	0	1.19812	0	0	0	0.015431	0	0.969618	1.06202	0.92336
Sspon.001A0000060	0.499938	0.303467	0.542289	0.908765	1.16697	0.246319	0.447395	0.262898	0.351189	0	1.14043	0.714441	0.926402	1.46873	1.43293	1.23901
Sspon.001A0000061	0.970167	0.913622	1.04831	0.594253	0.834209	0.649135	0.5788	1.06011	0.939633	0.996266	1.09096	0.741915	0.767881	1.83248	1.57393	1.71758
Sspon.001A0000070	5.52442	8.3073	1.04641	1.15385	0.930323	2.49235	4.52928	1.8887	0.665776	0.524489	13.5412	20.8877	21.745	4.17478	5.08816	4.26157
Sspon.001A0000080	0.72974	0.863152	0.842135	0.873048	1.38837	0	0.133729	0.170255	1.15763	0.495731	1.18412	1.04407	0.951445	1.4128	0.957567	1.45662
Sspon.001A0000090	0	0	0	0	0	0	0	0	0	0	0	0	0	0	0	0
Sspon.001A0000100	0.251839	0.324316	0.896629	0.524857	0.610948	0.172988	0	0.128578	0.197634	0.398795	0.551589	0.519948	0.535862	1.31147	1.29893	1.6634
Sspon.001A0000110	12.3421	10.7966	9.85132	7.34482	5.38097	6.68289	3.39276	5.91494	10.309	6.23594	17.6529	19.5982	21.7692	20.1204	23.4814	21.1519
Sspon.001A0000120	1.78536	1.85292	0.935812	2.48825	2.91285	5.84917	0.744497	1.7778	3.79583	2.40663	4.61342	3.56808	3.94607	4.33837	5.1435	4.98511
Sspon.001A0000121	0.793493	0.682874	0.880429	0.641141	0.959932	0	0.156764	0.122966	0.273234	0.782713	0.960916	0.900717	0.550933	1.09178	1.31804	1.03813
Sspon.001A0000122	2.97796	2.34892	1.62207	2.59638	3.45693	0.382415	0.694636	0.272187	1.4538	2.25301	1.27929	0.985986	0.955681	2.37859	2.39346	3.21045
Sspon.001A0000123	1.34687	0.765742	0.553928	0.663452	1.67424	0	0	0.361655	0.644774	0	0.706617	0.671057	0.894125	0.963427	0.921313	1.82253
Sspon.001A0000124	3.3916	2.79857	1.76702	1.84865	3.50144	0.85459	0.310538	0.608921	0.710436	0.239771	0.49215	0.860874	1.2394	1.10974	1.21347	2.07137
Sspon.001A0000125	1.38308	1.5992	3.3823	2.32901	2.15016	0	0	5.06592	1.25997	1.32494	1.30614	1.46968	1.50738	2.792	2.47884	2.24108
Sspon.001A0000126	0.512877	0.250385	1.45533	0.850192	0.483476	0.540684	0	0.862981	0.619687	0.479539	0.790825	0.49469	0.747972	2.68705	2.07529	2.38252
Sspon.001A0000140	0.663565	0.657297	0.174595	0.27753	0.293242	0.229924	0.250536	0	0.546458	0	0.504409	0.449325	0.775612	0.417041	0.69855	0.712639
Sspon.001A0000150	0.0297894	0.267126	0.295612	0.151079	0.119187	0	0	0	0	0.393731	0.475406	0.631876	0.288244	0.488821	0.273427	0.443237
Sspon.001A0000151	1.77721	2.28204	1.06256	1.28895	1.25863	1.63178	0.707915	0.805723	1.99844	0.82652	11.9611	12.4019	15.8326	4.45149	4.16686	4.12975
Sspon.001A0000152	20.267	23.6431	13.8764	19.6693	21.1094	27.0247	11.3675	18.1837	32.212	31.1026	16.2503	16.4987	17.4949	22.7234	21.6239	17.9539
Sspon.001A0000153	1.43262	1.23828	1.80006	1.84306	1.46202	1.25652	0.836107	0.742181	1.32035	0.978955	1.00418	1.11919	0.612901	0.463836	0.696994	0.709941
Sspon.001A0000154	1.09568	1.08271	3.39932	3.46668	2.15172	0	0	4.25845	0	0	0.755622	0.837759	0.587778	3.18563	1.00435	2.65056
Sspon.001A0000160	0.800578	0.551446	1.76899	1.45498	1.30188	0.684053	0	0	0	0.192086	1.55476	1.19509	1.14972	1.79272	1.64399	1.55116
Sspon.001A0000170	0	0	0	0.0918665	0	0	0	0	0	0	0	0	0.0639271	0	0.0578912	0
Sspon.001A0000180	5.73649	5.69417	7.76779	5.45605	8.77694	3.04907	3.55472	3.29763	7.50378	6.50634	5.75376	3.97058	4.15799	6.84644	6.92718	5.57076
Sspon.001A0000190	0.277893	0.41122	0.447872	0	0.0931498	0	0	0.953518	0	0	0.475874	0.3542	0.0864893	0.44184	0.588362	0.366157
Sspon.001A0000200	0	0	0.014256	0	0.0173622	0	0	0.0946097	0.343689	0.148669	0.103732	0.0432509	0.0873897	0.47561	0.0884256	0.3556
Sspon.001A0000201	1.80338	2.30576	2.32975	1.84678	2.05036	2.0753	0.30898	2.81367	1.58709	1.31921	3.14075	2.98449	4.39021	4.04588	3.88477	3.76356
Sspon.001A0000202	2.69995	2.13975	0.0996071	0.704231	0.718702	4.42159	0.229779	0	1.19837	0.354555	6.38851	9.47813	7.30921	1.97285	1.58734	2.37595
Sspon.001A0000203	2.41887	2.14253	1.57714	1.74472	2.22021	0.984948	0.714988	1.27164	1.17166	1.61807	1.97049	1.16196	1.22887	0.975171	1.13643	1.42205
Sspon.001A0000204	6.43615	6.09969	16.8721	14.3762	11.4666	5.14536	1.29762	11.1231	8.25525	13.085	9.76769	11.9526	8.55794	16.7709	17.8669	18.1023
Sspon.001A0000205	2.02914	2.14416	2.6575	2.81112	3.88264	0.326257	1.42312	0.174613	0.596408	0.938348	3.23056	2.46512	3.9096	5.49714	5.95297	7.34069
Sspon.001A0000240	5.6271	5.917	8.4804	1.67355	5.12966	4.55866	0	7.64159	2.91699	7.63389	5.85828	5.59782	4.47382	8.04279	7.09493	1.98558
Sspon.001A0000250	0	0	0.0997922	0.0440625	0.107067	0	0	0.189219	0.78797	0.297339	0.216618	0.250855	0.521564	0.795823	0.436484	0.617929
Sspon.001A0000260	4.28819	3.64044	5.16588	4.66929	5.49991	3.66223	1.36875	4.26882	11.7615	12.4631	6.46623	4.23089	4.76063	5.94287	6.17313	7.35604
Sspon.001A0000270	0	0	0.247964	0	0	0	0	0.196642	0	0	0	0	0	1.19237	1.11606	1.07027
Sspon.001A0000280	0.0276141	0.0206421	1.85592	0.158662	0	0	0	4.00283	0	0	0.0147077	0.0558937	0.218483	5.53424	4.66403	5.04086
Sspon.001A0000281	0	0	0.128738	0.0409887	0	0.0469447	0	0	0.0334882	0	0	0	0.0471145	0.173051	0	0
Sspon.001A0000290	0	0	0.340711	0.0106113	0.150618	0	0	0.15694	0.774136	0.0829182	0.140838	0.0134473	0.0858365	0.307443	0.0982734	0.098244
Sspon.001A0000291	0.267684	0	0.63982	0.649418	0	0	0	0	2.25799	0	0.697283	0.819804	1.97688	26.1017	29.4648	26.1638
Sspon.001A0000300	0.64605	0.74236	0.619593	0.733454	1.47064	0.180241	0.359924	0.0959567	1.26444	2.09816	2.26069	2.15886	2.91042	0.410059	0.378878	0.506737
Sspon.001A0000320	19.978	16.5119	12.1414	10.6186	9.07496	15.0295	8.53199	8.96058	7.12604	9.28572	18.5048	14.3669	9.37617	7.0844	7.94506	7.24343
Sspon.001A0000330	81.06	80.1317	64.8333	64.7781	53.6571	108.396	90.9099	68.4839	51.7197	55.227	84.7916	63.329	49.3919	31.2023	37.974	31.3806
Sspon.001A0000331	1.10219	0.831125	20.7601	6.0542	7.8092	0.719232	0.283029	13.4092	1.82315	1.24427	1.33425	0.963913	0.864645	22.029	22.5431	21.2782
Sspon.001A0000332	6.38963	7.53615	1.27127	3.44303	2.1581	2.78586	3.19001	0.706013	1.66405	3.09434	7.06646	8.42887	10.6549	5.06822	4.91037	4.34886
Sspon.001A0000350	6.0846	6.26177	4.03828	4.23216	4.51898	2.10751	2.95486	3.72212	3.75162	3.29233	5.61477	4.80904	4.82453	5.0887	4.42323	5.39972
Sspon.001A0000360	0.523224	0.542976	0.742298	0.124067	0	0.0988203	0	0	0.105609	0	0.93624	1.17647	0.511318	0.44184	0.802854	0.615734
Sspon.001A0000370	0	0	0	0	0	0	0	0	0	0	0	0	1.33164	2.38547	0	0
Sspon.001A0000380	4.83181	4.41546	0.915348	1.32669	1.58929	1.06293	2.13282	0.370719	0.946714	0.745396	4.00339	5.45221	4.58291	2.17569	1.71428	2.64142
Sspon.001A0000381	0.00863839	0.0258719	0.529096	0.384137	0.176069	0.131248	0	1.25318	0.618336	0.611066	0.0505976	0.0441235	0.0544431	0.949127	0.955293	1.18088
Sspon.001A0000390	6.34003	6.24936	4.34396	4.46187	5.03434	2.59225	3.91963	3.42288	4.18468	3.96468	5.56214	4.90263	4.87931	5.23472	4.59902	5.38789
Sspon.001A0000391	0.215578	0.217388	1.10055	1.42192	0.981351	0	0	2.18375	0.425227	0.17932	0.492418	0.423639	0.604042	2.27872	3.55708	2.14097
Sspon.001A0000400	1.99891	1.95385	1.51734	0.193374	0.120159	0.546565	1.11193	0.803092	0.5374	0.0452323	2.23114	2.23175	1.69531	1.38566	1.85766	1.56531
Sspon.001A0000410	2.23377	2.39449	1.75026	0.163686	0.157313	0.296522	0.587143	0.608079	0.923296	0.0680495	3.25895	2.67896	1.98094	1.54379	2.24148	1.55013
Sspon.001A0000420	0	0	0.185157	0.126269	0.373518	0	0	0	0	0	0.132318	0.0627817	0	0.204092	0.326173	0
Sspon.001A0000430	0	0.102302	0.0751648	0.232646	0.198583	0	0	0	0	0	0.0964837	0	0.146219	0.148938	0.11901	0.266379
Sspon.001A0000440	0	0	0	0	0	0	0	0	0	0	0	0	0	0	0	0
Sspon.001A0000441	8.857	9.93786	10.9855	13.2529	10.0131	7.26403	8.58401	6.48822	1.12047	4.33164	5.54842	5.41899	3.19766	14.3059	14.4963	15.9495
Sspon.001A0000450	0	0	0	0	0	0	0	0	0	0	0	0	0	0	0	0
Sspon.001A0000460	0	0	0	0	0	0	0	0	0	0	0	0	0	0	0	0
Sspon.001A0000461	0	0	0	0	0	0	0	0	0	0	0	0	0	0	0	0
Sspon.001A0000462	0	0	0	0	0	0	0	0	0	0	0	0	0	0	0	0
Sspon.001A0000463	4.19514	2.50122	0.689	1.62788	2.24136	0.638926	0.627356	2.26158	0.909514	1.66752	2.16165	1.56146	1.38481	2.90723	3.03005	3.71482
Sspon.001A0000464	0	0	0.0504405	0.0384238	0.0758461	0	0	0	0	0	0.0338527	0.0322576	0.0862178	0.0521809	0.108415	0.0257833
Sspon.001A0000465	0.107816	0.0172615	1.57871	0.890649	0.133532	0	0	0.452968	0.619612	0.153102	0	0.0310864	0	0.0336813	0	0
Sspon.001A0000466	2.71569	2.56298	8.24371	9.34192	10.0875	1.14209	1.24789	0.616732	4.46127	6.01208	3.01491	3.27863	3.34289	8.43544	5.24541	8.93065
Sspon.001A0000467	9.92688	8.73585	1.34334	1.90087	2.88067	2.48475	1.48898	2.41971	0.544131	0.708004	3.53388	2.7714	3.72167	5.52119	5.41105	5.43275
Sspon.001A0000468	4.03929	4.59188	18.3724	22.126	13.6695	2.29585	0	5.13206	7.2108	1.92213	5.98072	6.23074	5.94555	10.2861	5.92619	8.68178
Sspon.001A0000500	0	0	0	0	0	0	0	0.17495	0	0	0	0	0	0.341039	0.180431	0.0871804
Sspon.001A0000510	8.30452	12.0566	135.243	42.5622	9.74373	22.0053	24.1556	45.9308	8.72349	5.2398	1.31055	0.787328	2.77105	2.72305	3.26051	2.83656
Sspon.001A0000520	0.589927	0.691628	0.484006	0.198451	0.187701	0.104444	0	0	0.297951	0	0.35721	0.483405	0.246911	0.282033	0.0704283	0.377687
Sspon.001A0000530	0	0	0	0.0107259	0	0	0	0	0.0489393	0	0	0	0	0.0724634	0	0.035829
Sspon.001A0000540	1.68308	1.25443	3.30022	2.65946	3.89334	1.10529	1.29523	2.06218	5.82958	3.67215	1.53464	1.62964	0.979345	5.50989	5.67732	5.60602
Sspon.001A0000550	0.88711	0.715238	1.95488	1.49663	2.07095	0.907368	1.08794	1.51123	4.19594	2.91654	1.13416	1.02581	0.569006	3.12658	3.2807	3.459
Sspon.001A0000560	0.697399	0.332754	1.02862	0.901649	0.641116	0.185964	0.405129	0.297071	0.773857	0.443394	0.359357	0.382525	0.233462	0.448533	0.316255	0.478234
Sspon.001A0000561	0	0	0.733729	0.0218001	0	0	0	4.03264	0.207132	0	0.0830482	0.0428176	0.192226	7.25022	8.72824	9.46837
Sspon.001A0000570	5.40675	6.61372	7.26873	9.1889	8.30309	3.44087	0.626614	3.71647	0.81457	3.38111	5.40877	3.68942	6.21896	14.5411	19.9598	18.0027
Sspon.001A0000580	1.19143	1.00942	10.9459	9.14083	12.3738	1.60016	1.09733	4.59321	6.33316	8.41573	2.2387	2.29599	2.34114	5.31558	5.82967	5.67016
Sspon.001A0000581	0.890753	0.428088	1.72753	0.196442	3.00369	0.0705445	0.215323	1.94507	0.670249	2.36322	0.803328	0.539497	1.02641	0.666017	1.63979	0.850189
Sspon.001A0000610	10.6206	9.46458	4.37322	3.25975	4.5735	9.02672	13.3551	2.17899	4.53961	3.94205	7.1488	5.63365	3.69457	3.45828	3.26088	3.60122
Sspon.001A0000620	0	0	0	0	0	0	0	0	0	0	0	0	0	0	0	0
Sspon.001A0000630	1.29098	1.37601	0.219679	0.168042	0.243967	1.70255	1.28161	0.112294	0.0377537	0.200189	2.39884	3.56641	5.51557	1.39551	1.25249	0.974155
Sspon.001A0000631	2.6003	2.05166	0.336069	0.382625	0.580439	2.31352	1.63148	0.382384	0.557049	0.779173	4.39133	5.42602	7.38122	4.15162	3.22426	3.96006
Sspon.001A0000632	4.3786	2.75997	0.0946976	0.166901	0.0254804	1.33229	1.76246	0	0.0895943	0	3.01001	5.17636	7.37334	1.64216	0.727006	1.89461
Sspon.001A0000633	0.627484	0.377633	0.895493	0.93118	2.09177	0	0.829687	0.309227	0.66689	2.01351	1.59218	1.25494	1.11915	0.774354	2.66113	0.451739
Sspon.001A0000650	0.744721	0.512383	0	0.0192514	0.025334	0.120918	0.131669	0	0	0	3.56853	3.27106	4.03886	0.0209148	0.0752093	0.155015
Sspon.001A0000651	6.26764	7.75915	2.34186	3.05456	3.18385	6.91043	7.94177	1.59065	0	1.039	15.5505	16.3601	18.231	8.21189	3.61607	4.7415
Sspon.001A0000652	1.77456	1.91692	0.544996	0.732065	3.24172	0.929382	0.261238	0.852293	0.12833	0.686213	2.41494	0.702504	1.32574	0.919633	2.71875	1.68386
Sspon.001A0000653	3.82335	3.17491	5.80379	3.47959	1.41882	1.27242	2.15168	3.8213	1.67548	2.14248	1.41908	1.91013	0.947178	1.24364	1.09295	1.41315
Sspon.001A0000680	0.0113639	0.0309296	0.154665	0.0461397	0.159196	0	0	0	0	0	0.0244345	0.0171512	0.108115	0.0525546	0.160502	0.0343179
Sspon.001A0000690	0	0	19.5789	38.6388	41.8214	0	0	2.66385	8.30561	3.98594	0.370615	1.00937	2.12889	25.843	20.3298	25.7603
Sspon.001A0000700	1.41972	1.36636	1.54157	2.90697	2.58407	0.362755	0.316006	0.385756	1.10464	0.529077	1.31615	1.4028	1.52422	2.92807	3.77718	3.58256
Sspon.001A0000710	0	0	0	0	0	0	0	0	0	0	0	0	0	0	0	0
Sspon.001A0000720	0.984618	0.626489	0.759905	1.0242	0.925853	0.531232	0.28916	0.433286	0.738241	0.446968	1.29611	1.37555	1.88737	1.02985	1.4767	1.6375
Sspon.001A0000721	0	0	0	0	0	0	0	0	0	0	0	0	0	0	0	0
Sspon.001A0000722	18.1487	18.0006	4.59874	11.9581	9.44808	10.2379	4.91421	1.41048	0.9018	11.8475	16.452	29.3123	19.2445	42.8863	40.8974	38.9827
Sspon.001A0000760	0	0	0	0.305256	0.454859	0	0	0	1.0095	0	0	0	0	0	0	0
Sspon.001A0000770	0	0	0	0	0	0	0	0	0	0	0	0	0	0	0	0
Sspon.001A0000780	0.127122	0	0.843822	1.64691	1.01821	0	0	0	0.194984	0.462324	0	0.249233	0.0643549	0.177741	0.0737408	0.514314
Sspon.001A0000790	1.2361	1.27292	2.25238	2.07668	2.77547	0.717083	0.520329	0.982996	0.725494	1.00551	1.3627	1.33848	1.41113	2.70051	2.51156	1.86932
Sspon.001A0000791	0.121479	0.150294	0.0998885	0.133787	0.122883	0	0	0	0	0	0.113732	0.189694	0.024625	0.221457	0.196993	0.0792797
Sspon.001A0000800	0	0	0	0	0.388204	0	0	0	0	0	0	0	0	0	0	0
Sspon.001A0000810	0.0760751	0	0.453192	1.51402	0.822675	0.223255	0	0.238082	0.517384	0.281834	1.57942	2.05783	2.27438	2.9823	4.03011	3.62921
Sspon.001A0000811	0.410773	0.424103	0.530568	0.601025	0.46296	0	0.189033	0	0.37107	0.632669	0.412011	0.469633	0.275804	0.614478	0.461381	0.535757
Sspon.001A0000820	0.0159805	0	0.541767	0.229638	0.0319293	0.0604962	0.131724	0.464931	0.0719807	0.122163	0.0868171	0.0904393	0.196389	4.48666	3.83085	4.33669
Sspon.001A0000830	0.42178	0.470496	0.73803	0.460734	1.16841	0	0	0	0.36624	0.216997	0.252112	0.385043	0.315152	0.827632	0.907669	0.536507
Sspon.001A0000840	0.313753	0.195223	0	0.0353906	0	0.138764	0	0	0	0	0.258893	0.560841	0.504514	0.228233	0.0455939	0.0941101
Sspon.001A0000850	0.0115231	0	0.450275	0.179792	0	0	0.193598	0.0851569	0	0.0299145	0.0959897	0.414541	0.261921	5.73883	4.51717	5.07894
Sspon.001A0000860	0	0	0	0	0	0	0	0	0	0	0	0	0	0	0	0
Sspon.001A0000870	0.285676	0.509534	0.606231	0.33859	0.340972	0.220251	0.359545	0.233613	0.471974	0.772076	0.127192	0.0523478	0.0289265	0.30482	0.550252	0.602417
Sspon.001A0000880	0	0	0	0	0	0	0	0	0	0	0	0	0	0	0	0
Sspon.001A0000890	0.210054	0.288324	0.987842	0.149879	0.444112	0.0689634	0.150099	0.767921	0.320208	0.377121	0.159591	0.0429142	0.0816643	0.542949	1.07448	1.52777
Sspon.001A0000900	2.58871	4.28105	2.59448	1.7384	1.70832	1.31799	3.24241	1.78492	5.37695	6.93912	0.230357	0.143704	0.348982	0.118708	0	0.294683
Sspon.001A0000910	1.07978	0.878739	0.512175	0.404037	1.42873	0	0	0	0.506859	0	0.490773	0.0891557	0.743453	1.26486	0.606368	0.732952
Sspon.001A0000920	0.536113	0.495778	1.71456	1.04608	1.75214	0.0359578	0.274239	0.84338	2.09498	1.51911	2.90248	5.62699	2.93161	0.537186	1.22974	1.50277
Sspon.001A0000930	0.519638	0.466689	0.473786	0.309173	0.44823	0.0888484	0.290526	0.142347	0.284953	0.897374	0.875075	0.819565	0.440077	0.436526	0.310713	0.577745
Sspon.001A0000931	0.0622299	0	0	0.0631347	0.062253	0	0	0	0.174798	0	0.022053	0.313908	0.140393	0.0850383	0.163087	0.0841279
Sspon.001A0000940	1.71559	2.46	5.04704	4.66254	5.49428	0	0	2.93761	1.7807	1.91671	0.293783	1.09772	0.680688	4.28822	3.57849	4.79978
Sspon.001A0000950	0.796024	1.018	3.98748	3.27002	3.71545	0.772765	0	0.915263	0.992892	0.445863	1.56248	1.99412	0.45865	3.11822	3.35819	3.35759
Sspon.001A0000951	7.08603	9.46192	7.70634	10.877	9.30195	6.8652	5.37311	8.58642	6.93335	5.36988	2.41516	5.53935	2.31986	3.15151	3.49945	1.68316
Sspon.001A0000970	0	0.350723	8.19055	2.53016	0.283244	0.518144	0	5.67878	2.92863	0	0.322984	0.399155	0.586896	5.00147	1.82034	1.47506
Sspon.001A0000980	1.44578	1.15467	2.62878	2.47375	1.88899	1.02848	0.982734	1.61669	1.59787	2.38453	1.28126	1.00464	1.23708	2.07469	2.03712	1.88431
Sspon.001A0000990	2.84469	1.11886	20.6097	10.8994	2.96091	2.15304	0.987788	13.7174	6.4101	5.49954	0.739038	1.05762	0.700144	2.60409	2.64382	2.53135
Sspon.001A0001000	1.00115	1.08172	0.916671	0.911483	0.662526	0.727649	1.18944	0.388258	1.12395	2.2455	1.40301	1.42479	1.8668	0.909396	1.15058	1.36056
Sspon.001A0001001	6.25064	7.03827	3.66494	10.9772	10.8256	4.74566	6.67038	2.7702	6.90838	5.9322	11.0001	12.8298	11.709	8.20698	9.17036	9.27546
Sspon.001A0001002	0.525582	0.778359	1.35808	2.60191	2.28952	0.813714	3.56281	0.886166	0.288163	1.37109	1.89537	2.69124	5.8238	5.72489	3.57	4.74244
Sspon.001A0001003	0.0438029	0.146968	0.0864295	0	0.131608	0.357419	0.38986	0	0	0	0.585697	0.305852	0.0840916	0.14274	0.0950483	0
Sspon.001A0001020	0	0	0	0.466182	0	0	0	0	0	0	0	0.382246	0	0	0.526744	0
Sspon.001A0001021	0.778383	0.303277	0.223512	0.114502	0.135454	0	0	0	0	0	0.0239496	0.113531	0.0217803	0.184731	0.162377	0.167565
Sspon.001A0001022	1.37252	1.05907	0.626707	0.383352	0.467571	1.17161	1.6597	0.874948	0.501197	0	0.698367	0.647935	0.702505	1.06895	1.10849	0.87443
Sspon.001A0001040	0.872244	1.04096	2.39706	1.90234	2.38831	0.515663	0	0.661954	0.293869	0.607685	0.64509	0.989893	0.8892	0.984929	1.37311	1.14098
Sspon.001A0001041	25.5414	23.2756	101.71	87.4763	82.6819	49.8303	0	153.979	50.2274	113.291	21.2214	30.5062	24.9963	55.8595	50.5163	56.9988
Sspon.001A0001042	16.3847	17.4207	42.2535	47.6537	29.8739	31.9377	22.3318	24.1579	44.4876	35.6256	18.5429	26.2988	13.4533	46.0207	36.1271	39.7864
Sspon.001A0001050	1.55358	1.01029	14.0097	25.6991	31.0112	7.47827	3.65368	3.02877	5.60607	18.4483	4.70856	2.10163	0.598239	0.907904	1.05267	1.5412
Sspon.001A0001060	2.71677	2.52027	4.66853	3.64885	4.87036	0.960685	0.61069	3.84418	1.98335	2.1224	1.67728	1.85388	1.91415	3.22125	4.95473	3.41225
Sspon.001A0001070	4.96674	4.76488	2.44492	3.98107	3.03704	2.32503	3.04022	0.248027	2.3208	2.20135	4.28138	4.12972	5.15986	2.94917	3.16593	3.11223
Sspon.001A0001071	0.683528	0.491049	0.672949	0.0993622	0.0978388	0	0.881781	0	0	0	1.57269	2.43232	2.22753	3.94103	3.75143	4.19318
Sspon.001A0001080	0	0	0	0	0	0	0	0	0	0	0	0	0	0	0	0
Sspon.001A0001090	0.587011	0.920835	2.85433	9.78277	4.2106	1.68415	1.5109	0.492573	4.46349	4.19627	1.31558	1.74249	1.40697	3.93826	4.18115	4.25384
Sspon.001A0001100	26.834	26.1286	0.268761	0.953881	0.967088	11.5039	15.6066	0.471411	0.548809	0.787688	36.3789	37.2263	47.0052	7.63649	7.37037	7.49159
Sspon.001A0001101	2.33843	3.14345	0.524824	0.886543	0.991587	1.17236	2.21005	0.473836	0.0556737	1.0307	3.68559	3.25488	4.07196	1.48894	2.09055	1.7291
Sspon.001A0001110	0	0	1.81744	0.135552	0.266579	0	0	2.70765	0	0.16239	0	0	0	1.35514	1.16827	1.5335
Sspon.001A0001120	1.13242	1.09555	0.476076	0.555375	0.221518	0.733724	0	0.336447	0	0	1.65184	1.63506	2.35654	0.642021	0.976776	0.929536
Sspon.001A0001121	0	0	0.187725	0.0997664	0	0	0	0	0	0	0	0	0	0	0	0
Sspon.001A0001122	5.44077	6.01421	16.0664	12.8924	24.8515	4.12896	4.82998	11.4327	9.96919	11.1647	2.60793	4.68451	4.30494	10.9338	9.02306	10.7907
Sspon.001A0001130	2.24173	1.80733	0.766681	1.71382	1.42063	0.75069	1.3649	1.14038	0.801531	0.315995	1.34273	2.40688	1.97396	1.65073	1.93391	2.0798
Sspon.001A0001140	1.95703	3.02165	11.7086	4.82739	4.86035	0.588868	0.116751	9.91148	3.60326	1.75746	1.04437	1.75321	3.12738	12.3992	11.502	11.7114
Sspon.001A0001150	9.40871	6.3321	6.88884	2.97602	3.00439	22.2802	3.51091	3.14564	5.58278	5.63687	9.29463	13.4107	12.5681	16.2905	16.4212	11.3071
Sspon.001A0001151	0.320494	0.230055	1.09838	2.10024	1.98372	0.666168	0.0702631	0.688356	1.53171	1.51927	0.44085	0.73995	0.442906	1.88346	1.01853	1.79367
Sspon.001A0001152	0	0	0	0	0	0	0	0	0	0	0	0	0	0	0	0
Sspon.001A0001160	0.036547	0	11.1695	2.57139	0.249542	0.185574	0.151548	12.6764	4.50344	1.62003	0.21525	0.335713	0.314453	7.18849	5.96132	5.57179
Sspon.001A0001170	5.03682	5.16538	4.54692	4.53943	5.64818	4.43156	0.353119	1.67476	3.76004	4.1403	5.93541	3.77585	5.05798	6.86757	6.50061	8.8462
Sspon.001A0001180	1.2059	1.30074	0.424105	1.86876	0.847223	0.431904	0	2.16576	0.102412	0.393963	1.51756	0.880022	2.47276	1.68262	1.04025	2.12499
Sspon.001A0001190	0.417374	0.517719	0.196831	0.267027	0.175657	0.16894	0.0919977	0	0.12054	0.14216	0.516438	0.64802	0.832703	1.08569	0.549468	1.13282
Sspon.001A0001200	0.341936	0	0.168747	0.0868966	0	0	0	0	0	0	0.22573	0.0853502	0.314734	1.46325	1.61465	2.54929
Sspon.001A0001201	18.5282	16.4727	17.3013	15.1684	17.6376	10.0194	8.47955	16.1898	10.6825	12.6563	9.05169	13.4907	10.7485	20.07	22.0408	21.8527
Sspon.001A0001210	0	0	0.213544	0.686385	0.895817	0	1.21861	0	0	0	0.113104	0.418657	0.411005	0	0	0.290754
Sspon.001A0001220	0	0	1.88921	0	0	0	0	0.993014	0	0	0.0434632	0	0.0922438	1.50749	1.34742	1.64627
Sspon.001A0001230	0	0	0	0	0	0	0	0	0	0	0	0	0	0	0.138365	0
Sspon.001A0001240	4.47524	2.53447	7.37559	2.05314	3.89104	4.68023	1.00192	3.56844	1.9751	3.63667	5.73241	3.1573	3.99086	7.42556	7.85787	7.24331
Sspon.001A0001241	0.38905	0.326087	0	0	0	0.402243	0	0	0	0	0.477852	0.547424	0.139657	0.368876	0.252644	0.261063
Sspon.001A0001250	12.2591	9.72171	5.47726	5.97864	1.36846	0.538979	0.393051	0.52013	0.509534	0.756771	4.65405	5.33231	4.29233	1.5664	1.9788	3.15423
Sspon.001A0001260	0.773694	0.798556	18.8051	1.78161	0.333217	0.758988	0	9.07621	1.61369	0.426285	1.31308	1.35848	0.856145	5.47462	4.83274	4.71623
Sspon.001A0001270	17.8646	19.9749	1.98023	7.33809	7.56504	11.1562	8.58727	1.49392	1.86179	5.23388	8.37086	8.41143	14.7573	12.5007	13.5045	12.5737
Sspon.001A0001280	0.962244	0.893543	1.09702	0.909536	0.853368	0.433927	0.323943	0.574513	0.688484	0.526356	0.917128	0.700971	0.880426	1.34694	0.985873	1.14677
Sspon.001A0001290	1.3252	1.05319	0.824012	1.25487	0.71366	0.18281	0.398247	0.291999	0.326039	0.384591	0.87582	1.04552	1.30212	1.19454	1.15169	1.00553
Sspon.001A0001300	0.467425	0.686728	0.0538589	0.0807829	0.193198	0	0	0	0	0	0.106064	0.123368	0.0839489	0.241096	0.110089	0.12778
Sspon.001A0001310	0	1.28767	0.8491	0.259347	0.188595	0	0	0	0	0	0	0.0433121	0.155723	0	0	0
Sspon.001A0001311	0	0	0	0	0	0	0	0	0	0	0.0639323	0	0.116244	2.50218	2.15715	1.33347
Sspon.001A0001320	0.0671304	0.411415	0.109324	0.137042	0.31441	0	0	0.633169	0	0	0.13991	0	0.127186	0.432435	0.172761	0.0596039
Sspon.001A0001321	0	0.0437513	0.0515211	0	0	0	0	0	0	0	0	0	0	0.0425619	0.10203	0
Sspon.001A0001330	5.53028	5.60091	1.36773	1.01824	0.915819	3.19558	1.35549	0.951149	0	0.298908	5.44794	5.47424	8.46549	2.99214	4.98971	4.66561
Sspon.001A0001340	0.968822	1.15941	0.917295	0.615274	0.484994	1.46816	0.35578	0.523839	0	0.411958	4.44024	5.53339	6.56129	2.76724	3.40456	3.31608
Sspon.001A0001350	2.20736	1.95216	0.337601	2.66759	2.11368	6.29343	3.62535	0.526587	1.48064	1.94101	10.1321	8.23863	3.46705	3.96515	2.66648	2.77258
Sspon.001A0001360	0.808297	0.843236	1.13133	0.671328	0.405913	0	0.247467	0.736035	0.722352	0.571905	2.48871	3.06248	1.95257	2.91624	3.5922	2.54756
Sspon.001A0001361	35.8068	30.5914	29.1965	48.2598	31.0212	61.0269	44.0116	45.1431	47.3664	55.6291	75.2748	71.094	49.8274	63.9256	65.1051	67.0318
Sspon.001A0001370	0.013864	0.0116717	0	0	0	0	0	0	0	0	0.0348392	0	0.029666	0.0994148	0.0748772	0.0141179
Sspon.001A0001380	0	0.153739	0.336873	0.587145	0.669579	0	0	0.327492	0	0.255096	0.0718348	0.0897666	0	0.333074	0.798391	0.367328
Sspon.001A0001381	3.53999	3.17528	8.49659	4.94035	2.46889	4.25821	2.14132	8.14909	4.20444	2.94041	2.25219	3.00286	3.12215	5.84488	6.46791	5.14763
Sspon.001A0001400	0.18704	0.2372	2.17165	3.98045	3.50008	0.944158	0.719924	0.804488	1.99808	0.794531	0.772371	0.990492	0.663027	7.92146	5.7954	7.13302
Sspon.001A0001410	2.47753	2.84587	9.23517	5.4602	5.09088	4.89211	4.36898	15.14	9.17326	4.86816	9.77559	7.826	7.36726	15.9283	10.824	10.4543
Sspon.001A0001420	2.04031	1.52462	7.23625	22.8701	20.7576	2.81646	0.8003	3.32522	10.3301	12.2369	3.65836	1.40016	3.09661	28.6656	26.4084	19.2545
Sspon.001A0001430	0.357851	0.311484	1.87953	1.68325	0.875752	0	0.349834	0.858342	0.228507	0.540114	2.37681	1.91062	0.898976	0.779002	0.881841	1.45502
Sspon.001A0001440	0.282512	0.0872019	1.30831	3.71984	3.53314	0.487853	0.0885505	0.173038	1.25708	1.16313	0.682983	0.48813	0.682765	4.627	4.0173	3.73449
Sspon.001A0001450	0.267561	0.40725	1.64926	1.36034	0.744287	1.4587	0.795597	0.78179	0.778844	0	1.20061	1.69809	1.14218	1.59784	0.95013	1.22892
Sspon.001A0001451	2.21884	2.25438	0.92282	0.565591	1.16626	3.03595	1.66097	1.65022	0.537897	2.13143	0.171271	0.532736	0	0	0	0
Sspon.001A0001452	8.44326	7.20119	1.35011	5.76162	3.65786	5.9121	8.90254	0.0886174	1.98446	2.90787	7.58112	8.76963	7.67429	5.00632	4.05098	3.83163
Sspon.001A0001460	0	0	0	0	0	0	0	0	0	0	0	0	0	0	0.070378	0
Sspon.001A0001470	3.19474	3.62305	4.24509	5.58988	3.99616	5.71469	7.07895	1.34171	3.95675	3.90275	3.17168	2.06694	1.07259	2.03022	1.70896	1.81339
Sspon.001A0001480	0.444683	0.837361	0.226953	0.770994	0.561102	0.409581	0.446942	0	0	0	0.20798	0	0.0945527	0.481669	0.128292	0.132577
Sspon.001A0001490	0	0	0	0.263931	0	0	0	0	0	0	0	0	0	0	0	0
Sspon.001A0001491	0	0.0740053	0.0870355	0.0224276	0.220919	0	0	0.386129	0	0	0	0	0	0.143737	0	0.059317
Sspon.001A0001510	0.127786	0.0715926	4.8988	0.497037	0.191764	0.126158	0	2.28954	0.539574	0	0.0339476	0	0.246987	4.03206	3.06852	2.37451
Sspon.001A0001520	5.16119	7.67968	1.0362	1.03908	1.81235	3.78593	2.42653	0.237487	0	0.187423	9.76816	9.45055	12.4578	6.97925	9.57311	8.71852
Sspon.001A0001530	0.105575	0.530585	0.933936	0.143335	0.0705468	0	0	0.474917	0	0.372015	0.18482	0.313429	0.033608	0.171243	0	0.141443
Sspon.001A0001540	0	0	0	0	0	0	0	0	0	0	0.0731597	0	0.0221775	0	0	0.0930747
Sspon.001A0001541	2.66426	2.34141	3.08424	2.34488	4.54682	0	0.35578	3.14304	2.92395	5.90473	0.768502	1.73002	1.10649	2.87705	4.72953	3.47917
Sspon.001A0001542	2.24321	1.36984	0.858861	1.8307	2.97096	0.361738	0.789169	0.77541	4.89311	4.64409	3.4498	3.68165	4.64519	2.47613	2.54525	3.18462
Sspon.001A0001543	1.78643	2.22563	8.22963	1.92838	1.45416	2.03651	0.706886	12.6545	2.87885	3.15474	2.66009	3.75112	2.96043	23.8704	24.8007	21.7291
Sspon.001A0001544	3.56353	4.24977	8.71972	2.12027	7.14881	0	0	7.95182	14.4714	37.5862	8.60481	10.6173	11.1912	8.10618	9.03905	10.3543
Sspon.001A0001545	3.57725	2.87813	4.48986	7.95953	5.19005	1.6944	1.47753	1.15844	8.34016	6.67437	3.1629	1.7567	2.15181	4.55346	4.50172	2.1731
Sspon.001A0001546	0.59106	1.03306	1.19441	0.897428	0.94413	0.964753	0	2.065	1.2216	0.406053	1.96025	1.5423	0.881698	0.845697	2.98032	2.31685
Sspon.001A0001580	0.234445	0	0	0.241322	0.118015	0	0	0	0	0	0	0.329172	0.107886	0	1.17617	1.22211
Sspon.001A0001590	0.20154	0.111412	0.420416	0.332744	0.511216	0.18909	0.09008	0.31415	0.025305	0.129274	0.272214	0.218294	0.437838	1.35086	1.56607	1.37789
Sspon.001A0001591	0	0	0.129817	0	0.399869	0	0	0	0	0	0	0.129876	0	0	0.170966	0
Sspon.001A0001610	0	0	1.14373	0.265942	1.93794	0.702573	0	1.09497	1.17375e-05	4.79517e-05	0.847643	0.794492	0.78207	5.15482	3.44513	7.39828
Sspon.001A0001611	0.051146	0	14.8649	13.0367	18.2367	1.0958	0	6.69795	5.86665	1.74196	4.49353	6.31119	9.61134	45.4	41.9308	39.3627
Sspon.001A0001620	100.987	100.785	40.2352	25.0705	21.9369	95.152	80.9166	27.8757	40.5876	35.6499	34.1491	24.2897	18.7675	9.6135	6.84087	8.90772
Sspon.001A0001630	0	0.898835	0	0.900484	0.841182	0	0	0	0	0	1.08242	0.951693	0	1.13411	0	0.472238
Sspon.001A0001640	0	0	0	0	0	0	0	0	0	0	0	0	0	0	0.20835	0
Sspon.001A0001641	8.72962	9.23373	4.67297	7.83575	6.41084	3.66441	4.42698	5.18903	6.31517	7.16925	6.53771	6.83673	5.49254	7.01459	7.72125	7.62013
Sspon.001A0001650	0.772369	0.758969	8.48664	2.7972	3.35603	0.909411	0.826709	6.65203	1.34545	1.11224	0.604318	0.856336	0.569586	2.76514	3.00769	2.66168
Sspon.001A0001660	0.0502895	0	1.82699	0.15987	0.0629759	0.582493	0	2.70794	0.092126	0	0.0662349	0.0687705	0	2.24442	1.97112	1.80439
Sspon.001A0001661	2.03012	1.62067	5.67748	7.0329	7.05916	3.09982	1.49247	3.94475	4.53711	3.76936	6.18627	4.00876	2.71866	7.63324	7.17449	7.09886
Sspon.001A0001662	0.303505	0.221108	2.64977	0.436161	0	0	0.520196	0.318345	0.553037	0	0.371227	0.0766016	0.220184	0.373415	0.517211	0.430958
Sspon.001A0001663	2.59797	1.9898	0.932264	0.848875	0.787852	0.174032	0.337557	0.71197	0.648351	0.518393	0.336116	0.460118	0.480006	0.868289	0.969593	0.913346
Sspon.001A0001670	0.0520044	0.109067	3.12968	0.137358	0.104641	0.217926	0	2.86763	0.134887	0	0.0834307	0.240698	0.102458	3.62251	3.29033	3.31715
Sspon.001A0001680	0.116977	0.157502	0.232783	0.474096	0.304042	0	0	0.192302	0	0	0.0499615	0.0950709	0.295373	0.115545	0.246218	0.253843
Sspon.001A0001690	27.8814	31.7641	37.44	47.3339	64.9054	11.9244	9.77487	29.4928	30.1839	26.3391	13.6979	17.331	13.6394	30.573	34.8082	37.5991
Sspon.001A0001700	0	0	0	0	0	0	0	0	0	0	0	0	0	0	0	0
Sspon.001A0001710	0.104241	0.0875027	13.447	14.5742	19.8403	4.40749	0	13.4738	15.1369	6.3601	6.20596	10.8854	9.55627	31.0915	31.2721	25.1235
Sspon.001A0001720	4.94546	3.50907	4.2485	8.24345	10.3859	2.9068	1.0741	0.489109	3.29771	4.58345	3.03543	3.25289	2.10383	2.38131	2.30828	2.2738
Sspon.001A0001730	1.01792	0.838383	0.537392	1.41062	1.72246	0.262426	0.178532	0.0261184	0.685165	0.952166	0.98073	0.715742	0.737329	0.58296	0.538013	0.609446
Sspon.001A0001740	0.106485	0	1.67433	0.433745	0	1.33863	0	6.23627	0	0	0.11182	0.105335	0.203334	4.14432	6.34701	4.8496
Sspon.001A0001741	0.960757	0.627744	3.80641	2.28951	2.32336	0	0.445958	1.89402	0.53454	0.688711	0.99531	0.586802	0.860997	3.08966	2.64844	2.56332
Sspon.001A0001760	10.2214	10.7387	41.5012	43.5865	32.1181	21.4351	7.51036	31.7903	26.0999	19.5034	12.5747	9.60793	11.4274	33.3973	28.7718	31.2834
Sspon.001A0001770	3.36328	2.85122	10.0787	12.0551	9.02464	3.23014	0.922112	8.17405	3.07984	4.36099	3.39077	2.96189	3.12262	9.25425	9.66188	9.21884
Sspon.001A0001780	1.47167	2.22776	0.226777	0.626175	0.258709	1.04304	1.98002	0.444209	0.552783	0.677097	3.5598	3.79931	4.11195	1.18926	1.6669	1.24695
Sspon.001A0001790	3.47731	2.22932	9.34761	5.93028	8.76154	1.82063	1.14371	8.01587	5.79764	5.40105	2.25048	2.3825	2.28575	7.87811	8.5987	7.24114
Sspon.001A0001791	0.148331	0.205183	1.10331	0	0.167966	0	0	0	0	0	0.0565521	0.104664	0.246603	0.437991	0.629857	0.56697
Sspon.001A0001800	10.8317	9.19937	0.0732478	0.392575	0.0553139	1.51144	1.4115	0.690596	0	0	1.41401	0.895601	0.651946	0.136288	0.0363022	0.0998428
Sspon.001A0001810	1.71323	1.65874	0.887059	0.846582	1.2292	0.0525238	0.114351	0.223094	0.450046	0.353533	0.748623	1.09332	0.792212	1.36127	1.30599	1.51303
Sspon.001A0001811	255.548	311.625	7.45009	7.38649	7.83684	521.864	814.296	15.7783	7.01976	9.89934	684.058	783.537	816.714	66.273	65.4874	55.9626
Sspon.001A0001812	5.80539	6.12136	13.7923	10.2307	11.5311	11.0038	5.47942	32.7458	18.5239	12.3528	7.66128	12.5434	8.53729	20.0679	18.2223	16.3133
Sspon.001A0001830	0	0	0	0	0	0	0	0	0	0	0	0	0	0	0.31268	0
Sspon.001A0001840	0	0	0.229306	0	0	0	0	0	0	0	0	0	0	0.37585	0	0
Sspon.001A0001850	13.9177	14.4245	15.9868	18.5806	8.99034	9.11778	2.85257	2.84181	4.91724	2.19473	8.52534	6.31703	5.07884	10.5051	5.93382	6.39741
Sspon.001A0001851	0.028365	0.0106243	0	0.0143478	0	0	0	0	0	0	0	0	0.0138471	0	0	0
Sspon.001A0001860	0.0544965	0.0406809	0.0359546	0.0184458	0	0	0	0	0.206906	0	0.115536	0.0547232	0.122579	0	0.126615	0
Sspon.001A0001861	3.58805	4.02837	4.41198	5.93313	4.17239	1.01964	1.24293	2.70956	2.39708	2.11689	1.93635	3.14229	2.83608	5.39208	5.67488	3.21317
Sspon.001A0001870	4.40033	5.47391	5.61974	5.95905	4.65209	2.56004	3.81848	0.575712	3.84105	1.58769	5.4152	5.45262	5.2086	7.83523	7.78551	7.86631
Sspon.001A0001880	0.554955	0.0699655	15.5928	4.26612	3.57103	2.74169	0.614953	26.7342	4.11348	4.33251	1.56928	2.00909	1.17048	13.3218	10.5867	11.2082
Sspon.001A0001881	1.71973	1.36729	0.390593	0.639487	1.19301	0.137152	0	0.294527	0.097587	0.866064	0.591578	0.229738	0.506249	1.07457	0.300521	0.621126
Sspon.001A0001890	149.242	153.68	109.986	40.2081	6.3953	72.0759	85.8831	108.052	25.7028	2.41244	3.50712	2.5868	1.30142	1.34121	1.38291	1.60438
Sspon.001A0001900	27.5575	25.1824	9.37573	7.34439	1.90954	14.0669	29.7385	1.71893	7.55048	5.49177	4.26099	3.80428	3.08766	1.37077	1.17962	0.840396
Sspon.001A0001901	4.19719	5.30654	0.446265	0.8367	1.05051	2.0903	1.40269	0.344166	0.229051	0.541404	7.64428	6.72762	7.67972	3.72974	3.20557	3.41713
Sspon.001A0001902	2.30021	2.10543	0.703769	0.606691	0.610612	4.44037	2.83807	1.47399	0	0.25777	3.51248	4.40831	6.36383	3.05255	3.20249	3.52879
Sspon.001A0001920	0.0796935	0.312149	0.275634	0.364369	0.757963	0.643168	0.350671	0.688332	0.458101	0.812106	0.168624	0.478645	0	1.23602	1.0743	0.608286
Sspon.001A0001930	2.94453	3.90726	4.00908	8.72543	7.22245	6.28869	4.13641	5.58965	9.94306	11.5447	4.3505	4.04026	2.35734	12.1785	11.7325	12.2177
Sspon.001A0001931	0	0	0	0	0	0	0	0	0	0	0	0	0	0.0742004	0	0
Sspon.001A0001940	3.37843	3.44122	0	0.134033	0	2.74596	0.753387	0	0	0	1.04543	0.962542	0.949418	0.405233	0	0
Sspon.001A0001950	5.55566	2.29788	0.525883	8.71582	4.41107	1.31181	0.520816	0.770121	28.4325	29.4235	1.03468	2.44809	2.09642	0.13698	0.109452	0.226356
Sspon.001A0001960	5.86968	4.57485	14.3659	6.87399	15.4208	5.72463	3.29418	9.6471	7.03014	8.52676	5.06565	6.56079	5.39218	8.87981	9.05867	10.1922
Sspon.001A0001970	3.67869	4.09098	23.7729	1.68328	0.236749	0.912391	3.2935	15.9061	6.24149	4.01829	0.461392	0.903476	0.66154	0.164404	0.284627	0.226281
Sspon.001A0001980	5.13365	4.32478	2.30883	2.13526	1.06271	1.27405	2.32486	0.926014	1.20267	0.357789	1.92588	1.30132	0.338745	0.86514	0.691224	0.477892
Sspon.001A0001990	0	0	0.19153	0	0	0	0	0.863505	0	0	0	0	0.0465524	0.237135	0.126322	0.261063
Sspon.001A0002000	0.510077	0.62871	0	0.15866	0.137117	0.511689	0.159104	0.0775321	0.208856	0.122996	0.759937	0.423751	0.67851	0.227652	0.25989	0.428165
Sspon.001A0002010	1.82216	1.8406	10.0234	10.4144	8.79786	3.10612	3.43894	4.83253	5.94233	6.85001	4.11145	3.60945	1.85504	2.89302	3.38534	2.98417
Sspon.001A0002020	0	0	78.9263	0.183193	0.0361129	0	0	105.723	0.102681	0	0	0.144966	0.0927704	26.2843	23.9901	22.0194
Sspon.001A0002030	0	0	0	0	0	0	0	0	0	0	0	0	0	0	0	0
Sspon.001A0002040	0	0	85.9556	0.174818	0.0573416	0	0	92.3719	0.172308	0	0	0	0.0363179	22.3359	18.6853	19.0678
Sspon.001A0002050	0	0	0	0	0	0	0	0	0	0	0	0	0	0	0	0
Sspon.001A0002060	0	0	364.689	0.815859	0	0	0	522.007	0	0	0	0	0.240452	72.6717	68.3857	55.0893
Sspon.001A0002070	4.66785	3.45121	119.299	2.59393	1.5651	2.79199	0	342.25	1.3166	0	1.19591	0.74076	0.633905	87.7721	103.279	95.5248
Sspon.001A0002080	10.4689	10.3093	5.35428	2.84836	3.10132	4.71664	0	7.30393	3.10693	3.97333	5.07857	8.40427	12.4993	15.2204	14.381	16.3947
Sspon.001A0002081	8.21331	8.19357	13.3526	9.47351	7.25358	5.05235	5.22746	11.4714	8.65182	7.44008	8.84745	6.3723	7.53633	9.58633	9.02531	10.1457
Sspon.001A0002100	1.67213	1.29038	0.249824	0.71975	0.960945	0	0.436422	0.170553	0.28596	0.33721	0.62578	0.446926	0.508206	1.06805	0.468038	0.709445
Sspon.001A0002110	0	0	0.160692	0.286142	0.0222514	0	0	0	0.258569	0	0	0.199336	0	0.554867	0.154216	0.0637182
Sspon.001A0002111	15.4154	12.7175	27.6232	18.0336	11.9321	15.3904	16.1812	18.2405	14.9091	14.4066	3.56049	3.57293	2.287	11.9378	9.56708	7.37212
Sspon.001A0002120	0.272255	1.12555	2.65202	0.983916	2.3307	0	0	0	0	0	0.886613	1.50465	0.928948	1.37512	1.4365	1.05483
Sspon.001A0002121	0.571893	0.385391	0.330901	0.376252	0.371402	0.130296	0	0.346209	0.558052	0.730882	0.06128	0.0818009	0.0724634	0.349459	0.301899	0.171089
Sspon.001A0002140	3.23127	2.42499	6.95003	9.57138	3.99417	0	4.47247	0	3.43225	8.89934	1.02362	2.81536	1.19481	1.5885	2.17522	1.32074
Sspon.001A0002150	0.483037	0.538085	0.202124	0.281829	0.0692668	0	0	0	0.430012	0	0	0	0	0	0	0
Sspon.001A0002160	1.43201	2.68324	0.693257	0.825298	1.0798	0	0.457773	1.36708	1.48041	0.704561	0.276358	0.772091	0.586015	0.427585	0.569383	0.236173
Sspon.001A0002170	0	0	0	0	0	0	0	0	0	0	0	0	0	0.0298687	0	0
Sspon.001A0002180	15.168	22.1504	1.94224	2.73218	2.32531	8.65174	15.8994	2.09689	3.85731	4.35739	11.2794	16.8914	19.0264	5.90602	7.54788	4.11907
Sspon.001A0002190	4.17158	2.86141	33.2503	20.4682	12.1599	4.01308	2.60208	33.314	20.4416	16.8066	4.93264	5.06586	4.41622	12.9079	15.3837	14.0741
Sspon.001A0002200	0.808749	0.971504	0.673556	0.990587	0.747846	0.176595	0.16025	0.469516	0.612665	0.371487	0.910251	0.79129	0.998671	0.826596	1.45573	1.18955
Sspon.001A0002210	3.40343	4.17988	6.44797	4.53672	6.03176	3.57259	0.788002	3.01054	3.09223	0.214776	3.54849	1.45203	3.83015	2.91671	2.9958	2.44262
Sspon.001A0002220	0.606426	0.654516	0.664074	0.776431	0.819691	0.552147	0.791412	0.688071	1.44944	1.33949	0.531369	0.830329	0.522404	0.412255	0.723994	0.522004
Sspon.001A0002230	2.42859	2.61557	2.36009	3.28636	3.94847	0.740337	2.09855	2.26923	2.0747	1.72408	2.46895	2.89503	2.08485	2.64038	2.70577	3.03408
Sspon.001A0002240	0.950127	1.23283	0.30794	0.323929	0.318179	0	1.56801	0	0	0	1.3114	0.61257	0.446982	1.01396	1.01269	0.419695
Sspon.001A0002241	0.720842	0.685241	0.63866	1.06404	1.27852	0.518722	0.989377	0	0.369728	0.218293	1.14847	1.4083	1.68801	0.268424	0.471883	0.708236
Sspon.001A0002250	0.533141	0.460481	0.372912	1.04685	0.744437	0.828627	0	0.902828	0	1.74527	0.426952	0.61073	0.582016	0.495423	1.35714	0.547258
Sspon.001A0002260	1.15747	0.815683	2.49705	1.05653	0.929024	0.200794	0.546859	0.689208	0.787685	1.88691	0.679705	0.772775	0.944008	1.58416	1.77748	2.61433
Sspon.001A0002270	0.500924	0.540961	5.44609	1.99987e-05	3.58101	0	0	5.54356	0	0	1.60688e-05	3.82962e-06	1.90976e-05	3.03267	2.31381	8.78117e-05
Sspon.001A0002280	0	0	0	0	0	0	0	0	0	0	0	0	0	0	0	0
Sspon.001A0002290	3.26326	3.49604	4.88219	4.97473	5.9879	0.963606	1.00451	1.69951	1.31405	1.48098	3.33819	3.72338	2.72821	4.15759	3.41957	4.00147
Sspon.001A0002300	0	0	0	0	0.322947	0	0	0	0	0	0	0	0	0	0	0
Sspon.001A0002301	1.45751	1.24744	0.937944	1.03243	1.04505	0.599456	1.08796	0.584444	1.10518	1.00882	2.27296	2.73839	2.33462	0.927128	1.22331	1.26075
Sspon.001A0002320	0.0502144	0.112654	0.0499273	0	0	0	0	0	0	0	0	0	0	0	0	0
Sspon.001A0002330	0	0	0	0	0	0	0	0	0	0	0	0	0.170957	0	0	0
Sspon.001A0002340	2.68267	2.29039	2.10495	1.81985	2.45482	1.54991	2.02196	1.11	1.76432	2.47142	2.86825	2.14713	1.79768	3.55413	3.18427	2.96617
Sspon.001A0002350	3.13867	3.312	7.15928	7.72642	3.64441	1.33904	0.70106	2.24621	3.15157	1.47344	4.62411	6.57062	8.77856	12.9693	11.6316	11.1385
Sspon.001A0002360	0	0	0	0	0	0	0	0	0	0	0	0.00856943	0.00816258	0	0	0.0170697
Sspon.001A0002370	16.1301	25.5324	66.5229	45.4987	59.1157	3.06787	0	14.4202	11.548	14.3705	14.8125	19.6272	14.7454	50.5863	43.441	41.4771
Sspon.001A0002380	0	0.0437528	0	0	0.15807	0	0	0	0	0	0.24439	0.18268	0.0296175	0	0.241558	0.208555
Sspon.001A0002390	0.328726	0.100015	0.029289	2.01072	0.71934	0	0	0	1.26977	0.429878	2.48061	3.96797	3.15539	4.00918	4.32273	4.39137
Sspon.001A0002400	0.159376	0	0.309862	1.98345	0.894014	0	0	0	1.53671	1.21731	1.70434	1.65617	2.14873	4.59108	5.45142	4.3111
Sspon.001A0002410	0.781497	1.52841	0.632367	3.03439	1.28487	0.875608	1.27203	0	2.75774	1.1514	3.1094	3.50542	2.85057	9.19329	6.45786	6.70237
Sspon.001A0002420	0	0	0	0	0	0	0	0	0	0	0	0	0	0	0	0
Sspon.001A0002430	0.311931	0.341232	1.39638	0.922892	0.714913	0.505927	0.613064	0	0.0800634	0.189286	0	0.103921	0.0799455	1.07415	0.903492	0.76507
Sspon.001A0002440	5.44214	5.57968	7.6141	8.99167	11.319	1.98193	3.55575	5.12346	7.41902	9.26676	2.09326	2.23129	2.67719	5.40659	11.0394	7.26161
Sspon.001A0002450	28.7009	27.6924	2.92277	1.07276	0.263727	46.3976	61.4067	3.5976	0.40557	0.72145	9.69567	3.88935	1.96213	1.85297	1.86127	1.83866
Sspon.001A0002460	29.0875	36.2905	4.41793	4.52118	6.60886	32.5336	44.0975	8.5144	6.80189	8.63401	41.9398	49.6524	43.0808	9.09374	10.5184	12.0542
Sspon.001A0002470	0	0.0657815	0.339756	0.158715	0.0978248	0	0	0.122732	0	0	0.0208166	0	0	0.0642103	0.0769645	0.0793911
Sspon.001A0002480	0	0	0	0	0	0	0	0	0	0	0	0	0	0	0	0
Sspon.001A0002490	17.3933	16.188	31.5123	22.6702	26.0278	8.19043	4.39929	28.3872	16.5879	12.383	10.2711	21.3523	13.6639	39.397	49.3157	42.5209
Sspon.001A0002500	0	0	0	0	0	0	0	0	0	0	0	0	0	0	0	0
Sspon.001A0002510	43.9138	42.0084	25.6222	7.60248	1.1092	46.0606	101.003	20.1347	6.72919	1.48802	5.5004	6.55798	5.8474	0.853989	0.836211	0.624199
Sspon.001A0002520	0	0	0.258137	0.609407	0.144362	1.05398	0.14969	2.97177	5.23339	3.3546	0.548014	0.350287	0.281492	1.62972	1.38174	1.6775
Sspon.001A0002530	0.115349	0.278567	0.0208887	0.651398	0.338872	0.294928	0.481787	0.114112	0.133925	0.0451224	0.444748	0.498239	0.314105	0.109468	0.112338	0.156603
Sspon.001A0002540	0	0	0	0	0	0	0	0	0	0	0	0	0	0	0	0
Sspon.001A0002550	0.331257	0.270542	0.0240243	0.189009	0.619856	2.6363	0.599066	0.121856	0.114539	0.67512	1.96735	1.97362	0.874219	0.347974	0.421078	0.450279
Sspon.001A0002551	0	0	0.134749	0	0	0	0	0	0	0	0	0	0	0	0	0
Sspon.001A0002570	8.12895	9.2453	4.7611	10.2376	11.1666	10.1068	15.6468	3.64464	13.3501	14.7602	15.9356	18.1337	18.0017	11.0659	12.7634	12.5667
Sspon.001A0002580	0.566646	0.522477	0.113022	0.253596	0.154955	0.226927	0.123543	0	0.0647902	0.0572824	0.185272	0.176608	0.261502	0.275716	0.377704	0.186494
Sspon.001A0002590	1.66975	1.7291	5.91032	7.29148	7.55683	3.55716	1.92399	4.28485	3.49598	3.63005	6.14524	3.96019	2.66861	7.02139	5.92694	7.10732
Sspon.001A0002600	0	0	0	0	0	0	0	0	0	0	0	0	0	0	0	0
Sspon.001A0002610	0	0	0	0	0	0	0	0	0	0	0	0	0	0	0	0
Sspon.001A0002611	0.448936	0.542759	0.290965	0.0549907	0.0342833	0.260592	0.283727	0.41545	0	0	0.110304	0.0438219	0.0668893	0.226676	0.207556	0.279963
Sspon.001A0002620	0	0	0	0	0	0	0	0	0	0	0	0	0	0	0	0
Sspon.001A0002630	1.60254	3.34099	6.42994	12.8243	4.92768	0	0	28.8096	0	0	3.25343	1.79908	3.86547	21.188	23.4867	21.5206
Sspon.001A0002640	0	0	0	0	0	0	0	0	0	0	0	0	0	49.0649	17.8811	0
Sspon.001A0002650	0	0.0296879	0.0297218	0	0	0	0	0	0	0	0.0213056	0.0203656	0	0	0.0262307	0
Sspon.001A0002660	2.26789	2.50826	21.0306	5.58242	2.55675	1.36846	1.15185	26.2334	6.76691	1.85824	0.841191	0.645015	0.538686	2.02489	1.73442	1.35209
Sspon.001A0002670	0.110288	0	0	0	0	0	0	0	0	0	0	0.108914	0	0.357353	0.285539	0
Sspon.001A0002680	0	0	0	0.0238169	0	0	0	0	0	0	0	0	0	0	0	0
Sspon.001A0002681	0.370241	1.01801	1.76737	1.57146	1.31346	1.06829	0.291103	1.56895	0.666206	1.34873	0.643183	0.914741	0.617421	1.43319	1.18928	0.681808
Sspon.001A0002682	0	0	0	0	0	0	0	0	0	0	0	0	0	0	0	0
Sspon.001A0002691	0.469052	0.0869586	0.152084	0.59958	0	0.529126	0.771655	0.956986	0.917204	0.445756	0	0	0	0.125204	0.0500188	0
Sspon.001A0002700	0	0	0.0570395	0	0	0	0	0	0	0	0	0.0580884	0.092712	0.613138	0.603018	0.492413
Sspon.001A0002710	0	0	0.0235603	0.0483307	0	0	0	0	0	0	0	0	0	0	0	0
Sspon.001A0002720	0.586729	2.53924	1.58829	2.48249	0	0	4.93787	0	6.2063	5.59363	4.82749	4.30796	1.21351	5.44928	8.6934	8.38661
Sspon.001A0002730	0	0.0169253	0	0	0	0	0	0	0	0	0	0	0	0	0	0.0136688
Sspon.001A0002740	0	0	0	22.2267	0	0	0	0	0	0	0	0	31.6259	0	0	0
Sspon.001A0002750	0	0	0.181635	0	0.110047	0	0	0	0	0	0.0834452	0	0	0.129961	0	0
Sspon.001A0002760	2.14744	3.16712	5.89503	5.22482	9.96921	4.90831	1.46117	3.11814	8.19851	0.939289	2.72653	1.38691	1.94861	3.24638	3.17351	4.73074
Sspon.001A0002770	0.11021	0.0205962	0.328404	0.577351	0.0551077	0.430116	0	0	0.920186	0.180987	0.557664	0.725038	1.04998	1.99157	2.17015	2.2009
Sspon.001A0002780	7.09746	7.97212	0.548514	0.582198	0.668696	1.08197	2.52707	0.165082	0.503604	0.0557547	12.2771	11.777	13.3506	1.35552	1.49282	2.27759
Sspon.001A0002790	15.7237	19.4155	3.67077	6.44698	6.38881	21.8553	27.6052	7.85835	12.0311	14.6657	25.6736	27.8972	15.4135	9.57627	10.1371	10.6736
Sspon.001A0002800	0	0	0	0	0	0	0	0	0	0	0	0	0.200291	0.70217	0.55796	0.291791
Sspon.001A0002810	0	0	0	0	0	0	0	0	0	0	0	0	0	0	0	0
Sspon.001A0002820	0	0	0	0	0	0	0	0	0	0	0	0	0	0	0	0
Sspon.001A0002830	99.6389	93.4417	27.395	113.187	133.184	383.016	426.391	72.8255	144.387	130.682	143.365	112.22	41.8298	177.758	182.987	167.019
Sspon.001A0002840	0	0.33397	0.403633	0.686825	4.20378	0	0	4.34928	2.692	1.93977	0.250336	0.169548	0	0.129961	1.85891	1.36258
Sspon.001A0002850	19.8168	20.3004	1.38234	2.43592	1.85485	9.82299	9.63763	1.26405	0.39714	0.211659	30.7312	31.9004	37.0922	3.77871	4.51782	3.46193
Sspon.001A0002860	0.228737	0	0.22267	0.311781	0.0765813	0	0	0	0	0	0.474334	0.22177	0.28743	0.244462	0.195325	0.202325
Sspon.001A0002870	0	0	0	0	0	0	0	0	0	0	0	0	0	0	0	0
Sspon.001A0002880	0	0	0	0	0	0	0	0	0	0	0	0	0	0	0	0
Sspon.001A0002890	5.07924	6.84565	1.62158	2.51134	2.75389	4.39041	6.62536	1.57463	3.16472	3.08395	6.93513	6.83022	4.34569	2.78035	2.51248	3.10949
Sspon.001A0002900	0.00577465	0.0129771	0.0317204	0.0525801	0.0230725	0	0	0	0	0	0.0573245	0.011829	0.0432191	0.105051	0.00763166	0.0314461
Sspon.001A0002910	201.313	190.421	57.7076	42.6344	24.8967	148.299	116.011	21.4735	46.7036	56.3008	237.722	181.542	165.472	65.9721	55.4325	61.5817
Sspon.001A0002920	3.53768	2.98344	4.43093	3.44105	4.9642	2.06613	2.27741	3.65436	4.62125	3.81096	2.44516	2.56675	2.57291	3.48332	3.61663	3.78607
Sspon.001A0002930	174.61	174.568	48.3449	35.743	20.7852	141.209	105.95	19.0772	40.8904	52.1896	227.701	181.394	159.915	65.6706	57.6649	63.8687
Sspon.001A0002940	1.3902	1.79559	7.78098	1.97051	0.775029	0.125688	2.05469	3.44374	1.43351	0.811011	0.48494	0.599165	0.28718	0.487082	1.09815	1.00395
Sspon.001A0002950	1.78463	1.06002	1.3908	1.39637	1.04332	2.29449	2.22284	1.90531	0.878335	0.876172	1.36496	1.25686	1.25173	1.22453	0.936265	1.08225
Sspon.001A0002960	2.69687	2.04566	0.731818	1.01402	1.94329	1.59169	0.869287	0.572162	0.565489	1.34049	2.81437	1.2067	1.32623	0.668174	0.956218	0.362721
Sspon.001A0002970	0.8027	0.848363	0.118671	0.390858	0.541174	0.211679	0.169123	0.090257	0.110704	0.106885	0.321093	0.409564	0.200828	0.154644	0.188927	0.175238
Sspon.001A0002980	1.0357	0.687151	0.752426	0.773549	0.385403	1.07761	1.64952	0.651092	0.436364	0.490163	0.775236	0.772356	0.6537	0.690976	0.38303	0.789732
Sspon.001A0002981	0.259879	0	0	0.107227	0	0	0	0	0	0	0	0	0	0	0	0
Sspon.001A0002982	0	0	0.15397	0.0809823	0	0	0	0	0	0	0	0	0	0	0	0
Sspon.001A0002990	0	0	0	0	0	0	0	0	0	0	0	0	0	0	0	0
Sspon.001A0003000	0.113286	0.125326	0	0.233066	0.114037	0	0	0	0	0	0	0	0	0.178216	0	0.394406
Sspon.001A0003010	0	0.201638	4.10125	2.60591	3.34817	0	0	0.928994	0	0.717821	0.560427	0.347801	1.18836	3.27594	4.84987	6.22723
Sspon.001A0003020	0.421544	0.42182	0.227363	0.726628	0.620173	0.102661	0.0839508	0	0.511927	0	2.76604	3.61724	6.86957	0.271322	0.450289	0.146346
Sspon.001A0003030	0	0	0.247574	0.375294	0	0	0	0	0.966562	0	0	0	0	0	0.323725	0
Sspon.001A0003040	0	0	0	0	0	0	0	0	0	0	0	0	0	0	0	0
Sspon.001A0003050	0	0	0.0190132	0	0	0	0	0	0	0	0	0	0	0	0	0
Sspon.001A0003060	0.200271	0	0.434419	0.616677	0.453332	0	0	0	0	0	0	0.228263	0	1.03093	0.0633587	0
Sspon.001A0003061	0.557355	0.523321	0.675468	1.04866	1.24315	0.0438289	0.381898	1.02649	1.06318	0.71305	0.323994	0.292913	0.287321	0.59317	0.668593	0.792132
Sspon.001A0003070	0	0	0.502411	0	0	0	0	0	0	0	0	0	0	0.275529	0.770499	0.456447
Sspon.001A0003080	0	0	0.173314	0.0916998	0.179967	0	0	1.82278	0	0	0	0	0	0.712642	0.34163	0.354259
Sspon.001A0003090	11.8106	13.4982	7.1926	15.6941	9.35605	0.547825	2.59333	2.66017	2.78913	7.26678	8.78779	3.56034	11.3941	11.1075	10.3529	8.37893
Sspon.001A0003100	0.539581	0.494744	0.857384	0.864568	0.957366	0.110547	0.0601979	0.0882333	0.394396	0.441859	0.669011	0.554533	0.6155	0.876478	0.491158	0.839788
Sspon.001A0003110	2.44895e-06	0.127798	0.296046	0.103237	0.250534	0	0	0	0	0	0	0.0887258	4.07834e-07	0.136839	0.219782	9.86761e-08
Sspon.001A0003111	1.7537	1.47854	2.07595	1.0392	0.907909	0.242372	0.396961	0	0.631797	0	0.938746	0.488561	0.408576	0.601589	0.727198	0.943193
Sspon.001A0003120	0.767445	0	0	0	0	0	0	0	0	0.3886	0.115027	0	0	0	0	0
Sspon.001A0003121	2.71723	2.74142	2.96275	2.05162	1.75396	2.17425	2.64681	1.61694	0.691457	0.997851	1.12078	1.2456	1.06027	2.26272	1.91169	1.96239
Sspon.001A0003130	0	0	0	0	0	0	0	0	0	0	0	0	0	0	0	0
Sspon.001A0003131	42.08	36.9524	20.4372	23.8652	35.2802	13.1623	13.0324	9.38253	34.2169	27.4751	11.5652	12.6946	11.7771	16.2856	16.5347	16.4285
Sspon.001A0003132	5.23758	0.826298	14.2855	14.3944	11.9504	12.3255	10.6766	11.444	22.5477	24.3849	9.18342	11.5405	9.94041	16.7374	13.8125	10.8502
Sspon.001A0003160	1.56834	1.3052	3.34483	1.49985	1.08755	1.57007	0.213796	0.418179	0.839933	0.330319	0.134905	0.0128271	0.0613491	1.19262	1.39629	1.02841
Sspon.001A0003170	0.510185	3.42882	0.334942	0	0	0	0	0	0	0	0.792941	0.314622	0.266328	0.477094	0.846597	0.981206
Sspon.001A0003180	1.21782	1.61781	0	0	0.116307	0	0.269014	0	0	0	0	0.114252	0.496971	0	0	0
Sspon.001A0003190	7.03183	9.57453	0.551045	1.12632	1.41062	2.06279	3.59944	0.370056	0.585315	2.21672	3.35517	3.66734	5.00193	1.8241	1.7749	1.64365
Sspon.001A0003200	0.071766	0	0	0	0	0	0	0	0	0	0.152955	0.109015	0.0521671	0.0884509	0.0494763	0.0850416
Sspon.001A0003210	5.43116	4.89197	0.338336	1.00433	0.911375	0	0	0	0	0	2.41309	2.99841	5.49951	1.64688	4.19406	1.63762
Sspon.001A0003220	2.90924	1.97235	0.798598	0.291126	0.812283	0.393432	0.214633	0.63324	0.279994	0.165618	0.904253	0.663728	0.867885	2.17156	1.42533	1.5154
Sspon.001A0003230	2.05975	2.87015	1.20582	0.702134	0.968146	1.1464	0.410044	1.64581	2.67102	1.06006	5.42823	5.07728	7.37539	2.77572	1.4636	1.4821
Sspon.001A0003240	0	0	0	0	0	0	0	0	0	0	0	0	0	0	0	0
Sspon.001A0003250	0.635429	0.684232	2.67847	1.73464	2.74466	0.197265	0.429788	0.840675	1.24289	1.74307	1.05724	0.884924	0.904044	1.29581	1.45857	2.44547
Sspon.001A0003251	0.0931023	0.142693	0.486411	0.0856039	0.249363	0.111197	0	0.472141	0	0.0801897	0.225032	0.151945	0.0537604	0.970188	0.831276	0.502751
Sspon.001A0003252	1.7252	0.975415	5.06765	6.72845	9.42498	0.801271	0.492586	2.6314	7.8211	11.7411	1.8118	1.54046	1.60743	1.88016	2.57458	2.34621
Sspon.001A0003270	0.0810825	0	0	0	0	0	0	0	0	0	0	0.0521899	0	0	0	0
Sspon.001A0003280	0	0	0	0	0	0	0	0	0	0	0	0	0	0	0	0
Sspon.001A0003290	0	0	0	0	0	0	0	0	0	0	0	0	0	0.0723739	0	0.119472
Sspon.001A0003291	1.37335	1.41966	2.28909	0.689744	0.114136	0.712115	0.510221	9.85813	0.115955	0.0513788	0.146248	0.0901906	0.0768682	0.0248436	0.148889	0.146872
Sspon.001A0003300	3.10134	3.65431	0.26156	2.82817	3.22836	12.4222	5.16786	0	2.2636	1.98165	1.57774	1.61964	1.49706	0.745596	0.749074	0.49914
Sspon.001A0003310	0.151958	0.193576	0.148604	0.0775269	0.206938	0	0	0	0	0.118979	0.0679401	0.233765	0.144113	0.174973	0.265634	0.144678
Sspon.001A0003320	1.9276	1.96016	1.53814	1.85651	1.58037	0.764062	0.0924621	0.978891	2.14026	1.04777	1.00236	1.15243	0.514843	1.49077	1.73074	1.77614
Sspon.001A0003330	1.97837	2.20793	0.13078	1.82319	2.13615	8.87298	3.04866	0	1.46039	1.80933	1.32522	1.29962	1.17383	0.399478	0.610783	0.33276
Sspon.001A0003331	0.747906	0.564573	1.23479	0.922257	1.12028	0.968533	0.766044	0.451054	1.29362	0.465722	1.2589	0.744466	0.752199	0.827388	0.782365	1.24128
Sspon.001A0003340	3.53734	3.45069	2.02482	2.73685	1.88761	1.19293	0.502718	0.306585	0.68685	1.21417	1.13499	0.921863	0.941005	1.86444	1.38026	1.7615
Sspon.001A0003341	1.75582	2.22883	12.135	15.1566	20.4701	2.12932	0.971775	11.1723	25.5782	17.7647	2.68583	2.33268	2.49011	10.8554	8.94889	9.13749
Sspon.001A0003350	2.29855	2.57073	4.82512	3.60104	4.8084	0.498674	0.798744	1.90494	1.42312	2.59186	1.40639	1.67101	1.40487	2.29361	2.6541	2.36445
Sspon.001A0003360	10.7805	10.8312	0.196696	0.89608	0.646807	1.64319	1.14004	0.319476	0	0.377217	6.93856	8.92723	8.56074	2.57997	1.60706	2.61406
Sspon.001A0003370	17.9378	20.8688	8.0752	17.2278	12.4866	5.54829	11.4433	9.47334	35.0696	47.0599	10.1854	12.1428	9.94747	24.9089	26.0882	23.7361
Sspon.001A0003380	10.2443	11.6543	5.619	11.0738	8.31692	6.39168	8.34469	13.1691	27.7493	39.8251	7.65004	8.21386	7.59479	17.0607	19.9736	18.1859
Sspon.001A0003390	0	0	0	0	0	0	0	0	0	0	0	0	0	0	0	0
Sspon.001A0003400	0	0	0	0	0	0	0	0	0	0	0	0	0	0	0	0
Sspon.001A0003410	5.42848	7.17219	1.61958	2.06002	1.99994	3.43117	5.05053	2.38123	1.44612	3.20971	2.93257	3.33493	3.04344	1.46615	2.39098	1.93217
Sspon.001A0003420	0.245851	0.196301	3.11116	0.921763	0.515735	0.202149	1.46886e-09	0.671362	0.677648	0.453649	0.510868	0.457005	0.44764	3.1784	2.35891	2.86489
Sspon.001A0003421	10.1984	10.4875	0.10707	0.0600267	0.201463	10.5747	14.9582	0.0683452	0.23718	0.216438	16.3416	16.6405	14.6308	1.00087	2.06974	1.38155
Sspon.001A0003430	4.26199	2.84459	3.99181	6.06352	4.58359	0.432786	0	0.976644	2.05581	1.29522	1.40402	2.91415	1.81655	3.89916	4.86242	3.29552
Sspon.001A0003431	0	0	0	0	0	0	0	0	0	0	0	0	0	0.0348393	0	0
Sspon.001A0003450	0.085484	0	2.47776	0.0651725	0.119847	0.231821	0.094816	8.03366	0	0.243942	0.203157	0.0640127	0.0615784	3.52342	1.99697	2.92689
Sspon.001A0003451	0.245096	0.066041	0.110729	0.0926537	0.254731	0.149864	0	0	0	0	0	0.0533019	0.0254455	0	0.0818409	0.0799068
Sspon.001A0003452	3.67978	5.20359	6.42372	2.3116	7.91788	1.78323	1.94746	5.49017	2.26318	2.89618	3.65269	3.12062	2.92342	2.18633	9.28707	7.4111
Sspon.001A0003470	45.6278	41.8639	0.185584	0.284969	0.622963	37.3451	70.5294	0.484696	0.400443	0.515102	53.93	48.5209	48.5128	4.43687	3.96437	5.45799
Sspon.001A0003471	0.404612	0.053306	7.36701	3.53599	2.08552	0.85459	0.41405	9.35201	3.47775	1.45461	0.83413	0.585873	1.20153	7.39934	8.89671	8.43645
Sspon.001A0003490	26.7622	25.3731	0.115597	0.204951	0.322502	12.9144	25.6402	0.0731059	0.191734	0.470666	31.2938	28.6342	28.8367	3.03941	3.01026	2.98586
Sspon.001A0003500	0.0608107	0	1.67069	1.00886	0.464936	0.0966014	0	1.03994	0.223202	0.162693	0.272819	0.284785	0.18467	2.01468	1.85311	2.09166
Sspon.001A0003510	21.8912	26.1264	0.157717	0.0752743	0.316856	25.6807	31.8535	0.0515738	0.325363	0.618243	31.7416	29.8686	28.5558	2.57907	2.15742	2.88643
Sspon.001A0003520	0.70983	0.49276	11.1492	3.60752	2.05846	1.51637	0.0666008	10.701	4.9181	2.27939	0.961377	1.12194	1.16793	9.85876	10.6957	10.4016
Sspon.001A0003530	0	0	0	0	0	0	0	0	0	0	0	0	0	0	0	0
Sspon.001A0003540	0.0433432	0.0608071	0.402802	0.168297	0.36102	0.0416345	0	0.177235	0.148537	0	0.196882	0.132305	0.147474	0.482063	0.461311	0.686321
Sspon.001A0003541	0.073249	0.114616	0.00783404	0	0.0156803	0.237505	0	0	0.08478	0	0.165523	0.147197	0.0842141	0.0259417	0.103652	0.0747504
Sspon.001A0003542	0	0	0.0365631	0	0	0	0	0.0505301	0	0	0	0	0	0.369656	0.161122	0.0332258
Sspon.001A0003560	0.377641	0.378364	1.37733	1.01256	1.34061	0.599226	0.22364	2.38139	1.34477	1.42607	0.371262	0.494323	0.457699	1.91202	2.0994	1.66678
Sspon.001A0003570	0	0	0.411482	1.0234	0	0	0	0	0	0	0	0	0	7.53759	2.83151	3.13603
Sspon.001A0003580	0	0	0	0	0	0	0	0	0	0	0	0	0	0	0	0
Sspon.001A0003590	5.42274	5.29638	4.86381	4.3102	4.0137	5.01171	3.21469	4.15671	4.99565	4.83195	4.45784	3.35915	3.52192	2.84917	3.11976	3.28005
Sspon.001A0003600	0	0	0	0	0	0	0	0	0	0	0	0	0	0	0.142152	0.0979812
Sspon.001A0003610	0.374264	0	0.48237	0	0	0.885316	0	0.966255	0.626538	0	0	0.178744	0	1.78435	1.66325	0.739408
Sspon.001A0003620	9.51073	7.69777	4.61042	0.941591	0.422117	6.8192	3.35546	3.75289	8.31366	4.5356	3.29613	5.09503	4.33317	6.00748	6.16683	6.17012
Sspon.001A0003630	0	0	0.0587629	0.142637	0	0	0	0	0	0	0	0	0	0.09691	0.542038	0.213587
Sspon.001A0003640	3.14683	2.35466	3.91302	3.90743	3.29765	1.01116	0.413255	3.19343	2.34253	0.957419	1.93829	1.53771	1.88647	2.39537	2.19353	2.92635
Sspon.001A0003650	6.27841	6.72757	3.85841	8.88577	7.01574	2.16928	3.41461	2.44344	9.7946	10.65	5.89499	6.80054	6.72377	6.83186	5.53952	5.50779
Sspon.001A0003651	0.834409	0.183329	0.596913	0.275445	0.181249	0	0.150381	0.14683	0.443601	0.232419	0.038852	0.0925802	0.0883496	0.538958	0.334979	0.542435
Sspon.001A0003670	34.55	36.1412	18.1992	37.4199	27.411	21.2601	41.2268	43.0407	130.344	190.459	22.5215	24.6404	21.7498	58.8728	62.5344	55.7587
Sspon.001A0003680	49.3514	56.8729	1.28845	4.35984	3.29916	22.2864	17.3495	0.679818	2.17864	1.60777	51.4361	67.7212	67.4477	13.8368	13.3638	13.8178
Sspon.001A0003690	2.50865	1.75853	1.14501	1.22473	1.109	0.83773	0.634909	1.2071	0.932533	0.911158	0.733073	0.385277	0.554349	0.705576	0.662606	0.613278
Sspon.001A0003700	0	0	0	0	0	0	0	0	0	0	0	0	0	0	0	0
Sspon.001A0003710	0.272045	0.226222	0.294475	0.36052	0.0805562	0.0771197	0.167965	0	0	0	0.0215564	0.11635	0.0522858	0.0664587	0.110641	0
Sspon.001A0003720	0	0	0	0	0	0	0	0	0	0	0	0	0	0	0	0
Sspon.001A0003730	0	0	0	0	0	0	0	0	0	0	0	0	0	0	0	0
Sspon.001A0003740	0	0	0	0	0	0	0	0	0	0	0	0	0	0	0	0
Sspon.001A0003750	0.944843	0.994352	0.585611	0.387318	0.915025	0.834282	0.24641	0.496661	1.12999	0.630644	1.70105	1.07322	1.05767	1.09622	1.41805	1.29216
Sspon.001A0003760	0	0	0	0	0	0	0	0	0	0	0	0	0	0	0	0
Sspon.001A0003770	0	0	0	0	0	0	0	0	0	0	0	0	0	0	0	0
Sspon.001A0003771	12.6968	12.3591	2.80575	4.02549	7.72121	2.59543	5.75274	2.71361	3.73998	2.67997	6.00666	8.66347	7.71933	7.37947	5.67825	5.21328
Sspon.001A0003790	0	0	0	0	0	0	0	0	0	0	0	0	0	0	0	0
Sspon.001A0003791	0.472397	0.510448	0.203638	0.414192	0.324162	0	0	0.604533	0.231657	0.682955	0.128146	0.107662	0.274252	0.42996	0.455015	0.416366
Sspon.001A0003800	2.19691	1.66955	3.11103	2.654	3.63862	0	0	1.43923	12.204	16.6891	1.48968	1.28445	1.59367	3.56123	2.43142	3.45936
Sspon.001A0003810	0	0	0	0	0	0	0	0	0	0	0	0	0	0	0	0
Sspon.001A0003811	0	0	0	0	0	0	0	0	0	0	0	0	0	0	0	0
Sspon.001A0003820	0	0	0	0	0	0	0	0	0	0	0	0	0	0.17181	0.0457631	0
Sspon.001A0003830	0.020796	0	0.0414288	0.0210618	0.0831377	0	0	0	0	0	0	0	0	0	0.013697	0
Sspon.001A0003831	5.44657	7.75857	0.115923	1.11193	1.17398	26.2875	12.1863	0.336844	0.897002	0.795013	1.9997	2.64957	0.890413	0.127686	0.357104	0.316019
Sspon.001A0003850	6.09056	6.94909	1.75891	5.34408	5.74109	1.27568	0.695517	0.341281	2.49876	2.14766	3.47338	4.79155	2.70189	2.97056	3.25091	2.6639
Sspon.001A0003860	0	0	0.342976	0	0	0	0	0	0	0	0	0	0	0.556198	0	0.231535
Sspon.001A0003861	3.68891	4.50529	1.95	3.08738	4.32492	0	2.0701	4.09929	2.24003	4.96272	2.91963	3.96236	3.46364	2.44774	2.87253	1.13907
Sspon.001A0003880	0.042637	0.0204601	0.283286	0.216482	0.27433	0	0	0.911375	0.416497	0.123009	0.0968383	0.128418	0.228966	0.448233	0.620831	0.755843
Sspon.001A0003890	0.240601	0.198361	0.264812	0.342236	0.396224	0.255164	0.113661	0.184967	0.397362	0.322054	0.061966	0.0969837	0.157227	0.361938	0.281194	0.268241
Sspon.001A0003900	0	0	0.471138	0	0	0	0	0	0	0	0	0	0	0	0	0
Sspon.001A0003901	0	0	15.0778	0.481465	0	0	0	6.76315	0.614776	0	0.267275	0.0964623	0.277781	3.85855	3.85997	2.76132
Sspon.001A0003910	0.0997344	0.143924	1.07265	1.0607	1.09795	0.164104	0	0.174629	0.58548	0.138089	0.399803	0.685175	0.509105	1.05659	0.351801	0.875144
Sspon.001A0003920	12.3374	11.6908	2.55361	4.77792	5.32937	3.58323	5.24243	3.91341	3.93626	4.22848	8.75704	9.59423	9.18114	7.294	6.53821	7.37582
Sspon.001A0003930	0	0	0.530307	0.0545685	0	0	0	0.894076	0.149554	0	0.133835	0.163523	0	0.383287	0.653794	0.328017
Sspon.001A0003940	0.279556	0.245286	0.104568	0	0	0	0	0.141158	0	0	0.611477	0.627583	0.451207	0.336593	0.345825	0.197967
Sspon.001A0003950	0.497414	0.432848	0.313832	0.912752	0.525732	0	0.122153	0.179903	2.2733	2.73436	0.292094	0.621508	0.292173	1.05935	0.990577	0.706751
Sspon.001A0003960	0	0	0	0	0	0	0	0	0	0	0	0	0	0	0	0
Sspon.001A0003970	0	0	0	0	0	0	0	0	0	0	0	0	0	0	0	0
Sspon.001A0003980	0	0	0	0	0	0	0	0	0	0	0	0	0	0	0	0
Sspon.001A0003990	0	0	0	0	0	0	0	0	0	0	0	0	0	0	0	0
Sspon.001A0004000	0	0	0	0	0	0	0	0	0	0	0	0	0	0	0	0
Sspon.001A0004010	0	0	0	0	0	0	0	0	0	0	0	0	0	0	0	0
Sspon.001A0004020	0	0	0	0	0	0	0	0	0	0	0	0	0	0	0	0
Sspon.001A0004030	0	0	0	0	0	0	0	0	0	0	0	0	0	0	0	0
Sspon.001A0004040	0	0	0	0	0	0	0	0	0	0	0	0	0	0	0	0
Sspon.001A0004050	0	0	0	0	0	0	0	0	0	0	0	0	0	0	0	0
Sspon.001A0004060	0	0	0	0	0	0	0	0	0	0	0	0	0	0	0	0
Sspon.001A0004070	0	0	0	0	0	0	0	0	0	0	0	0	0	0	0	0
Sspon.001A0004071	6.56434	5.01253	3.33311	2.75526	4.82647	3.54008	3.8397	2.31816	4.45947	5.99536	5.83732	4.8285	4.04447	5.12915	5.33186	6.16371
Sspon.001A0004090	4.61531	4.84852	2.45016	2.1713	2.23523	1.49812	1.5244	2.01709	2.26631	2.38292	1.61515	1.75502	2.15618	1.74404	1.81733	1.91995
Sspon.001A0004100	0	0	0	0	0	0	0	0	0	0	0	8.61641	0	0	0	0
Sspon.001A0004110	0	0	0.33346	0.0719779	0.0779361	0	0	0	0	0	0	0	0	1.13206	0.229004	0.497129
Sspon.001A0004120	0.0118153	0.0398072	0	0	0.0118054	0	0	0	0	0	0	0	0	0.0702264	0.0155885	0
Sspon.001A0004130	0.632572	0.709431	1.05644	0.739226	0.632536	0.410146	0.111707	0.546372	0.585042	0.862899	0.77733	0.462887	1.26065	2.02186	1.92724	1.57093
Sspon.001A0004140	0.333744	0	0	0	0.111977	0	0	1.22039	0	0	0	0	0.205503	0	0	0.145377
Sspon.001A0004141	0.0372638	0	0.13959	0.0659697	0.195406	0	0	0.447063	0.0751539	0.0885558	0.0450014	0	0.0272903	0.161809	0.215507	0.196619
Sspon.001A0004142	1.77591	1.99597	5.97138	10.0046	8.31909	1.58065	0.819893	3.16322	9.54396	5.22558	1.59597	1.59451	1.85755	11.2902	6.76888	10.1802
Sspon.001A0004150	0.0730939	0.0307801	20.609	0.965043	0.191721	0	0	19.3254	1.57289	0.0585552	0.260909	0.292195	1.05236	19.4785	18.1535	17.7149
Sspon.001A0004160	0	0	14.3573	0	0.292403	0	0	1.77657	0	0	0.57868	0.265377	0.465351	17.4933	16.7635	19.6257
Sspon.001A0004170	0	0	0	0	0	0	0	0	0	0	0	0	0	0	0	0
Sspon.001A0004180	0	0	0	0.0801897	0	0	0	0	0	0	0	0.0790365	0.0759511	0.128885	0.617929	0.425331
Sspon.001A0004181	0.0280743	0	0.111517	0.0569358	0.0842311	0	0	0	0	0.184674	0	0.0615351	0.0679792	0.0461079	0.092111	0
Sspon.001A0004190	2.43777	1.30958	2.90123	2.4295	2.76651	0.688072	2.61322	3.33412	5.97502	4.46441	1.41839	1.5162	1.43498	1.83966	2.52897	2.1751
Sspon.001A0004200	0.940239	1.16045	8.00966	11.6463	9.656	2.18978	0.584529	5.10764	9.69832	6.7329	0.812831	0.76498	1.65778	7.22849	6.73392	7.09349
Sspon.001A0004210	0	0	0	0	0	0	0	0	0	0	0	0	0	0	0	0
Sspon.001A0004220	0	0	0	0	0	0	0	0	0	0	0	0	0	0	0	0
Sspon.001A0004221	0.0595028	0.0178026	0.106551	0.0160783	0.0118971	0	0	0	0	0	0.0296428	0.0120855	0.0154064	0	0	0.0161376
Sspon.001A0004230	0.282839	0	1.91327	0.708944	1.48547	0.894038	0	2.44006	2.84692	2.63618	0.483897	0.269996	0.615617	0.299552	0.917441	0.868955
Sspon.001A0004240	0.354519	0.156211	1.07148	0.760385	0.63606	0	0	0.339221	1.00859	0.398158	0.674959	0.856204	0.791527	1.0878	0.845046	1.1484
Sspon.001A0004241	0.0567684	0.0169874	0.101701	0.0153366	0.0113493	0	0	0	0	0	0	0	0.0147077	0	0	0.0154031
Sspon.001A0004250	0	0	0	0	0	0	0	0	0	0	0	0	0	0	0	0
Sspon.001A0004260	0	0	0.129181	0.200321	0	0	0	0	0	0	0	0	0	0	0	0
Sspon.001A0004270	3.9716	2.37634	0.438671	1.92116	0.790913	0	0	0	0.305289	0	0.252464	0.195468	0	0.501219	0.0444996	0.0344957
Sspon.001A0004271	0.213289	0.310562	0.163876	0.557384	0.278921	0.156513	0	0	0.612085	0.922552	0.194502	0.439388	0.106102	0.465623	0.120016	0.37228
Sspon.001A0004280	0.397255	0.473132	0.430004	0.449351	0.684681	0.487973	0.66386	0.215718	0.377569	0.490368	0.665162	0.516306	0.778984	0.574024	0.566792	0.647975
Sspon.001A0004281	0	0.065167	0	0.0601022	0	0	0	0	0	0	0.181327	0.0844702	0.0549302	0	0	0
Sspon.001A0004290	0.160051	0.0368056	0.640341	0.261132	0.228833	0.135917	0.0591706	0.57682	0.543626	0.240134	0.121257	0.0971781	0.0782814	0.548418	0.269695	0.461226
Sspon.001A0004300	2.83377	3.46932	1.74932	0.80466	0.585943	1.95079	4.33932	1.01491	2.61979	1.79647	2.44755	1.39855	1.1713	0.499577	0.372933	0.579548
Sspon.001A0004301	0.0328527	0.0184032	2.99547	0.0889068	0.126002	0	0	0.0925857	0.0926988	0	0.220988	0.0165462	0.0581766	3.32819	2.20788	2.06371
Sspon.001A0004310	12.5955	11.5065	7.66859	7.80088	5.93769	7.9376	6.13939	4.21145	14.6429	12.4779	32.7147	43.6926	47.4774	16.378	16.7292	19.7039
Sspon.001A0004311	6.88236	7.82023	1.32424	1.79944	2.59657	2.83314	2.07374	3.179	3.28241	1.57663	1.09614	1.73343	2.3599	3.41372	2.89575	2.13312
Sspon.001A0004320	0.446345	0.275007	0.519639	0.385062	0.43544	0.199121	0.434068	0.04726	0.11038	0.111729	0.547352	0.724576	0.55488	0.731051	0.648427	0.595278
Sspon.001A0004330	2.78151	3.53158	1.46016	0.691211	0.594914	2.15419	4.12752	0.530178	1.9148	1.69191	2.30614	1.42243	1.10516	0.488164	0.318784	0.578181
Sspon.001A0004340	0	0	0	0	0	0	0	0	0	0	0	0	0	0	0	0
Sspon.001A0004350	0	0	0	0	0	0	0	0	0	0	0	0	0	0	0	0
Sspon.001A0004360	0.0532398	0.532852	0.194067	0.0408448	0.160469	0	0	0	0	0	0.0964107	0.3602	0.463178	0.83066	0.357372	0.264494
Sspon.001A0004361	0.170588	0.306782	2.9944	1.77849	2.21863	0.332926	0.181214	2.02338	1.43151	0.463747	0.489169	0.840253	0.464106	1.4793	1.93222	1.60211
Sspon.001A0004370	4.60157	3.88975	0.0784445	0	0.216303	0.36713	3.07924	0	0	0	7.31994	11.2533	12.5725	1.42042	1.61638	1.31857
Sspon.001A0004380	0.0794372	0.0444503	11.8933	2.34056	0.318113	0	0	3.77216	4.45061	0.944074	0.546305	0.35787	0.229285	7.84669	7.04732	7.54386
Sspon.001A0004390	0	0	0	0	0	0	0	0	0	0	0	0	0	0	0	0
Sspon.001A0004391	0	0	0	0	0	0	0	0	0	0	0	0	0	0	0	0
Sspon.001A0004400	0	0	3.65135	5.87877	3.55729	22.6013	0	24.9372	30.6954	36.0369	1.31925	1.12384	1.18337	4.21592	14.9934	8.69727
Sspon.001A0004420	0	0	0	0	0	0	0	0	0	0	0	0	0	0	0	0
Sspon.001A0004430	0	0	6.03598	0	0	0	0	0	13.4666	0	0	2.09492	1.09956	3.90432	3.08931	3.22728
Sspon.001A0004431	0.82627	0.525825	3.18654	2.29508	2.43025	0.927704	0.785437	3.13752	2.17743	1.4093	0.752327	0.797725	0.893898	3.10407	3.10518	2.69805
Sspon.001A0004450	0	0	0	0	0	0	0	0	0	0	0	0	0	0	0	0
Sspon.001A0004460	0	0	0	0	0	0	0	0	0	0	0	0	0	0	0	0
Sspon.001A0004470	0	0	0	0	0	0	0	0	0	0	0	0	0	0	0	0
Sspon.001A0004480	2.64499	1.58062	3.99356	4.01863	4.06553	1.81176	1.28554	6.42667	6.89478	4.04238	2.10139	2.34262	1.95305	9.71275	10.4302	9.92655
Sspon.001A0004490	0	0	0	0.340985	0	0	0	0	0	0	0	0	0	0	0	0
Sspon.001A0004500	0	0	0.399801	0.617947	0	0.250884	0	1.6361	0.71126	0.422725	0	0	0	2.56628	1.38448	2.37927
Sspon.001A0004510	0	0	0	0	0	0	0	0	0	0	0	0	0	0	0	0
Sspon.001A0004520	0	0	0	0	0	0	0	0	0	0	0	0	0	0	0	0
Sspon.001A0004530	0.199509	0.224096	0	0	0	0	0	0	0	0	0	0.0169944	0	0	0	0
Sspon.001A0004540	0	0	0	0	0	0	0	0	0	0	0	0	0	0	0	0
Sspon.001A0004550	0	0	0	0	0	0	0	0	0	0	0	0	0	0	0	0
Sspon.001A0004551	5.7905	6.26131	3.91466	6.11519	7.38063	3.65717	4.83855	4.13563	5.48847	6.2415	2.58799	1.90005	2.98745	3.73962	3.56084	3.38876
Sspon.001A0004570	1.40626	0.831746	0.28421	0.35398	0.337708	0	0	0.572244	0.572731	0	0.0358282	0.0679381	0.130332	1.93447	1.19247	1.57238
Sspon.001A0004571	0.858578	0.343192	0	0.512108	0	0	2.92638	0	0	0	0.463684	1.08399	0.374111	1.03986	0.651687	1.29739
Sspon.001A0004572	4.60428	2.32192	2.75991	2.81899	1.84914	4.81942	7.04438	0	2.76427	1.32853	2.41458	4.05327	2.94065	4.21196	2.77997	1.69506
Sspon.001A0004580	2.5728	2.00964	1.33269	2.55234	2.16966	0.513892	0.504283	0.1924	1.20806	0.0865139	1.0967	0.890795	0.677187	2.01609	1.611	1.54251
Sspon.001A0004590	1.20776	1.28084	2.84159	2.66084	2.69114	0.426279	0.255264	0.475679	2.49525	1.72164	1.47499	1.17114	1.15548	3.29396	3.13645	3.3386
Sspon.001A0004600	0.675518	0.575217	3.83294	1.27645	0.225604	1.19601	2.175	5.13437	3.54632	2.68521	0.457282	1.11862	0.73918	1.62114	0.605902	1.36009
Sspon.001A0004610	7.38939	0	26.2596	22.1258	16.0917	0	0	0	0	0	0	7.03889	31.9517	23.9789	0	18.0473
Sspon.001A0004620	0.073504	0	0.395218	0	0.0739829	0	0	0	0	0	0	0	0	0.0694896	0	0
Sspon.001A0004630	0.094654	0	2.14468	1.15551	1.0431	0.78003	0.425525	1.25532	1.11029	1.31343	0.199446	0.0941221	0.0906751	1.38556	1.72221	1.9065
Sspon.001A0004640	0	0	0	0	0	0	0	0	0	0	0	0	0	0	0	0
Sspon.001A0004650	0.457473	0.848378	0.296893	0	0.153163	0.684053	0.748076	0	0	0	1.73922	2.14377	1.58087	0.97785	0.781301	0.40465
Sspon.001A0004660	1.80134	1.86467	1.00694	0.656354	0.645503	2.22753	1.8252	0.601123	1.97787	1.40707	4.96864	3.90741	3.54028	4.14997	2.48693	4.97523
Sspon.001A0004661	0.023574	0	0.0469085	0	0.0707002	0	0	0	0	0	0	0	0	0	0	0.0319702
Sspon.001A0004662	3.67098	5.3857	0.363376	2.36733	5.8475	1.58185	1.95682	1.50761	1.29795	0.441604	5.33195	3.3439	4.82025	5.16898	4.32482	3.89583
Sspon.001A0004663	1.4253	0.756464	0.571499	0.454679	1.06285	2.31751	0.543399	1.38171	1.20033	1.87877	0.384227	0.521357	1.80499	2.01716	1.24627	0.559043
Sspon.001A0004680	0	0	0.889251	0	0	0	0	0.902828	0	0	0	0.0426091	0.0415725	0.731339	0.414681	0.527713
Sspon.001A0004690	6.50328	6.6703	8.7907	13.6514	10.4937	20.2294	10.069	16.4692	6.76109	7.10467	25.8992	21.8577	22.3374	26.6173	20.454	23.4838
Sspon.001A0004700	4.36832	4.72161	1.12464	1.41135	1.10941	1.01071	0.982418	0.365196	0.238994	0.567618	3.48989	2.55782	4.52152	4.14736	5.27626	6.29797
Sspon.001A0004701	0.617623	0.35794	2.80203	1.08296	1.48203	0.225704	0	0	0.321456	0	0.632147	0.625552	0.253996	0.703345	2.54177	2.00327
Sspon.001A0004730	0.0403688	0.0453181	0.178982	0.372694	0.583644	0.0772523	0	0.986143	1.01438	0.325023	0.234624	0.063067	0.223883	0.956335	1.07362	1.17873
Sspon.001A0004740	0	0	0	0	0	0	0	0	0	0	0	0	0	0	0	0
Sspon.001A0004741	0.0159598	0	0	0	0	0	0	0	0	0	0	0	0	0	0	0
Sspon.001A0004750	0.0690853	0.177777	1.62647	6.11685	3.52517	0.112008	0	0	2.04198	3.11152	0.102233	0.0759621	0.253659	0.854245	0.504294	0.896458
Sspon.001A0004751	0	0	0	0	0	0	0	0	0	0	0	0.0626333	0	0	0	0.129834
Sspon.001A0004752	2.87787	1.99496	4.52428	5.04617	2.2601	2.84837	1.76749	5.0563	4.73836	1.74398	2.02394	1.4858	0.855144	2.6256	2.68519	2.05771
Sspon.001A0004760	19.1975	19.3967	49.0694	20.8434	2.37002	35.6874	21.6815	37.1124	3.91287	4.33703	4.45062	4.04827	0.973583	1.16905	2.25386	1.46134
Sspon.001A0004770	0	0	0.476183	0.642609	0	0	0	0	0	0	0.1258	0	0	0	0	0
Sspon.001A0004780	0	0	0	0	0	0	0	0	0	0	0	0	0	0	0	0
Sspon.001A0004790	1.51301	1.39871	4.05597	4.35652	3.92394	0.963746	1.15482	0.821295	4.54865	3.5685	3.06474	2.81773	2.87997	3.28675	3.9669	3.42169
Sspon.001A0004800	0.487726	0	0	0	0	0	0	0	0	0	0	0	0	0	0	0
Sspon.001A0004810	21.2863	24.6727	28.9239	26.8522	44.4838	17.308	10.2895	32.1441	29.8011	28.5945	20.7048	21.0231	20.5275	38.0835	38.5487	41.1516
Sspon.001A0004811	11.3068	7.95604	3.31384	5.7508	6.21803	10.5032	13.2804	3.49157	7.99154	7.78262	19.7421	18.2433	16.9116	8.21369	9.41933	8.32106
Sspon.001A0004840	0	0	0	0	0	0	0	0	0	0	0	0	0	0	0	0.45701
Sspon.001A0004850	167.269	200.403	84.1707	166.055	72.798	214.463	520.95	84.9096	59.3932	44.6584	12.5318	9.15489	2.6352	7.90965	9.81379	4.47593
Sspon.001A0004860	0.0990851	0.0246681	0.130925	0.134077	0.198278	0.261627	0	0	0	0	0.035076	0.0997921	0.0637984	0.0360721	0.12971	0.0743582
Sspon.001A0004870	5.55648	5.05295	3.33843	4.93585	1.26219	12.9131	5.68334	12.8889	6.27438	5.29133	9.22126	10.4298	12.5586	48.4247	43.9161	40.8779
Sspon.001A0004880	0.352723	0.168434	0.463135	0.69186	0.825188	0.173398	0.40919	0.430688	0.556715	0.632289	0.448966	0.579899	0.495863	0.741617	1.05685	0.97749
Sspon.001A0004890	5.9253	5.90493	2.71272	3.40984	3.40563	3.79664	3.95909	2.52356	1.27305	1.03769	7.18669	6.60452	5.78942	4.83175	5.48906	5.64859
Sspon.001A0004900	0	0	0	0	0	0	0	0	0	0	0	0	0	0	0	0
Sspon.001A0004901	20.112	18.6836	4.49985	11.4589	10.3767	5.73581	6.30019	3.43355	6.57499	8.72501	24.0311	19.7503	21.0767	10.1291	9.65764	10.0436
Sspon.001A0004902	14.116	11.9267	3.09159	6.10589	6.67205	5.62807	3.03247	2.61262	6.13902	6.07906	16.7562	17.6258	15.2757	6.73953	6.25082	7.71873
Sspon.001A0004930	5.21707	8.15753	11.2621	17.5522	24.2993	2.05729	0.897993	7.43682	6.83109	5.54281	3.30588	5.25114	4.06581	13.1634	13.8025	12.9993
Sspon.001A0004931	0.49331	0.927528	0.728096	3.16749	3.2595	0.981013	0.982983	0.39721	0.755417	2.32113	0.47329	0.546669	0.987365	0.354434	0.240306	0.186082
Sspon.001A0004932	0.258533	0	0	0.81644	0	0	0	0	0	1.5484	0.160611	0.648312	0.509086	0.375931	1.09998	2.50689
Sspon.001A0004933	0	0	0.514451	0.659531	0.606578	6.5573	0	0	0	0	0.809279	2.38225	1.89402	1.28108	1.83048	0.425376
Sspon.001A0004934	6.27392	4.67415	15.6249	7.89012	21.9185	3.73211	4.49162	7.30001	11.1986	8.71986	4.54895	8.14528	9.88787	17.2528	13.851	7.20046
Sspon.001A0004935	0.814719	1.74759	0	1.74725	4.90296	0	0	0	0	0	0	0	0.636288	1.10688	0	0
Sspon.001A0004960	32.8365	24.0317	89.8432	24.2066	8.97515	47.2068	64.6355	17.5214	67.7743	54.2008	17.42	18.357	9.93609	49.2865	41.2512	42.4987
Sspon.001A0004970	0	0	0	0	0	0	0	0	0	0	0	0	0	0	0	0
Sspon.001A0004980	2.44888	2.12824	1.87576	2.68458	0.755608	36.3081	13.8659	4.80552	0.450097	0	9.85933	1.74418	1.35448	0.441469	0.920184	1.71502
Sspon.001A0004990	0.150435	0.496495	0.85305	0	0	0	0	0.935458	0	0	0	0.0912688	0.135674	1.08255	0.679414	0.707312
Sspon.001A0005000	0.763323	1.15945	2.03227	0.141716	0.278633	0	0	1.64882	0	0	0	0.0451202	0.0656525	3.64648	3.35953	2.83155
Sspon.001A0005010	0	0	0	0	0	0	0	0	0	0	0	0.0345071	0	0	0	0
Sspon.001A0005020	1.11117	0.739772	6.38571	5.15905	4.40518	1.27312	0.715393	1.29823	2.26483	1.93508	4.59939	4.43111	4.09913	10.5633	11.3362	10.4003
Sspon.001A0005030	0.370574	0.276416	0.162665	0.209221	0.288592	0	0	0	0	0	0.565874	0.247007	0.0791649	0.134354	0.536788	0.443444
Sspon.001A0005031	14.0849	6.29636	8.65223	9.90298	11.3474	0	0	1.08526	2.10234	0	0	0.580691	0.568672	0.323	0.25806	0.803572
Sspon.001A0005050	0	0	0	0	0	0	0	0	0	0	0	0	0	0	0	0
Sspon.001A0005060	0	0	0	0	0	0	0	0	0	0	0	0	0	0	0	0
Sspon.001A0005070	0.0401055	0	0.0317022	0.180659	0.113766	0	0	0.138671	0	0.136328	0.101817	0.0200684	0.0617246	0.205132	0	0.129636
Sspon.001A0005080	0	0	0	0.555789	0	0	0	0	0	0	0.49019	0	0	0	0	0
Sspon.001A0005090	0.0473293	0	0.0397103	0.195356	0.120551	0	0.0776581	0.27273	0	0.195072	0.204215	0.121215	0.179294	0.284949	0	0.130168
Sspon.001A0005100	0.572447	0.0591669	9.77607	42.4653	31.8636	8.44238	0.695164	3.67513	17.5526	16.5765	5.25417	6.87652	6.93787	17.95	14.3439	14.2148
Sspon.001A0005110	0	0	0	0	0	0	0	0	0	0	0	0	0	0	0.0730343	0
Sspon.001A0005111	0	0	0.140866	0	0	0	0	1.38634	0	0	0	0	0	2.08856	2.16323	2.17598
Sspon.001A0005112	4.04535	4.20794	1.79083	3.79803	3.2986	1.95147	1.29921	3.40756	2.49504	2.19993	2.50553	2.25279	1.71055	3.36021	3.1533	4.01094
Sspon.001A0005113	0.71849	0.571425	0.805065	1.35136	1.02053	1.1353	1.52752	0.334748	1.24989	0.792002	0.691523	0.3039	0.47836	0.54251	0.633623	0.589627
Sspon.001A0005140	3.54108	4.49802	3.585	4.17719	4.46545	2.09791	0.943281	1.59483	2.36854	2.3694	3.10227	2.50202	1.92822	2.23626	2.54263	2.46911
Sspon.001A0005150	0.0697886	0.0390811	3.96212	1.88929	1.74595	0	0	3.41378	1.28683	1.79273	0.098717	0.0584742	0.168327	17.7615	16.5659	13.4388
Sspon.001A0005160	3.25206	3.13831	5.89635	7.76292	3.6177	0.633783	0.691962	5.71255	0.704094	4.33623	1.98468	3.42114	1.96521	0.834632	3.77103	2.64553
Sspon.001A0005170	10.1713	6.53713	7.00093	6.98185	12.907	4.55365	1.09534	10.4613	4.33576	6.43396	7.82512	6.11816	7.45535	8.35871	13.263	8.30368
Sspon.001A0005180	2.3471	2.1371	2.84589	4.58962	4.84591	1.12529	0.590026	4.3993	4.99518	5.44364	2.98019	2.00321	2.67158	4.61465	6.85424	5.69321
Sspon.001A0005190	1.06591	0.675853	1.40146	2.02515	1.83886	0.486124	0.442519	1.75778	1.87399	1.40261	1.17898	0.78119	0.774084	1.42015	2.26947	1.53096
Sspon.001A0005191	3.87501	2.59716	13.0009	11.6041	20.657	1.02796	0.963937	12.8941	9.03097	9.77363	1.0966	1.17991	1.09282	6.61141	6.48615	7.47663
Sspon.001A0005200	3.81229	3.39942	3.06709	3.76262	4.8326	1.94274	1.45718	1.57564	3.54207	3.0333	3.7416	2.77886	1.6675	4.03801	4.85072	4.58103
Sspon.001A0005210	4.45156	4.29616	5.5688	3.39529	3.7281	0.787331	0.929162	1.32813	1.94216	2.3466	2.45287	2.58085	3.44072	4.58871	2.7779	3.56909
Sspon.001A0005220	1.12706	1.40924	1.81912	1.9711	1.49743	1.34458	0.425935	0.415977	0.907277	1.15196	0.980101	1.29955	1.4401	1.2889	1.19882	2.05331
Sspon.001A0005230	0.765605	0.42592	0.894245	0.375702	0.230699	0	0	0	0	0	0	0.0593667	0.310209	0	0.0784405	0.203134
Sspon.001A0005231	4.24098	3.01007	12.8309	10.5359	20.1513	1.73775	1.96804	16.9351	10.9395	10.65	1.11887	0.951205	1.0827	5.63434	8.35015	7.85794
Sspon.001A0005240	1.69779	1.45163	1.47229	1.56512	2.50397	0.753101	0.979035	1.03881	1.77797	1.40448	1.35421	1.32644	0.794149	2.0556	1.90831	2.05418
Sspon.001A0005250	8.17982	13.0646	24.351	22.599	11.5072	1.80385	1.90554	22.7111	16.0924	7.17921	2.00109	1.8811	1.65225	2.00512	3.3957	1.7144
Sspon.001A0005260	1.35973	1.37058	6.28398	4.95012	4.19293	0.177744	0.193598	2.08161	3.55067	1.94444	0.319966	0.304465	0.358182	1.70761	1.4252	1.81316
Sspon.001A0005270	13.7541	16.1981	9.25231	7.25039	7.93206	3.89694	7.60963	0.880852	2.91874	4.14444	13.6924	12.7179	13.8068	5.06411	4.88146	4.11526
Sspon.001A0005280	2.89439	1.90966	1.97661	2.80588	1.57433	0.524369	2.57728	2.82676	0.745234	1.76642	2.87695	1.98231	1.74366	2.63387	2.28868	4.21812
Sspon.001A0005281	15.014	15.7716	0.586303	15.6567	17.0935	11.7796	8.88197	0	3.21241	6.50502	30.0845	21.6842	17.2646	0.764016	1.1726	1.60337
Sspon.001A0005300	0	0	0	0	0	0	0	0	0	0	0	0	0	0	0	0
Sspon.001A0005310	6.19716	5.71509	3.05943	4.51119	4.10902	3.05854	3.7063	1.09183	5.08202	2.28863	2.83195	5.1881	4.34562	1.91216	2.40105	1.46519
Sspon.001A0005320	26.4106	27.5643	14.4682	14.217	11.9827	15.2131	14.7677	4.65399	10.2388	9.28818	21.1138	20.6693	16.6475	7.27093	7.53142	6.66623
Sspon.001A0005330	0	0	0	0	0	0	0	0	0	0	0	0	0	0	0	0
Sspon.001A0005340	0	0	0.520118	0.246152	0.29845	0	0	3.8331	1.67066	0.197208	0.190464	0	0.0577401	0.732762	0.714647	0.731831
Sspon.001A0005350	11.0616	8.49873	18.5378	6.26662	2.46577	0.527449	1.72832	2.27495	0.749584	0.888402	0.256958	0	0	0.396986	0	0.164074
Sspon.001A0005360	0	0	0	0	0	0	0	0	0	0	0	0	0	0	0	0
Sspon.001A0005370	0.153127	0.114042	3.3471	4.01813	0.98896	4.3926	0.927848	0.684983	3.12494	5.36872	1.55629	1.50081	0.878289	1.76776	1.34631	1.4371
Sspon.001A0005380	72.3557	80.5299	16.2542	31.8247	19.8657	46.1182	87.0706	5.1348	13.1796	16.7113	14.3966	12.8742	8.82489	7.25361	5.36036	4.66598
Sspon.001A0005381	0	0	0	0	0	0	0	0	0	0	0.481994	0.658855	0.574276	0.153951	0.123015	0.0423666
Sspon.001A0005390	0	0	0	0	0	0	0	0	0	0	0	0	0	0	0	0
Sspon.001A0005400	0	0	0	0	0	0	0	0	0	0	0	0	0	0	0	0
Sspon.001A0005410	0.862903	0.507688	0.792757	1.41088	1.62167	0	0.720536	0.178492	0.467561	0	0.81137	0.615534	0.535106	0.593538	0.537471	0.507509
Sspon.001A0005411	1.35967	1.82347	0.240975	0.0846933	0.34669	5.05349	1.01205	0	0.220402	0.130218	3.52966	5.77223	7.07037	3.85589	3.96026	3.70299
Sspon.001A0005430	0	0	0	0	0	0	0	0	0	0	0	0	0	0	0	0
Sspon.001A0005431	1.62943	2.64737	72.164	31.8997	41.6627	5.94088	2.35389	71.4592	29.8754	35.9644	2.52219	3.966	2.13197	38.1449	45.9426	38.2338
Sspon.001A0005460	1.48162e-06	2.12878e-05	0.0996456	5.10448e-06	3.35064e-06	7.62318e-05	0	1.92661e-06	5.49442e-06	0	2.24166e-05	1.79323e-05	1.9528e-05	0.122593	1.36315e-05	5.15828e-06
Sspon.001A0005461	0.166087	0.0931928	2.37461	0.735915	0.373486	0.159072	0	2.5965	0.567867	0	0.0591766	0.105689	0.0740195	0.601463	1.11216	0.836259
Sspon.001A0005470	0	0	0	0	0	0	0	0	0	0	0	0	0	0	0	0
Sspon.001A0005480	0	0	0	0	0	0	0	0	0	0	0	0	0	0	0	0
Sspon.001A0005490	0	0	0	0	0	0	0	0	0	0	0	0	0	0	0	0
Sspon.001A0005491	5.23109	6.91553	2.32729	4.11188	3.99168	2.87078	3.06614	4.48661	4.5561	5.7398	4.06771	4.99805	4.58483	5.06103	4.34928	5.06374
Sspon.001A0005510	0.0461549	0	0.0395869	0.00999845	0	0	0.187196	0	0	0.124039	0.0532076	0.00508601	0.0193611	0	0	0
Sspon.001A0005530	0	0	0	0	0	0	0	0	0	0	0	0	0	0	0	0
Sspon.001A0005531	5.13286	3.90166	4.00801	3.97658	3.92934	5.30071	3.62722	3.46468	5.68274	3.80417	4.46578	3.79175	3.41642	4.55512	3.797	4.89253
Sspon.001A0005532	4.97235	5.24285	5.11065	12.0126	13.2315	3.11324	1.6762	3.09207	10.5776	11.5476	7.39498	5.19363	4.67621	12.1833	8.58223	10.6733
Sspon.001A0005550	1.67249	1.60001	2.29026	2.95034	2.60296	1.74179	1.69293	2.02003	2.35057	2.65858	3.26625	2.9711	3.10686	4.21406	3.82872	3.63914
Sspon.001A0005551	4.13728	4.5139	10.4921	10.5653	12.9511	3.10145	2.64958	8.83919	11.9956	7.254	5.97124	4.51813	5.38978	11.8256	10.5735	12.4066
Sspon.001A0005570	0	0	0.235833	0	0	0	0	0	0	0	0	0	0	0	0	0.64169
Sspon.001A0005580	0.884075	0.421618	0	0.542227	0	1.35778	1.85601	0	2.64863	1.42976	0.943092	1.81299	1.42871	4.98191	5.2103	5.0616
Sspon.001A0005590	0	0	0	0	0	0	0	0	0	0	0	0	0	0	0	0
Sspon.001A0005600	0	0	0	0	0	0	0	0	0	0	0	0	0	0	0	0
Sspon.001A0005610	0	0	0	0	0	0	0	0	0	0	0	0	0	0.0168916	0	0
Sspon.001A0005620	0	0	0	0	0.010799	0	0	0	0	0	0	0	0	0	0	0
Sspon.001A0005630	0.250803	0.419495	0.245512	0	0	0	0.295013	0	0	0.4549	0.785985	0.307555	0.535904	0	0	0
Sspon.001A0005640	2.44093	2.32802	2.95897	2.54146	2.53297	2.32866	1.74457	2.58508	3.0187	2.90487	2.64244	2.6913	2.32385	2.8154	2.81228	2.60927
Sspon.001A0005650	0.0242445	0.108588	0.179947	0.0246187	0	0	0	0.155384	0	0.122345	0.179896	0.0608613	0.280451	0.317208	0.174263	0.343391
Sspon.001A0005660	2.81882	2.60675	3.67538	2.68834	3.07313	2.84326	2.14981	2.92414	3.2448	3.99835	2.84381	2.73731	2.52034	2.91633	3.00035	2.83555
Sspon.001A0005670	1.58847	1.36194	1.45683	1.08014	1.05596	0.0730266	0	0.934378	0.390563	1.47499	0.746333	0.831863	0.705932	1.79553	1.58195	1.4419
Sspon.001A0005680	0	0	0	0	0	0	0	0	0	0	0	0	0	0	0	0
Sspon.001A0005681	3.99281	3.22494	1.40837	0.141398	0	1.13848	4.84448	2.47533	0.268948	0.319714	0.428177	0.159821	0	0	0	0
Sspon.001A0005690	8.0252	9.75466	2.41209	5.08272	3.23484	6.83293	5.53449	0.324982	1.85817	1.57366	25.8301	18.9852	23.9673	4.66645	6.26593	6.01639
Sspon.001A0005700	0	0.0673743	0	0.0609733	0.0601268	0	0	0	0	0	0.0959152	0	0	0	0.157617	0.0406492
Sspon.001A0005701	149.98	198.836	71.9377	38.8621	19.806	54.1654	69.2796	153.825	13.2795	15.3568	127.408	135.527	128.909	40.4594	45.7448	45.6663
Sspon.001A0005730	0	0	0	0	0	0	0	0	0	0	0	0	0	0	0	0
Sspon.001A0005740	3.94394	4.13527	3.32032	4.58143	3.15892	2.15499	2.86346	2.4774	4.18211	4.96147	4.24307	4.72756	3.1195	3.09559	3.62016	3.01187
Sspon.001A0005750	0	0	0.573134	0	0	0	0	2.38652	0	0	3.619	8.28739	16.1484	5.24474	5.49609	8.45119
Sspon.001A0005760	0.0469098	0	0.317383	0.305907	0.572757	0.35485	0.128772	1.2985	0.253337	0.298567	0.0838475	0.0319955	0.0915242	0.646098	0.495655	0.539009
Sspon.001A0005770	11.8981	13.6425	4.39103	5.85842	7.37198	3.28028	2.09034	2.94963	7.18532	3.33823	7.14387	9.64728	10.2227	8.27849	9.79956	10.8153
Sspon.001A0005780	0.222496	0	0.854174	0.228795	0.447908	0	0	0	0.784608	0	0.904834	1.04664	1.23302	1.05118	1.11975	1.45377
Sspon.001A0005790	0.646029	0.879156	0.214608	0.475747	0.313017	0.149614	0.325845	0.159127	0.320325	0.125893	0.754137	0.997856	1.23852	0.67811	0.619295	0.558469
Sspon.001A0005800	0.0596742	0.133649	0	0.0727074	0	0	0	0	0	0	0.151861	0.107911	0.069051	0.0390492	0.140415	0.0805149
Sspon.001A0005801	0.143349	2.31446	1.6078	2.68458	2.08692	0	0.693295	1.373	2.92563	3.47245	2.38412	2.2093	0	5.52796	1.99373	4.57338
Sspon.001A0005810	0.0387173	0.0614915	0.0273827	0.0276144	0	0.075798	0	0	0	0.0425105	0.0147283	0.0281872	0.0401965	0.0226872	0.0271951	0.018663
Sspon.001A0005820	0	0	0	0	0	0	0	0	0	0	0	0	0	0	0	0
Sspon.001A0005830	0	0	0	0	0	0	0	0	0	0	0	0	0	0	0	0
Sspon.001A0005840	1.67444	1.33388	3.75269	4.68363	1.26245	0.398476	0.325362	1.35473	1.13791	0.653785	1.38622	1.43816	1.3688	2.61932	2.58687	2.38213
Sspon.001A0005850	2.15767	1.20917	4.05048	7.38788	1.61911	0.309178	0.673178	1.62166	1.89006	0.82106	1.42593	1.54881	1.73857	3.48641	2.64084	2.96066
Sspon.001A0005851	2.14669	2.5725	0.350414	0.400365	0.269707	0.215448	0.443136	0.101821	0.119598	0.0402858	3.78979	4.8152	3.69775	1.79183	1.73811	1.8253
Sspon.001A0005870	6.24898	6.61078	1.30622	0.167012	0.164376	8.58519	7.44747	2.3086	0	0.129091	1.70136	1.70994	2.27683	0	0.0707703	0.0487787
Sspon.001A0005880	26.5389	36.0988	4.76839	4.76191	4.60397	24.7677	25.1967	4.05789	5.37592	5.65519	41.026	43.9715	60.4432	27.0546	29.5226	29.5863
Sspon.001A0005890	1.49566	2.01063	1.53067	2.11012	1.63983	1.65037	2.98399	1.45974	3.53097	2.68913	4.24359	4.89926	3.9032	3.03511	3.289	3.69701
Sspon.001A0005900	0.508441	0.203751	0.263297	0.286481	0.0931061	0	0	0	0.528276	0	8.60163	6.5	6.46661	4.16065	3.89666	3.87529
Sspon.001A0005910	14.9905	17.1572	8.65635	54.7083	51.9787	19.8372	42.7536	2.35765	62.2768	84.0396	20.7031	29.6396	23.1459	12.7274	10.0238	10.1615
Sspon.001A0005920	0.15538	0.108864	0.472334	0.423513	0.25254	0.228364	0.0829447	0	0.0542763	0.0640637	0.217053	0.294444	0.197404	0.398517	0.280236	0.42046
Sspon.001A0005921	0.0568282	0.0636971	0	0	0.0618293	0.0469871	0.0512016	0	0.460629	0.088976	1.4743	0.965633	1.24533	0.145593	0.13595	0.0633792
Sspon.001A0005930	0.255352	0.178828	0.664573	0.507402	0.915414	0	0	0.538206	0	0	0.30527	0.25743	0.431862	0.41856	0.376272	0.517636
Sspon.001A0005931	1.79894	3.33834	3.81818	1.52374	2.30499	0.352341	0.490186	0.798868	1.11519	1.45993	0.428935	0.9532	0.967945	3.3294	1.88954	3.92704
Sspon.001A0005940	0.612983	0.0103089	0.000287741	2.0837	0.611396	1.32911	1.10682	2.28877	2.37067	2.04535	1.02203	0.888194	0.000180283	1.33921	1.01207	0.978095
Sspon.001A0005950	0	0	0	0	0	0	0	0	0	0	0	0	0	0	0	0
Sspon.001A0005960	0	0	0	0	0	0	0	0	0	0	0	0	0	0	0	0
Sspon.001A0005970	0	0	0	0	0	0	0	0	0	0	0	0	0	0	0	0
Sspon.001A0005980	0	0.116917	0.14922	0	0	0	0	0.470216	0	0	0	0	0	0	0	0.0280541
Sspon.001A0005990	0	0	0	0	0	0	0	0	0	0	0	0	0	0	0	0
Sspon.001A0006000	0	0	0	0	0	0	0	0	0	0	0	0	0	0	0	0
Sspon.001A0006010	0	0.0172078	0.00766112	0	0.0152713	0	0	0	0.0404997	0.0476899	0.0164808	0	0.0149929	0.0253877	0.0202881	0.0208861
Sspon.001A0006011	11.6729	7.01383	0.825275	0.849816	1.41559	4.09485	6.06391	0.586109	0.845251	0.297441	18.7043	16.8138	12.4527	3.16735	2.2295	2.81353
Sspon.001A0006012	9.812	8.49861	11.7312	9.54637	11.3412	6.33373	8.18368	6.2912	6.96168	9.22772	9.37571	8.7132	7.83058	8.55999	7.32041	9.30223
Sspon.001A0006013	0.723838	0.91022	3.64609	3.45754	2.17994	0.411194	0.56181	6.78361	2.11617	2.33794	1.16607	1.18354	1.5458	7.81005	8.58043	7.29913
Sspon.001A0006030	0.542523	0	0.25784	0	0	0	0	0	0	0	0.271889	0.249965	0	0	0.336857	1.05124
Sspon.001A0006040	0	1.42199	0.589363	2.10166	0.661631	0	0	0	0	0	0.591408	0.52523	0.534811	2.77761	3.69087	3.08704
Sspon.001A0006050	0	0	0.680544	0.943628	0.100241	0.445864	0	3.62418	0	0	0.103571	0	0.047071	1.92148	0.319847	1.29195
Sspon.001A0006060	0	0	0	0	0	0	0	0	0	0	0	0	0	0	0	0
Sspon.001A0006070	0	0	0	0	0	0	0	0	0	0	0	0	0	0	0	0
Sspon.001A0006080	0	0	0.099209	0	0	0	0	0	0	0	0	0	0	0	0	0
Sspon.001A0006090	1.69065	1.89026	1.57655	3.29946	2.59364	13.681	5.11125	2.81344	7.33719	8.15184	6.19966	6.21864	3.09612	5.23133	3.90278	4.52296
Sspon.001A0006100	0	0	0	0	0	0	0	0	0	0	0	0	0	0	0	0
Sspon.001A0006110	0	0	0	0	0	0	0	0	0	0	0	0	0	0	0	0
Sspon.001A0006120	3.54656	3.79033	9.65437	6.01763	10.1452	0.36968	0.806545	1.62496	1.31581	2.45865	3.02652	3.73553	2.91074	5.6133	5.99003	5.77053
Sspon.001A0006130	0.470762	0.461008	3.4137	2.85639	2.1712	0.552827	0.0601813	4.87334	1.49991	1.53494	0.283031	0.420152	0.400488	6.23444	7.3001	7.3448
Sspon.001A0006140	0.217526	0.208435	0.750244	0.798134	0.700426	0.191678	0.418237	0.411197	0.95499	0.484118	0.704174	0.417421	0.603064	1.56738	1.12112	0.939139
Sspon.001A0006150	0.847439	0.536397	1.1278	1.02645	1.54573	0.117468	0.384012	1.1279	1.08876	1.18635	0.965192	1.17809	0.815109	1.65224	1.69284	1.73956
Sspon.001A0006151	3.09682	2.98385	13.849	8.71806	7.32509	0	1.42355	14.305	8.22687	3.27558	4.19334	5.20001	5.77001	11.1799	14.2799	11.1741
Sspon.001A0006152	6.9326	5.89706	10.2806	10.3909	15.4786	4.59895	4.19924	5.17423	11.6073	14.1226	7.56962	10.106	10.509	10.4877	11.6419	9.71129
Sspon.001A0006160	1.12634	1.06863	0.110548	0.114758	0.395261	0	0	0	0	0	0.0590377	0.444465	0.590429	0.182371	0	0.30136
Sspon.001A0006170	1.68746	2.066	3.73103	2.97472	3.70196	0.926844	0.458836	1.43483	1.50299	1.06353	2.22487	2.18478	1.66152	3.71883	4.27005	3.86635
Sspon.001A0006180	0.196905	0.132224	0.194618	0.240055	0.630798	0	0	0	0	0	0.0833481	0.236623	0.265277	0.257233	0.565255	0.477497
Sspon.001A0006190	0.557067	0.46949	1.00167	1.0989	1.14065	0.104884	0.228345	0.445491	0.149782	0.529473	0.568105	1.02748	0.462379	0.87544	0.9205	0.568909
Sspon.001A0006200	0	0.234495	0	0	0.140909	0	0	0	0	0	0	0.0684025	0.0663691	0	0	0
Sspon.001A0006210	3.03949	2.30858	3.07082	3.90881	3.85655	0.451207	0.294878	1.15303	2.25329	1.44284	1.6477	2.06651	0.908274	3.07927	3.9678	4.09067
Sspon.001A0006220	0.362287	0.404675	0.20357	0.263453	0.622449	0	0	0	0	0	0.108786	0.307581	0.247276	0.335964	0.201338	0.0693685
Sspon.001A0006230	0	0	0	0	0	0	0	0	0	0	0	0	0	0	0	0
Sspon.001A0006240	0	0	0	0	0	0	0	0	0	0	0	0	0	0	0	0
Sspon.001A0006250	0	0	0.0264533	0.0809668	0.159728	0	0	0.11046	0	0.0872198	0	0	0	0	0	0
Sspon.001A0006251	4.7562	4.95401	1.01573	1.49846	0.498885	2.50732	1.3704	0.339172	1.33471	1.05601	2.11612	1.91288	1.47623	1.48332	1.45869	1.79347
Sspon.001A0006260	0.520368	0.804534	0.514797	0.566219	0.260422	0	0	0	0.424296	0	0.577603	0.621596	0.561077	0.668407	1.14914	0.985723
Sspon.001A0006270	0	0	0.1369	0	0	0	0.122613	0	0	0	0	0	0	0.0678413	0.108419	0.0933012
Sspon.001A0006271	3.1221	1.48717	3.82761	2.91093	0.628892	0	0.97546	7.89802	0	1.49171	4.32771	5.27854	4.81668	2.15971	8.24193	4.79035
Sspon.001A0006272	2.65982	3.61836	19.0011	11.5468	15.3832	3.23644	4.71347	23.4396	8.6457	8.93657	6.22475	6.30031	5.35971	14.8195	14.5983	18.4136
Sspon.001A0006280	0	0	0	0	0	0	0	0	0	0	0	0	0	0	0	0
Sspon.001A0006290	1.22653	1.18538	0.355595	0.400411	0.406455	0.386571	0	0.152242	0.275904	0	0.401956	0.583504	0.482005	0.805445	0.379582	0.493216
Sspon.001A0006291	0.207557	0.0766511	0.116553	0.266458	0	1.35115	0	0	0	0	0.0706404	0.0982624	0.336958	5.00403	2.64345	5.87384
Sspon.001A0006300	1.39839	0.782316	9.38368	2.96762	1.35899	0.999344	2.17967	8.55973	1.06754	0.981454	0.434816	0.986971	0.593093	1.7447	1.39413	1.38425
Sspon.001A0006310	1.46956	0.804652	13.719	5.16126	2.21928	1.12345	1.2338	6.27554	4.70659	1.88166	1.78872	1.62634	0.649041	4.17148	3.55338	4.6307
Sspon.001A0006320	0.497713	0.902367	0.358803	0.346009	0.552434	0.376522	0	0.218334	0.146592	0	0.404614	0.752995	0.72556	1.14829	1.1747	1.0067
Sspon.001A0006321	0.355663	0.275504	0.0810671	0.166817	0.0821799	0	0	0	0	0	0.202475	0.287252	0.039454	0.334792	0.285356	0.718244
Sspon.001A0006322	0.0498077	0	0.294101	0	0.29946	0	0	0	0	0	0	0	0	0.323637	0.398678	0.712661
Sspon.001A0006330	0	0	0	0	0	0	0	0	0	0	0	0	0	0	0	0
Sspon.001A0006340	0.765327	0.205358	3.10808	3.37822	0.827962	1.50768	0	3.6378	1.16261	2.00971	0.451888	0.335269	0.234798	4.28505	2.568	2.44728
Sspon.001A0006350	49.7263	43.6245	67.6845	17.1862	6.9566	52.1188	41.576	54.995	9.77573	9.13258	12.6087	8.76087	4.40799	5.89841	6.02015	5.14666
Sspon.001A0006351	21.6817	27.3519	6.2941	9.22731	5.36164	19.2829	12.2533	6.36724	9.74237	6.17611	9.84725	16.1347	15.2943	10.8086	10.109	9.99129
Sspon.001A0006370	10.0497	14.5912	2.56561	4.69401	2.96238	15.7467	8.96067	3.18412	4.77815	3.13443	5.65394	9.37417	9.20438	6.31017	5.38592	5.0759
Sspon.001A0006380	78.9251	60.0744	117.733	24.3999	10.1638	101.948	83.7372	117.352	16.5413	13.494	17.412	11.1208	5.29478	7.16487	8.81448	9.40361
Sspon.001A0006390	0.106101	0.00839118	1.51139	0.571778	0.34318	0.539181	0.0409278	1.42755	0.637496	0.371669	0.584934	0.654998	0.68757	1.07841	1.13807	1.09786
Sspon.001A0006400	0.0571319	0	6.01092e-06	2.38016e-06	2.00203e-07	0.127841	0	0.000168458	2.1792e-05	2.85286e-05	2.48585e-07	3.3924e-07	3.1063e-06	3.89503e-07	2.88827e-07	4.13712e-06
Sspon.001A0006410	2.61145	1.80503	2.41268	0	0	0	0	0	0	0	0.833033	0	0.983443	3.22481	3.56594	2.57249
Sspon.001A0006420	1.40926	1.01467	1.93233	1.56522	1.66574	0.659459	0.47895	2.16227	1.08542	0.967637	0.626025	0.740543	0.84352	0.893834	1.30852	1.24331
Sspon.001A0006430	2.84997	1.99382	4.34219	3.47277	3.58599	1.11486	1.46957	2.49711	2.87947	2.54285	1.64398	1.36778	1.35765	2.47594	1.55044	2.22391
Sspon.001A0006450	0.109312	0.122045	0	0	0	0	0	0	0	0	0	0	0	0	0	0
Sspon.001A0006451	1.92761	1.22005	0.604334	1.0051	1.77015	0.639355	0.683962	0.206828	0.727675	0.966363	1.14286	0.942755	0.585529	1.18987	0.722808	1.07052
Sspon.001A0006460	0	0	0	0	0	0	0	0	0	0	0	0	0	2.24692	0	0
Sspon.001A0006470	3.05522	2.23826	2.1582	2.81307	1.52801	0.581704	0.176947	1.09829	1.51044	3.5563	4.55505	3.61338	1.16931	1.37008	7.64281	4.01639
Sspon.001A0006480	0.603089	0.357884	5.48921	2.18594	1.66815	1.48489	0.651897	3.50661	1.32039	1.04014	0.788429	0.676465	0.665113	3.18076	3.33818	3.99303
Sspon.001A0006490	0.569443	0.203159	0.519931	0.610124	0.150325	0.577107	0	0	0	0	0.497158	0.489592	0.271263	0.654594	0.964407	0.666515
Sspon.001A0006500	0.183132	0.146287	4.59628	3.9309	3.45968	0.551842	0	1.88431	1.2789	0.811516	0.230328	0.159976	0.251534	2.65618	1.75209	1.98191
Sspon.001A0006510	0.811471	0.705732	0.355623	0.825206	1.08372	0.738347	1.20816	0	0.525605	1.24318	0.0951106	0.0898354	0.172967	0	0.351936	0.121183
Sspon.001A0006511	3.07145	3.0803	3.32063	3.30181	4.07614	1.55938	2.73812	3.43369	3.31176	2.77578	2.99425	2.63705	3.74072	3.71591	4.22276	3.91864
Sspon.001A0006512	0	0.0926133	3.60713	0.379683	0.169991	0.4969	0	8.15748	0.973636	0	0	0	0.100337	1.8209	1.27595	0.192986
Sspon.001A0006520	0.776298	0.842754	3.09977	1.72512	1.19937	1.09614	0.586769	8.04537	2.74124	1.64719	5.21367	5.26303	10.5322	5.5612	5.41788	6.40703
Sspon.001A0006530	8.42073	5.69348	10.3933	2.93753	1.15112	3.78996	4.58254	8.52668	5.11031	5.22377	0.851483	1.90684	2.15156	1.03222	1.77892	1.55606
Sspon.001A0006540	0	0	0	0	0	0	0	0	0	0	0	0	0	0	0	0
Sspon.001A0006550	11.5907	11.6954	15.5431	16.7924	28.6362	3.0289	2.21289	18.7982	12.1301	21.2606	10.0398	11.9575	7.87374	11.4543	7.3211	7.32841
Sspon.001A0006560	8.84855	11.6989	4.78143	7.69713	2.83575	1.65712	10.7953	0.563375	1.17107	2.62671	0.980146	0.497231	0.758461	0.148226	0.133248	0.0545217
Sspon.001A0006570	0	0	3.80699	4.74657	2.7457	0	0	0	2.21508	2.65011	0	0	0	2.22093	2.83854	2.95403
Sspon.001A0006580	0	0	2.04895	8.57021	2.57023	0	0	0	0	0	0	0	0	2.86551	4.50421	2.34486
Sspon.001A0006590	3.18495	2.02196	0	0.0875065	0.603428	1.40178	0.764464	0	0.124762	0.295017	0.863608	0.0859222	0.123994	0.140307	0	0.115792
Sspon.001A0006591	0	0	0	0	0	0	0	0	0	0	0	0	0	0	0	0.020841
Sspon.001A0006600	5.85065	4.85898	6.27363	7.33167	7.14921	1.67838	1.71694	5.30174	4.82735	4.66479	1.74975	1.90389	2.57493	5.82207	5.80023	6.14954
Sspon.001A0006601	0.101447	0	0.2418	0.0857498	0.23478	0.234323	0	0.049997	0	0	0.0952318	0.060273	0.0673635	0.114239	0.354715	0.352463
Sspon.001A0006620	0.0565341	0	0.0561367	0.0573286	0	0	0	0	0.157632	0	0.0902994	0	0.0547507	0.0928397	0	0.0382594
Sspon.001A0006630	0	0	0.221145	0	0	0	0	0	0	0	0	0	0	0	0	0
Sspon.001A0006640	2.05411	2.31558	8.37021	4.98336	6.28968	1.94944	2.8545	14.6558	13.3056	10.493	0	0.648022	0.37176	2.46064	1.86364	1.30617
Sspon.001A0006650	5.25767	6.52043	7.55922	7.03255	5.38602	1.67166	1.07669	1.89405	3.22289	6.17259	4.84553	4.51681	4.88197	6.07595	7.93607	8.11522
Sspon.001A0006660	0.383635	0.271786	2.23033	0.0703816	0.441716	0.275823	0	1.20337	0.360361	0	0.738076	0.72048	1.08933	2.17517	1.93613	1.20419
Sspon.001A0006670	0.293398	0.364701	0.980921	0.137186	0.210561	0.338998	0	1.4558	0.268738	0	0.604347	0.917815	1.01677	2.32437	2.00989	1.84844
Sspon.001A0006671	0	0	0	0	0	0	0	0	0	0	0	0	0	0	0	0
Sspon.001A0006680	2.42903	1.65905	10.0002	11.0562	13.2702	3.82885	2.06178	5.22263	10.7845	8.21807	3.30377	4.25938	4.50471	12.6848	13.039	13.4096
Sspon.001A0006690	0.431145	0.514482	3.62195	1.08963	1.04608	0.0432533	0.0589072	2.70537	1.51654	0.163804	0.492682	0.524129	0.950737	3.25905	1.93655	2.21728
Sspon.001A0006691	1.8028	1.5067	0.389115	0.614209	1.218	0	0.696801	0.113631	1.14025	0.98676	0.548357	0.69348	0.45018	0.853115	0.693678	0.925108
Sspon.001A0006700	0.667488	1.4568	1.64429	4.78182	7.29717	0.277859	0	0.244079	1.45153	2.8078	0.678625	0.251194	0.37333	1.62932	0.909794	1.37624
Sspon.001A0006710	0.891796	0.259712	1.02064	1.10596	1.74188	0	0	0.728699	0.415172	0.491651	0.232387	0.0218757	0.0422564	0.717821	0.0573566	0.214976
Sspon.001A0006720	0.458822	0.515282	1.65449	2.92955	3.56169	0.134189	0.292215	1.99699	2.77773	2.03237	0.453696	0.720862	0.240733	1.80648	2.09551	2.83104
Sspon.001A0006730	0	0	0	0	0	0	0	0	0	0	0	0	0	0	0	0.0161433
Sspon.001A0006740	3.97064	4.06742	63.4372	59.6061	75.5534	15.6485	11.3838	79.5472	97.0663	85.7964	20.849	23.4782	11.6128	29.0751	29.5231	28.8607
Sspon.001A0006741	0.333312	0.102818	7.37802	2.37418	5.40335	1.93708	0	1.07932	5.24631	8.4797	1.44909	0.868498	0.923695	4.93982	5.54313	3.94082
Sspon.001A0006750	3.6023	2.51305	15.7223	15.3941	19.3711	7.50216	1.92514	13.2396	17.4672	10.8789	5.00542	6.75825	6.80249	16.1735	18.882	18.8135
Sspon.001A0006751	0.430601	0.394037	4.95379	1.21264	0.914072	0.766332	0.40143	7.05194	2.12803	1.04181	0.635106	0.710006	0.910816	3.20606	2.77196	1.48192
Sspon.001A0006752	1.61466	0.697913	0.741557	1.30673	0.931236	1.55495	0.56609	1.86234	3.43785	2.83726	1.53039	1.99565	3.5349	1.50008	3.218	2.58754
Sspon.001A0006770	0	0	0	0	0	0	0	0	0	0	0	0	0	0	0	0
Sspon.001A0006780	0	0	0	0	0	0	0	0	0	0	0	0	0	0	0	0.0313156
Sspon.001A0006790	1.61152	0.932488	18.0424	19.1942	22.1927	3.6343	2.30687	14.7671	16.8	18.415	7.10073	8.1389	3.34602	11.1978	9.83337	9.84977
Sspon.001A0006800	4.51035	4.50213	5.86889	5.51199	6.49891	1.36389	2.11329	3.57663	2.38772	1.73928	3.86251	4.1626	4.06268	4.77748	4.97793	5.32992
Sspon.001A0006801	0.039029	0.0875018	0.895825	0.188025	0.278138	0.229532	0	0.0612078	0.245488	0	0.0311521	0.142971	0.217212	1.5935	1.49091	2.00653
Sspon.001A0006810	0.589006	0.112809	0.803009	1.03632	0.472202	0	0	0	0.0995541	0	0.0353977	0.166875	0.386218	1.44838	1.21191	0.767302
Sspon.001A0006820	17.6105	12.2586	26.1722	20.7898	24.5519	25.6166	19.822	29.5516	20.8602	16.7305	17.365	15.3234	17.707	25.5133	22.4989	23.3814
Sspon.001A0006830	0	0	0	0	0	0	0	0	0	0	0	0	0	0	0	0
Sspon.001A0006840	14.9944	16.325	27.2357	23.0054	28.5951	20.7001	12.9391	32.3236	28.1468	26.5746	22.0584	23.674	21.7469	29.0286	31.2859	35.1651
Sspon.001A0006850	0	0	0	0	0	0	0	0	0	0	0	0	0	0	0	0
Sspon.001A0006860	0	0	0	0	0	0	0	0	0	0	0	0	0	0	0	0
Sspon.001A0006870	0	0	0	0	0	0	0	0	0	0	0	0	0	0	0	0
Sspon.001A0006880	0	0	0	0	0	0	0	0	0	0	0	0	0	0	0	0
Sspon.001A0006890	0	0	0.130592	0	0	0	0	0	0	0	0	0	0	0.401099	0.19724	0.203437
Sspon.001A0006900	0.0579553	0	0.58042	0.00839084	0	0.384948	0	0.351965	0.0503414	0.0323945	0.234079	0.422526	0.951223	0.593829	0.45276	0.931441
Sspon.001A0006910	0	0	0	0	0	0	0	0	0	0	0	0	0	0.888908	0	0
Sspon.001A0006920	0	0	0	0	0	0	0	0	0	0	0	0	0	0	0	0
Sspon.001A0006930	0	0	0	0	0	0	0	0	0	0	0.25885	0.047682	0.0470165	0	0	0
Sspon.001A0006940	4.95659	4.79527	5.82915	5.31334	6.55084	1.8849	2.66086	2.25028	2.32091	2.7165	5.44911	5.17612	3.89953	5.69889	8.18298	7.0121
Sspon.001A0006950	0	0.053717	0.0476284	0.0363874	0.0558434	0	0.0403178	0	0.0660123	0	0.108178	0.0518581	0.125507	0.0393997	0.18051	0.0324609
Sspon.001A0006960	0.142691	0.0824854	0.0815103	0.284492	0.236146	0.0917101	0.0499107	0.0973378	0.0654943	0.0385796	0.0459975	0.0334723	0.035865	0.0404998	0.0970928	0.0166661
Sspon.001A0006970	0.0238471	0.133776	0.0830312	0.0483285	0.0317871	0	0.140532	0	0.065742	0	0.135768	0.104939	0.185229	0.156998	0.261368	0.161684
Sspon.001A0006971	0.933861	0.67428	0.955362	0.931988	1.10944	0	0	0.369605	0.491411	0.580958	0.107623	0.169572	0.0815539	0.615969	0.427678	0.251304
Sspon.001A0006990	2.40506	3.53645	4.35834	3.92123	5.28959	0.544951	0	0.29109	0.970912	0.229338	1.86997	2.30717	1.71382	3.61924	4.42586	5.28946
Sspon.001A0007000	2.3701	2.14972	1.82728	1.64563	1.62403	1.39374	0.337283	0.658949	2.43126	1.43339	2.5208	2.73762	2.37487	2.1236	1.64812	1.82687
Sspon.001A0007001	5.31636	5.53424	5.53153	5.76551	4.52481	5.54879	4.69376	5.47651	8.72398	8.94287	5.14466	5.001	6.30725	5.04929	5.68078	5.91339
Sspon.001A0007020	2.06524	0.668751	6.61918	1.6494	0.708661	2.32676	1.16876	7.77599	2.88649	0.462136	0.501819	0.416394	0.31881	0.424303	0.279714	0.288785
Sspon.001A0007030	0.0136043	0	2.31101	0	0.0680228	0.548128	0	3.52463	0.151316	0.178563	0.072475	0.156097	0.206536	3.54666	6.18026	4.88786
Sspon.001A0007040	6.2909	4.54305	32.7402	8.33524	3.51827	13.4324	4.15261	20.7004	8.07272	6.24187	2.18504	1.52505	0.605417	1.31658	1.23367	0.762202
Sspon.001A0007050	0.0307425	0	1.74003	0.0113143	0.0307143	0.0742114	0	3.10958	0	0.0535216	0.110828	0.137106	0.0381445	2.40057	2.89225	3.53876
Sspon.001A0007060	0.00802068	0	0.0281617	0.0678065	0.043764	0.0142451	0	0.0100566	0.0773718	0.0738967	0.0259782	0.0212721	0.00304956	0.0172084	0.00515696	0.00530709
Sspon.001A0007070	0.179896	0.314157	0.0199167	0	0.0599275	0	0	0	0	0	0.299375	0.0814772	0.311206	0.296669	0.421459	0.434375
Sspon.001A0007080	0	0	0	0	0	0	0	0	0	0	0	0	0.0322474	0	0	0
Sspon.001A0007090	0	0.516904	0.147798	0	0	0	0	0	0	0	0.310299	0	0.281647	0.481779	1.15445	0.20037
Sspon.001A0007100	0	0.553373	0	0	0	0	0	0	0	0	0.295272	0.553122	0.671013	0	0	0
Sspon.001A0007110	4.43183	4.89604	0.646299	0.727276	0.828122	4.72507	4.81207	0.909338	0.23174	0.490415	4.7579	5.60776	8.12459	5.67917	6.11916	4.88617
Sspon.001A0007120	0	0	0.831742	1.49304	0.517282	0	0	0.862265	0	0	0.619263	0.659834	0.321604	2.32644	0.656043	1.92692
Sspon.001A0007130	2.00178	1.59771	2.62677	2.78877	4.06297	1.1591	0.903611	0.997566	1.97988	1.93064	0.914956	0.893064	0.954702	1.90395	1.70926	2.18703
Sspon.001A0007131	0.282167	0.175667	9.98036	1.18753	0.449553	0.247223	0.134712	12.6438	0.587458	0.346786	0.0666538	0.147575	0.0202061	3.65834	3.4231	2.81121
Sspon.001A0007132	1.57002	1.35373	0.144092	0.459755	0.834669	2.53242	2.83212	0	1.27677	2.77836	3.08152	4.50965	3.60188	1.03837	1.066	0.927371
Sspon.001A0007140	2.12576	1.60854	1.95294	1.98827	2.41882	1.6111	1.74645	0.938946	2.52894	2.9573	1.59221	1.01697	0.848669	1.26755	1.49453	1.1967
Sspon.001A0007150	0	0	0	0	0	0	0	0	0	0	0	0	0	0	0	0
Sspon.001A0007160	0	0	0	0	0	0	0	0	0	0	0	0	0	0	0	0
Sspon.001A0007170	1.26467	1.03716	1.53168	1.61051	2.70632	0.417769	0.357528	0.444803	0.574805	0.778441	0.726881	1.26144	1.04804	1.45816	1.17031	1.39538
Sspon.001A0007180	6.02509	1.04767	3.23124	1.14476	2.05421	0	0	0	0	0	0	0.570486	2.44633	1.11418	1.74572	0.907106
Sspon.001A0007190	0.0272991	0.0229835	12.7581	26.5097	25.2999	0.836497	0	6.49915	12.3557	12.2884	0.109489	0.0486623	0.278846	5.19347	3.7739	4.40488
Sspon.001A0007200	0.943387	1.17599	0.160316	0.194564	0.0522427	0	0	0	0.058585	0	0.105273	0.241845	0.232701	0.393125	0.177558	0.169096
Sspon.001A0007210	2.24873e-06	0.869013	0.800043	0.110182	0.421363	0	0	0	0	0	0	2.2941e-05	0.178183	0	0	0
Sspon.001A0007220	4.76612	2.62145	2.66476	4.10334	2.69406	0.761488	1.88037	2.12785	4.5501	3.41776	2.66547	2.3749	3.44817	4.42219	3.23641	2.23716
Sspon.001A0007230	0	0	0	0	0	0	0	0	0	0	0	0	0.107036	0	0.145292	0
Sspon.001A0007240	0.11735	0.131914	2.06704	0.0830683	0.0937509	0.0878812	0.215215	1.26679	0.455029	0.425138	0.0567586	0	0.0764916	2.05677	1.56855	2.1352
Sspon.001A0007250	0	0	0	0	0	0	0	0	0	0	0	0	0	0	0	0
Sspon.001A0007260	1.1278e-06	0.0174784	0.0728363	0.0631791	0.0936159	0	0	0	0	0	1.41025e-06	1.53291e-06	0.0170319	1.0013e-07	1.40002e-06	0.0843375
Sspon.001A0007270	0.0397793	0	0	0.000222653	0	0	0	0	0	0	0.0416234	0.0391272	0	0	0.0770684	0
Sspon.001A0007280	0.211473	0.334244	0.134585	0.13897	0.435791	0	0	0	0.213087	0	0.0922539	0.112323	0.249354	0.244017	0.16249	0.335469
Sspon.001A0007290	0.0656472	0.073548	0	0.0666207	0.0328408	0	0	0	0.185219	0	0	0.0881703	0.0634103	0	0.257839	0
Sspon.001A0007300	0.531276	0.487067	0.0930905	0.0773356	0.114152	0	0	0	0	0	0.0994209	0.224503	0.130161	0.184276	0.0736213	0.076131
Sspon.001A0007310	10.3081	12.6428	21.4066	21.1411	14.8903	12.0072	7.72521	13.5641	8.53893	8.18334	8.07146	6.75002	6.76344	18.9447	16.4226	17.1399
Sspon.001A0007320	57.0484	48.5481	14.4044	13.5814	9.65522	8.8108	10.4744	5.75728	5.00817	5.71093	10.6	8.14719	4.80219	6.00363	5.33662	5.49157
Sspon.001A0007330	21.2684	30.1987	24.1141	32.641	48.1387	13.2946	14.7706	24.6546	29.3406	34.5584	10.8145	13.4633	16.1283	20.3426	17.522	21.3297
Sspon.001A0007340	1.52142	2.03285	2.28695	2.2329	3.11791	1.08393	0.612085	0.811585	1.16498	2.61242	1.89093	1.49365	1.37785	1.69103	1.33385	2.46165
Sspon.001A0007341	4.09617	10.1821	13.7621	9.13717	5.63555	0	0	8.65028	0	6.42482	2.78856	1.54173	0.959765	15.1209	6.53163	7.31235
Sspon.001A0007360	15.2961	23.6002	26.9692	32.3695	31.6337	13.3312	7.08219	28.5882	31.7678	37.8751	12.6527	13.5431	10.058	16.1679	13.3064	15.2356
Sspon.001A0007370	0	0	0.665316	0	0	0	0	0.260257	0	0	0	0	0	0.372322	0.27047	0.265087
Sspon.001A0007380	0	0	0	0	0	0	0	0	0	0	0	0	0	0	0	0
Sspon.001A0007390	0	0	0	0	0	0	0	0	0	0	0	0	0	0	0	0
Sspon.001A0007400	0	0	0	0	0	0	0	0	0	0	0	0	0	0	0	0
Sspon.001A0007410	0.0564027	0.0629555	8.19271	4.17593	1.3007	0.477021	0.260408	11.8085	9.66593	2.61096	1.16279	1.2055	0.215018	7.48825	6.859	6.48887
Sspon.001A0007420	5.21004	6.01703	1.77853	2.11002	1.39279	2.22936	4.29999	1.91482	1.20749	2.44099	1.48249	1.50434	0.868304	2.30847	1.35586	1.88241
Sspon.001A0007430	0.290316	0.31963	0.137466	0.450321	0.292403	0	0	0	1.12554	2.69353	3.03807	2.52108	2.23284	1.5714	0.717272	0.373261
Sspon.001A0007440	0.217253	0.346958	0.229384	0.0473539	0.0777269	0.574217	0	0.82121	0	0	0.245342	0.0772071	0.0892335	0.227244	0.36316	0.375193
Sspon.001A0007450	0	0	0.843642	0.0149509	0	0	0	5.14039	0	0	0	0	0	29.9336	28.121	23.9363
Sspon.001A0007460	2.56067	3.16826	0.543572	0.992331	0.174184	8.6478	3.4269	1.74242	1.49457	1.13669	2.11299	2.07258	2.67945	3.34308	4.21519	3.44152
Sspon.001A0007461	1.01127	1.12594	6.22159	7.8713	0.967029	0	0.466608	1.73293	1.96881	7.99965	0.150123	0.234257	0.159205	0.0773542	0.278129	0
Sspon.001A0007480	0.244126	0.520357	0.574627	0.371094	0.475934	0.377928	0	0	0.134797	0	0.0303939	0.13628	0.122424	0.341434	0.401234	0.297863
Sspon.001A0007490	0	0	0.614585	0	0	0	0	3.52126	0	0	0	0	0	0.539174	0.471506	0.318342
Sspon.001A0007500	3.22704	3.57319	2.71574	3.39148	2.33507	2.46328	4.02377	3.36522	3.49718	2.9673	3.46981	3.70497	3.95001	3.26065	3.62286	3.83517
Sspon.001A0007510	1.06674	3.88155	2.82184	2.12376	5.15228	1.03131	1.87977	3.1068	10.1107	3.30141	1.4154	4.36592	4.30926	8.11158	9.68086	8.17615
Sspon.001A0007520	6.51569	5.4049	2.56202	5.14682	3.81151	3.89554	6.40547	5.30146	5.41409	3.45043	4.52822	4.40102	4.60837	1.98141	3.66247	3.57383
Sspon.001A0007530	5.79242	5.27782	9.7524	12.7318	8.20765	4.99853	6.28594	8.83812	5.44006	6.05705	3.44835	2.7121	0.859552	3.9394	3.78382	2.71451
Sspon.001A0007540	4.29821	3.20125	2.05979	3.51547	3.21914	3.2009	5.85713	1.99434	2.90017	2.80425	3.70688	2.67034	2.69844	1.50217	1.94097	2.0745
Sspon.001A0007550	0.633099	0.677218	0.129529	0.382304	0.290021	1.7798	0.866505	0.969333	0.324014	0	0.776753	0.595966	0.154387	0.523609	0.120451	0.0457745
Sspon.001A0007560	4.13653	5.51977	6.43889	6.07794	5.19659	0	0	0	0	0	3.37284	1.58476	2.61816	6.39083	7.79988	2.82025
Sspon.001A0007570	3.47967	2.66703	2.96329	4.17015	5.00814	3.68144	2.69517	3.66228	4.56217	3.7637	2.07564	2.62456	1.76831	6.84921	6.79743	4.97074
Sspon.001A0007580	2.61099	2.89235	0.746571	0.632902	0.490952	1.39021	1.92409	0.228891	0.152338	0.090019	3.50563	3.03841	4.92205	1.51473	1.27953	1.51751
Sspon.001A0007590	0.0660903	0.114702	0.0419411	0	0.0180101	0.137196	0.0746923	0	0	0	0	0.0306681	0	0.0198363	0	0.0245014
Sspon.001A0007600	0.0274505	0	2.49037	0.129885	0	0.071401	0	0.79924	1.29843	0	0	0.0370471	0	0.586268	0.900928	0.557504
Sspon.001A0007610	0	0	0	0	0	0	0	0	0	0	0	0	0	0	0	0
Sspon.001A0007620	1.5327	1.46385	1.51358	0.736855	0.877394	0.517144	0	0.403237	0.119116	0.334799	0.861891	0.850789	0.64196	0.61572	1.19091	1.23268
Sspon.001A0007630	0	0	0	0	0	0	0	0	0	0	0	0	0	0	0	0
Sspon.001A0007631	12.5275	11.2619	12.6723	11.8245	15.0597	7.84071	11.1043	15.7183	14.2407	19.4908	12.8201	11.4053	12.6047	13.9484	15.2761	12.9437
Sspon.001A0007640	21.4834	19.5259	34.7047	43.9518	71.2912	17.9356	6.79245	26.0068	37.7355	27.3765	20.4107	18.1087	18.6729	28.4752	30.3849	29.7951
Sspon.001A0007660	0	0	0	0	0	0	0	0	0	0	0	0	0	0	0	0
Sspon.001A0007661	12.5552	10.3957	28.7421	35.0148	24.2096	10.0205	20.5752	27.7464	38.99	43.3722	10.3044	10.1496	9.55362	8.88158	10.6538	8.98311
Sspon.001A0007690	40.9728	40.2454	68.2222	93.6704	149.919	45.0241	21.177	66.7444	110.64	93.1921	42.2791	46.2307	44.0737	64.5357	67.5629	69.5933
Sspon.001A0007700	0	0	0	0	0	0	0	0	0	0	0	0.361227	0	0	0	0
Sspon.001A0007710	6.86192	8.40772	7.02873	6.59769	8.07448	7.677	5.78265	5.67899	8.2645	10.1532	8.47245	7.92106	8.73214	10.2236	11.4796	10.6186
Sspon.001A0007720	0.746167	0.917627	3.29215	1.93105	3.20441	0.52093	0.507615	5.09126	4.23551	1.79955	0.530472	0.773932	0.857388	2.24156	2.12974	2.30191
Sspon.001A0007730	1.73247	1.73093	1.55213	1.8839	2.00578	0.117576	0.292544	0.342707	0.974334	1.02495	1.89509	1.66343	1.70062	2.11975	2.20516	1.74922
Sspon.001A0007740	0.753076	0.528105	1.99772	1.0336	1.11662	0.214278	0.840738	2.44804	2.27574	2.05596	0.53525	0.267492	0.580991	0.825652	1.04285	1.29564
Sspon.001A0007741	1.6953	1.62681	4.73162	5.31649	5.16716	2.41835	2.12442	3.57737	6.11219	8.62512	2.07668	1.98548	1.7384	2.57328	1.96088	1.95649
Sspon.001A0007760	0.0243165	0	0.66913	0.0492837	0	0.188172	0	0.40083	0	0	0.0519014	0	0	0.226737	0.511582	0.175823
Sspon.001A0007770	4.4223	3.34658	9.41951	8.4475	13.1822	0.647808	0.353207	4.33347	3.46045	4.3625	1.56967	2.18344	2.04077	6.24124	6.40311	6.54481
Sspon.001A0007771	0.0354752	0.0427202	0	0.312239	0.0485047	0.237774	0	0	0.237717	0.0800198	0.304875	0.468776	0.244731	0.0887818	0.125136	0.0920598
Sspon.001A0007790	2.11073	1.67446	22.7538	9.3391	10.2976	1.64385	2.75305	11.7792	16.3225	15.29	2.40927	1.95829	1.55539	5.55919	4.21763	4.92523
Sspon.001A0007800	0	0	0	0	0	0	0	0	0	0	0	0	0	0	0	0
Sspon.001A0007810	0	0	1.14575	0	0	0	0	2.27648	0	0	0.0770242	0.0364822	0	0.80018	0.446316	0.310387
Sspon.001A0007820	0	0	0	0	0	0	0	0	0	0	0	0	0	0	0	0
Sspon.001A0007821	0.351881	0.311942	0.2462	0.343743	0.623033	0.0940994	0.256156	0.225116	0.369393	0.494864	0.224734	0.667734	0.294601	0.346399	0.333801	0.327205
Sspon.001A0007840	0	0	0	0	0	0	0	0	0	0	0	0	0	0	0	0
Sspon.001A0007850	0	0	0	0	0	0	0	0	0	0	0	0	0	0	0	0
Sspon.001A0007860	0	0	0	0	0	0	0	0	0	0	0	0	0	0	0	0
Sspon.001A0007870	0	0	0	0	0	0	0	0	0	0	0	0	0	0	0	0
Sspon.001A0007871	0	0	0	0	0	0	0	0	0	0	0	0	0	0	0	0
Sspon.001A0007880	0.655859	0.877196	0.288567	0.267709	0.526514	0	0	0	0	0	1.36807	1.15523	1.36804	1.05703	1.85809	1.74809
Sspon.001A0007881	1.00753	1.06887	1.21114	1.63175	2.08341	0.225291	0.510955	2.69208	0.971812	1.62701	0.514339	0.585996	0.465436	1.12399	2.35227	1.41468
Sspon.001A0007882	0	0	1.32209	0.843464	0.145306	0.0590428	0	0.692929	0.645457	0.13251	0.170516	0.0151753	0	0.394492	0.47285	0.243895
Sspon.001A0007890	10.2578	8.04357	6.23558	2.67304	2.47635	6.79565	12.0266	6.45899	4.60372	3.71648	4.56646	4.06196	2.73246	3.93067	4.66919	4.95586
Sspon.001A0007900	4.22408	3.17726	3.58642	1.29883	0.962061	2.5441	3.81653	1.00577	1.05419	1.98705	1.99165	1.9188	1.05318	1.48668	1.94024	2.01107
Sspon.001A0007901	2.23884	2.0992	2.17303	1.91155	2.79376	0.997333	0.592539	1.35158	0.991795	1.06815	0.735517	0.946295	0.995871	2.47422	2.33756	2.76032
Sspon.001A0007902	1.30771	1.44547	2.14486	1.3854	1.70903	1.07782	0.335354	1.80169	0.604348	0.453471	0.710214	0.532989	0.822176	1.58138	1.95298	1.65764
Sspon.001A0007903	1.53727	6.40668	9.49714	7.46636	2.43095	1.45665	5.96236	8.43698	5.2495	15.2884	2.18513	7.80132	2.19976	6.35207	9.12521	1.09781
Sspon.001A0007910	0.886748	0.977695	1.13562	0.812497	1.20247	0.892254	0.421132	0.759978	1.29434	0.375417	0.551716	0.485796	0.644114	1.61236	1.21742	1.16096
Sspon.001A0007920	6.09851	6.08243	6.45941	2.68709	1.75966	6.23752	8.77493	2.62458	2.18744	3.04817	2.47833	2.31845	1.38426	2.0708	1.90581	2.49829
Sspon.001A0007930	0	0	0	0	3.62325	0	0	0	0	0	2.14326	0	0	0	5.53133	0
Sspon.001A0007940	1.01402	0.882024	0.949206	1.22123	2.52305	1.13777	1.2979	2.0871	4.11446	3.12506	0.42603	0.582513	0.362921	2.5859	2.43887	1.49418
Sspon.001A0007950	0.0505225	0	2.21014	3.8917	1.01029	0.391948	0	3.96688	0.279571	0	0.107779	0.05124	0.0490134	0.332377	0.398402	1.09549
Sspon.001A0007960	0	0	0	0	0	0	0	0	0	0	0	0	0	0	0	0
Sspon.001A0007961	3.87235	4.71072	7.86551	4.09015	4.37118	2.43527	2.73115	5.66427	3.75453	2.22121	4.17908	3.84484	3.6591	6.93014	6.81052	5.59072
Sspon.001A0007980	15.6568	13.6323	22.389	14.3195	13.0563	5.94919	3.10749	6.22664	8.21059	10.8916	14.2892	10.1807	7.70245	12.991	20.0579	12.1098
Sspon.001A0007990	5.1033	5.55595	8.46353	5.77348	4.84816	11.5352	9.11586	16.289	12.2231	9.14745	6.38357	4.92323	4.33709	9.53749	9.52186	9.77713
Sspon.001A0008000	0.367615	0.245531	5.08735	5.40917	1.4766	0	0	5.3149	0	0.275544	0.229042	0.0714519	0	0.118027	0	0.292983
Sspon.001A0008010	7.88049	8.85794	6.48438	7.91162	6.27498	3.34333	1.1235	2.4946	6.21427	5.41455	7.74027	9.58171	8.81042	8.65215	9.78739	9.15975
Sspon.001A0008020	8.96635	9.16637	11.5238	9.2044	6.50875	23.8181	41.7889	16.8716	17.7012	15.5185	19.1574	17.9594	15.1613	15.6151	17.1204	15.2255
Sspon.001A0008040	1.69018	1.32275	4.75459	2.89944	3.38953	1.33471	1.19585	2.32264	0.599511	0.932411	1.36092	0.995808	0.933745	2.60245	2.46476	2.53043
Sspon.001A0008050	2.21933	0	0.951154	0	0	0	0	0	0	0	0	0.787529	0.816429	0	0	1.18993
Sspon.001A0008060	0	0	0.892715	0.51231	0	0	0	0	0	0	0	0	0.415183	0	0	0.595635
Sspon.001A0008070	61.4323	57.251	85.6943	82.4572	85.4695	58.7857	51.2026	81.3488	112.026	86.6836	79.0802	75.616	82.7253	69.9142	94.1744	108.555
Sspon.001A0008080	0.697746	0.574884	1.99513	1.65396	0.956286	0.332269	0.472444	0.34333	0.194323	0.199799	0.390143	0.290298	0.335207	0.78947	1.02893	0.855058
Sspon.001A0008090	2.69272	2.17093	5.67574	3.76028	3.71776	2.33091	1.98627	6.09668	1.01925	0.876021	1.38664	1.02386	1.06824	3.03262	3.62103	3.1656
Sspon.001A0008100	4.84893	11.2107	9.50433	2.41598	14.6145	14.9431	0	11.1128	10.1616	0	2.0892	0	1.8791	1.65699	10.9509	14.6549
Sspon.001A0008110	0.243679	0.269223	0	0	0	0	0	0	0	0	0	0	0	0	0	0
Sspon.001A0008120	5.07514	5.37832	9.14058	6.72004	6.25392	4.46117	6.78077	12.9139	5.76061	6.62556	5.86662	4.91815	3.61577	6.96462	6.68345	6.829
Sspon.001A0008130	0	0	0	0	0.295865	0	0	0	0	0	0	0	0	0	0	0
Sspon.001A0008140	0	0	0	0	0	0	0	0	0	0	0	0	0	0	0	0
Sspon.001A0008150	0	0	0	0	0	0	0	0	0	0	0	0	0	0	0	0
Sspon.001A0008160	0	0	0	0	0	0	0	0	0	0	0	0	0	0	0	0
Sspon.001A0008161	11.1159	13.9127	4.80389	9.98328	11.9505	40.1038	33.4745	15.9303	6.20693	5.62782	10.2105	6.64433	3.2201	8.10579	8.11219	8.41176
Sspon.001A0008180	0.528538	0.453086	0.375727	0.428781	0.348577	0.248758	0.128174	0	0.112688	0.189539	0.510046	0.449786	0.336385	0.406757	0.259121	0.448862
Sspon.001A0008200	0	0	0	0	0	0	0	0	0	0	0	0	0	0	0	0
Sspon.001A0008210	6.97113	6.92478	4.80911	4.88969	4.19996	2.48267	3.71933	3.02429	3.33757	2.6585	6.78555	5.69746	4.3717	5.73629	4.95327	5.91154
Sspon.001A0008220	9.75267	10.5583	4.34879	8.69683	7.74605	31.5579	20.1306	11.1807	3.30856	4.30932	7.99669	4.74621	3.14388	7.50348	7.17074	7.24661
Sspon.001A0008230	8.17569	7.82566	7.03632	6.14122	6.54508	6.21918	4.33182	4.16493	5.98649	6.60358	8.05417	6.85986	5.32228	7.55219	6.44152	6.78932
Sspon.001A0008240	7.60289	7.84735	3.35307	6.1478	4.9245	14.4683	9.49252	4.35401	1.4895	2.04073	6.11351	4.04381	1.97774	5.03581	5.41826	6.17679
Sspon.001A0008241	0.551841	0.676115	1.06344	0.361415	0.755493	0.197699	0.215368	0.210635	0.211521	0.110915	0.108655	0.103306	0.0741175	0.851669	1.8855	0.79381
Sspon.001A0008260	0	0	0	0	0	0	0	0	0	0	0	0	0	0	0	0
Sspon.001A0008270	0	0	0	0	0	0	0	0	0	0	0	0	0	0	0	0
Sspon.001A0008280	0	0	0	0	0	0	0	0	0	0	0	0	0	0	0	0
Sspon.001A0008290	0	0	0	0	0	0	0	0	0	0	0	0	0	0	0	0
Sspon.001A0008300	0	0	0	0	0	0	0	0	0	0	0	0	0	0	0	0
Sspon.001A0008310	0.733158	0.360888	21.7776	14.2392	7.31908	5.94434	5.61516	17.964	7.06116	8.93156	0.70771	1.04018	0.858148	19.3054	17.6221	16.6539
Sspon.001A0008320	1.14888	2.12409	0.277394	1.08016	0.0962949	0.455997	4.49505	0.498075	0.967839	0.384153	4.12433	3.65114	4.37239	1.36785	1.33572	0.377939
Sspon.001A0008321	2.99717	2.84769	3.25857	3.56489	4.53164	1.06801	1.16493	1.90739	2.78812	1.79819	1.88927	3.12071	2.29058	4.2674	5.26642	3.34588
Sspon.001A0008350	15.6142	13.7094	16.0775	19.0991	17.6336	22.5631	22.6243	20.7628	19.9131	18.9256	30.3274	33.727	24.3359	23.3432	20.6852	18.0775
Sspon.001A0008351	1.12569	1.07021	1.17899	1.35266	1.61751	1.84247	0.50454	3.01954	4.88774	4.26846	2.71433	3.18187	2.27722	3.16431	2.44661	2.83458
Sspon.001A0008370	0.199768	0.781216	0.557529	0.355802	0.550497	0	0.226232	0.222621	0.295003	0.174547	0.747536	0.712922	1.28983	0.892341	0.756237	0.468918
Sspon.001A0008371	3.88468	2.19679	7.36409	8.52023	8.81557	1.42401	0.38831	1.14443	5.19604	4.49547	3.96287	1.30634	1.34083	5.9388	7.38815	3.14043
Sspon.001A0008400	36.3333	44.4103	6.88279	6.34851	7.30773	55.8751	38.4462	7.57835	4.00638	3.16304	54.9078	68.0502	83.0778	42.4468	42.5577	38.7916
Sspon.001A0008410	2.61865	2.84876	7.06596	5.49323	5.93168	0.356562	0.818373	2.36273	0.819514	1.25779	2.5255	2.51177	1.99888	5.84964	5.45789	6.85061
Sspon.001A0008420	16.6774	14.4031	27.104	12.9581	15.0158	8.24879	12.8488	20.0193	13.2887	11.7182	10.9571	11.8057	10.4129	10.1889	12.5308	11.2646
Sspon.001A0008430	40.7504	36.5058	25.0668	26.5346	16.4054	24.9556	26.1616	23.1179	28.914	37.828	21.056	13.9697	13.0596	15.3619	16.6692	15.5161
Sspon.001A0008440	0	0	0	0	0	0	0	0	0	0	0	0	0	0	0	0
Sspon.001A0008450	0	0	0	0	0	0	0	0	0	0	0	0	0	0	0	0
Sspon.001A0008451	4.66847	4.16431	12.4613	6.69101	10.054	2.081	2.70673	8.58263	6.83402	3.86835	4.27412	3.67299	4.1346	11.0533	9.83859	11.9873
Sspon.001A0008460	0.0106879	0	0.044984	0.0518326	0.0064009	0.0710663	0	0	0.0338517	0.0597848	0.0184359	0.0242604	0.0314471	0.11714	0.00851001	0.0788384
Sspon.001A0008470	0	0.952215	0.970621	2.7928	2.55336	0	0	0	0	3.72909	0.536387	1.67532	2.58883	2.7945	4.79251	2.4461
Sspon.001A0008480	22.6249	15.3329	14.1998	21.8205	24.7504	0.42738	1.24524	0	4.45189	5.73514	1.04817	1.31568	1.31246	10.8187	14.1426	11.8401
Sspon.001A0008490	1.18364	0.8146	0.440156	0.583055	1.14056	0	0	0	3.29657e-07	0.304271	0.240152	5.54896e-07	0.295962	0.120321	0.204596	0.415563
Sspon.001A0008500	0	0	0	0	0	0	0	0	0	0	0	0	0	0	0	0
Sspon.001A0008510	0	0	0	0	0	0	0	0	0	0	0	0	0	0	0	0
Sspon.001A0008520	15.5705	12.4982	22.8465	24.8329	26.6982	1.94176	0.688414	0	3.20326	8.66445	1.56826	1.28371	2.0766	12.9222	13.1922	11.5747
Sspon.001A0008521	1.62978	0.788897	1.48944	2.40663	2.90476	0	0.2028	0.70131	1.18672	1.64158	0.0671438	0	0.183118	1.27957	2.51457	2.80214
Sspon.001A0008530	1.62818	1.4774	5.12589	2.00827	2.5098	0.676582	1.69486	0.846307	2.35573	2.21333	0.724877	1.68002	1.17243	4.53247	3.56996	2.54026
Sspon.001A0008540	11.6307	12.9872	8.48534	12.4853	6.55939	2.99026	3.7718	5.04327	5.83136	6.87049	5.07923	5.84837	4.97544	10.7714	10.0991	9.57533
Sspon.001A0008550	3.59963	3.75719	8.00565	7.99379	8.02223	4.3391	2.10125	4.03392	10.6309	7.98386	8.79682	3.86176	4.12192	7.93757	10.1269	6.64749
Sspon.001A0008560	2.0975	1.24597	2.41111	4.37913	3.18182	1.53846	1.79367	1.44231	7.57182	4.23323	4.03745	3.72609	2.90965	5.50955	4.52198	7.40977
Sspon.001A0008570	6.4524	26.7773	12.7923	16.8851	6.7169	0	0	0	68.2298	0	7.77665	10.1215	5.51431	30.8681	22.6074	21.959
Sspon.001A0008580	17.5419	16.0185	21.99	22.5881	16.5673	13.481	18.6771	31.2545	38.013	38.7744	14.086	15.8931	14.5493	31.7258	34.8855	32.5142
Sspon.001A0008590	0	0	0.530014	0.0163632	0.0484301	0.0624623	0	0.133049	0	0	0.0517007	0.0163921	0.0470234	1.54116	1.48634	1.98128
Sspon.001A0008591	13.9892	14.8249	0	0.147587	0.0725272	1.92068	2.79965	0	0	0	27.5526	43.4312	35.5254	6.57511	10.229	9.82392
Sspon.001A0008592	4.86929	6.25691	8.47799	10.4465	12.1487	5.40826	6.14953	9.28831	15.332	16.7608	9.00224	8.14255	7.38172	13.4959	11.178	10.9804
Sspon.001A0008610	0	0	0	0	0	0	0	0	0	0	0	0	0	0	0	0
Sspon.001A0008611	0	0	0	0	0	0	0	0	0	0	0	0	0	0	0	0
Sspon.001A0008620	0	0	0.142972	0.0251119	0.0372049	0.0693361	0	0.110297	0	0	0.0367651	0.0351501	0.0273643	0.360435	0.329181	0.330462
Sspon.001A0008630	1.11352	1.79515	0	0	0	0	2.14924	0	0	0	0.414028	0.288174	0.470242	0	0	0
Sspon.001A0008631	1.93806	0.81253	1.60929	3.37322	2.8118	0.0895572	0.170828	0.143493	0.478699	0	1.22622	1.50656	0.85161	2.78944	3.90146	1.20646
Sspon.001A0008640	5.58359	5.02448	9.1084	2.6276	2.14722	5.14487	1.88311	24.7567	4.81268	1.4404	3.52616	7.14897	7.17909	53.7191	52.0276	46.9507
Sspon.001A0008650	5.56907	7.04945	14.3	5.68856	5.25681	6.83836	5.98029	44.0674	6.94408	10.2799	7.34857	7.97106	8.00686	75.0768	67.535	68.8504
Sspon.001A0008660	0	0	0	0	0	0	0	0	0	0	0	0	0.805131	2.91276	0	0
Sspon.001A0008670	0	0	0	0	0	0	0	0	0	0	0	0	0	2.76412	2.13956	0
Sspon.001A0008671	0	0	0.122706	0	0	0	0	0	0.0596356	0	0	0	0	0.0716655	0	0.0787103
Sspon.001A0008680	0	0	0	0	0	0	0	0	0	0	0	0	0	0	0	0
Sspon.001A0008690	0	0	2.7106	0.962281	1.7729	0	0	0	0.939649	0	0	0	0	0	0	0.110047
Sspon.001A0008700	1.21446	1.13324	0.730263	1.11065	2.27877	1.11096	0.22098	1.28286	0.521586	0.621983	1.386	1.26353	1.86282	0.851855	1.87646	1.16388
Sspon.001A0008710	0.331096	0.0237423	0.649479	1.16355	1.39141	1.35149	0.0752683	0	0.696165	1.03604	0.569507	0.552521	0.539615	1.35882	0.953058	0.548299
Sspon.001A0008720	0.563511	0.600015	0	0	0	0.464616	0.241149	0	0	0	0.504701	1.16831	1.86612	0	0.065719	0.0632954
Sspon.001A0008730	3.52779	11.2997	0.170081	1.0935	1.4107	1.29229	5.42588	0.904698	0.890957	1.8187	11.6266	11.9748	17.3966	1.2829	1.26388	1.04325
Sspon.001A0008740	0	0	0	0	0	0	0	0	0	0	0	0	0	0	0	0
Sspon.001A0008750	1.95122	3.69828	19.5335	13.2224	23.7641	3.68144	1.34758	17.8536	18.5338	8.21171	4.08839	4.27918	2.85212	8.41475	15.7825	9.94147
Sspon.001A0008760	2.7278	2.0371	3.77689	2.76212	6.77469	1.37234	1.12043	2.01354	2.32072	3.29681	1.22602	1.72695	0.911831	2.82011	3.39306	2.73229
Sspon.001A0008761	0.717921	1.09545	1.39877	1.31229	1.01762	1.21497	0.255098	1.12202	0.981707	0.665173	2.21123	1.7259	2.17359	2.25816	2.53929	3.12279
Sspon.001A0008762	8.25595	16.2079	3.54977	5.11339	0.810612	8.9971	5.64545	0	0	1.07441	17.331	0.820248	22.9279	6.13843	12.2936	3.77182
Sspon.001A0008780	5.20923	5.78424	4.04248	5.38016	6.79097	2.39266	6.83562	7.7538	7.17164	7.93802	4.59909	4.49147	7.46467	3.14816	4.76044	5.22592
Sspon.001A0008790	15.6634	13.356	11.2275	3.09188	1.61623	12.6141	17.0102	42.4636	2.74417	3.26947	18.2831	25.3618	31.1719	15.5831	17.0237	11.0754
Sspon.001A0008800	22.0424	22.1179	10.4834	8.80638	7.15026	8.35189	16.7183	11.0885	6.38464	7.45036	11.1977	10.4912	9.26428	7.8084	7.56214	7.4816
Sspon.001A0008810	0.0273587	0	0	0	0	0	0	0	0	0	0	0	0	0	0	0
Sspon.001A0008820	2.34146	1.35129	0.725704	0.610266	1.04745	0	0	0	0	2.05293	3.61665	1.93989	1.79683	2.00584	3.8675	3.99289
Sspon.001A0008830	0.115523	0.249929	0.196937	0.242518	0.0495001	0	0.0696396	0	0.410421	0	0.19369	0.100472	0.224211	0.2715	0.216955	0.0894807
Sspon.001A0008840	0	0	0	0	0	0	0	0	0	0	0	0	0	0	0	0
Sspon.001A0008841	0.893578	0.950779	0.957457	0.633569	0.821681	0.425489	0.568029	0.219091	0.891228	0.230993	0.905508	0.582017	0.5039	0.730371	0.771914	0.795677
Sspon.001A0008850	21.1566	22.5389	1.5609	2.47756	3.52564	15.8997	17.5595	2.07808	3.7617	4.69451	43.6703	53.2324	49.8449	17.3154	17.4011	16.7159
Sspon.001A0008870	0.0683734	0.127874	0.0907311	0.115451	0.0683475	0.263488	0.0956616	0.0935013	0.438635	0.0739081	0.0486876	0.046333	0.0442836	0.22519	0.269924	0.216431
Sspon.001A0008880	1.64067	2.08382	2.05428	3.57393	4.14098	0.957432	0.522674	1.03054	2.72283	2.01558	0.474397	0.3348	0.0539133	0.549546	0.292738	0.378385
Sspon.001A0008881	1.67149	1.19169	4.41335	2.35719	3.21539	0.955861	1.01547	3.76937	2.01435	1.92889	2.29907	2.28627	2.14446	2.47789	2.27261	3.34146
Sspon.001A0008900	0.0784286	0.0438893	0.0193808	0	0	0	0	0	0	0	0.103754	0.0392761	0.0754797	0	0	0
Sspon.001A0008920	0	0	0	0	0	0	0	0	0	0	0	0	0	0	0	0
Sspon.001A0008930	0	0.152058	0.133302	0	0	0	0	0	0	0	0.426425	0.133251	0	0.219679	0.351054	0.363384
Sspon.001A0008940	5.48056	3.97242	2.97254	2.95405	4.35532	2.83114	1.11678	1.24254	2.47513	1.44998	2.25851	2.03229	1.60549	3.01547	2.53841	2.67424
Sspon.001A0008950	6.5192	8.36067	1.45878	4.42873	3.32581	23.0254	16.6724	5.47969	3.44617	4.08198	34.3341	27.4534	46.3598	18.7881	19.1537	23.6308
Sspon.001A0008951	2.20271	2.46376	0.284141	0.351259	0.475786	1.05546	0.575601	0.753875	0.500997	0.296173	1.6875	3.23291	1.78331	1.54866	0.168746	0.69714
Sspon.001A0008960	2.50374	1.91352	2.60777	1.97581	2.79068	0.378617	0.825476	2.37732	2.12459	1.87227	0.364924	1.07309	0.709499	1.55313	1.17901	1.84133
Sspon.001A0008970	0.249011	0.738024	0.0530195	0	0	1.29851	0.67904	0	0	0	2.86719	4.54003	5.34906	0.219243	0.239434	0.31317
Sspon.001A0008971	4.5157	4.63073	11.1748	1.86916	0.644094	3.27229	3.79354	6.41718	1.84964	0.756104	1.14956	1.04048	0.495375	0.282178	0.257693	0.194514
Sspon.001A0008980	5.54601	2.14821	3.53684	10.143	6.26545	0	0	0	6.67362	2.66868	2.19281	2.22764	1.0897	2.75182	3.28875	3.00949
Sspon.001A0008990	11.3833	10.8795	10.6065	17.9855	10.406	1.24288	1.78427	3.90638	6.81254	5.5327	4.05603	4.3534	3.71877	9.81497	11.0774	8.46625
Sspon.001A0009000	0.215074	0	0	0	0.865522	0	0	0	0.984724	1.18247	0.411052	0.185725	0.186308	0	0.255508	0.533281
Sspon.001A0009010	11.5244	10.1916	18.9799	13.1394	12.7664	9.88885	12.4477	15.4355	11.2629	15.1662	7.94414	6.91375	6.56254	7.20104	8.30385	7.80647
Sspon.001A0009020	3.46264	3.79448	3.62044	5.642	6.68937	1.38208	1.80985	0.890484	1.77002	2.79275	3.18743	3.00582	2.92999	3.4612	4.40778	4.86782
Sspon.001A0009030	6.67569	6.12572	8.37863	14.9828	5.85058	1.34933	1.33441	6.89255	4.38482	7.76775	1.99752	2.87241	3.06555	7.84682	7.89748	7.0968
Sspon.001A0009040	1.41484	0	1.19025	0	1.42244	0	0	0	0	0	0	1.89767	0.991737	0	0	0
Sspon.001A0009050	1.7938	1.75434	1.79039	0.757633	1.44969	0.157609	3.12721e-08	0.0434344	0.0862696	0.199002	1.06481	0.886493	0.817224	0.811889	1.13763	1.05793
Sspon.001A0009060	16.1277	21.0549	12.591	15.7563	18.3878	17.7397	27.5029	20.1892	23.1512	31.6713	33.9647	30.5946	22.8035	11.3976	14.752	14.4558
Sspon.001A0009070	1.84917	1.40357	1.27501	1.46684	1.4467	0.551095	0.945844	0.832167	1.23629	1.30773	1.24275	1.09032	1.01413	1.7427	1.68266	1.51141
Sspon.001A0009080	0.755363	0.944096	12.0957	11.2047	10.6807	1.2712	0.79237	4.08758	4.78353	7.03255	1.78175	2.30344	2.0465	4.84905	4.79997	4.89833
Sspon.001A0009090	0	0	0	0	0	0	0	0	0	0	0	0	0	0	0	0
Sspon.001A0009100	0.14198	0.118916	0.139527	1.15665	0.64042	1.78484	0	1.43914	2.59179	2.31691	1.00638	0.596896	0.999724	0.40292	3.97838	3.39948
Sspon.001A0009110	33.2132	20.3192	86.1948	107.972	101.582	10.1515	9.40226	52.3444	53.5728	33.1085	7.92713	19.9429	21.1384	58.8173	63.716	63.4539
Sspon.001A0009120	0.34629	0.233811	0.317661	0.239248	0.537469	0.100397	0.109372	0.44574	0.441581	0.253465	0.234223	0.351897	0.227231	0.505639	0.842061	0.56605
Sspon.001A0009130	0.561173	0.18503	13.2602	5.66949	3.24255	2.43518	0.20513	3.55026	2.64011	1.34722	2.82372	3.52075	4.09642	12.2555	9.59941	10.8088
Sspon.001A0009140	0	0	0	0.0110147	0	0.0557193	0	0	0.0397571	0	0	0	0	0	0	0
Sspon.001A0009150	0.311455	0.85772	0.136093	0.0160685	0.084498	0	1.86161	0	0	0	0.241249	0.101138	0.178584	0.069232	0.0414916	0.0713482
Sspon.001A0009151	22.9716	23.6889	4.23273	16.2117	18.667	20.363	9.64093	3.58056	38.8143	21.933	23.9107	23.4874	28.5766	6.68345	7.15542	7.72868
Sspon.001A0009152	4.80333	2.58345	1.19585	3.49769	4.79643	3.47391	0	0	3.00863	1.5609	4.40958	5.08708	5.38735	3.10841	2.71585	2.77796
Sspon.001A0009160	1.35882	2.25476	1.83442	2.85095	3.27907	0.0845973	0.552713	0.951017	3.76066	3.19309	2.46483	3.14341	2.93278	1.04521	1.22779	1.18784
Sspon.001A0009161	1.07899	0.916418	0.736151	1.28473	1.15446	0.14905	0.325003	1.43443	1.80525	0.627302	0.197104	0.261324	0.143394	0.669065	0.82625	0.501711
Sspon.001A0009170	0	0	0.526594	0.14324	0.837955	0	0	0	0	1.26357	0.416208	0.509804	0	1.93685	1.71912	1.43088
Sspon.001A0009171	14.445	12.7228	3.8096	2.99735	7.1242	27.6771	24.0724	7.11329	2.35367	3.65055	21.8307	27.5179	25.8461	22.1055	26.1404	16.3639
Sspon.001A0009190	8.61033	8.6443	0.920637	1.75267	0.503705	8.56386	8.78287	0.909433	5.22181	4.01136	8.59428	9.11729	7.48178	12.5907	11.1487	11.3002
Sspon.001A0009200	1.14167e-05	4.06379e-05	0.00558748	0	0	4.95144e-06	0	0	7.22883e-06	0	9.97367e-06	4.9988e-05	0.000246998	0.000177104	0.000156233	0.000118771
Sspon.001A0009201	0.3885	0.408117	0.563694	0.838093	0.361016	0.93004	0.090214	0.739758	0.098034	2.06493	0.307429	1.03121	0.458997	0.312849	0.284462	0.864102
Sspon.001A0009210	0.6584	0.672563	0.350447	0.328121	0.511111	0.120222	0	0.383745	0.165857	0.202326	0.752427	0.637757	0.605781	0.559289	0.52769	0.496611
Sspon.001A0009211	0	0	0	0	0	0	0	0	0	0	0	0	0	0	0	0
Sspon.001A0009220	1.24447	1.05555	0.788694	1.35715	1.33217	0.56985	0.620604	0.433122	0.755155	1.37004	1.14146	1.01846	0.97291	1.0255	1.44807	0.758304
Sspon.001A0009230	0.940406	0.208693	1.81771	0.257134	1.13491	0.891112	1.95181	0	1.2612	0.750731	0.96547	0.957748	1.93015	3.88478	2.38755	0.743006
Sspon.001A0009231	0.0764898	0.0132059	5.28055	3.62888	5.17471	1.00006	0.174258	3.43333	1.41774	1.55962	1.07098	1.43179	1.44184	10.746	8.14997	7.34452
Sspon.001A0009240	0.000101784	0.170283	0.112803	0.471543	0.129565	0	0	1.32404e-06	0.18651	1.88213e-06	1.3796e-06	0.230345	0.391924	0.953486	0.425223	0.876673
Sspon.001A0009250	0.735004	0.487486	0.133707	0.392217	0.331	0.489808	1.02635	0.361655	0.408357	0.355143	0.560173	0.648688	1.23128	0.701248	0.695402	0.455632
Sspon.001A0009260	3.19304	4.44555	0.309587	0.231588	0.210436	4.13336	6.62746	0	0	0	15.6325	26.6257	26.4211	0.0993408	0.362869	0.351648
Sspon.001A0009270	0.994865	1.97184	1.99945	1.20432	1.53067	0.645667	0.531802	0.719025	0	0.406238	3.88988	1.96146	2.93758	1.30987	1.75489	2.3908
Sspon.001A0009280	0	0	0	0	0	0	0	0	0	0	0	0	0	0	0	0
Sspon.001A0009290	0	0	0	0	0	0	0	0	0	0	0.372286	0	0	0	1.38718	0
Sspon.001A0009291	0	0.746305	1.85096	1.47569	0.695269	0	0	3.26036	3.96397	0	0.924654	2.18531	0.278632	1.44867	1.15471	1.60988
Sspon.001A0009300	7.02294	6.66097	5.82463	7.15322	3.784	7.4992	6.86328	5.92604	6.26143	5.126	7.61652	9.9916	7.99804	5.05612	3.70587	3.13771
Sspon.001A0009310	11.0643	11.2121	35.7186	35.7489	54.2642	12.9253	4.73167	32.8623	38.1349	18.6516	18.2456	14.492	13.3901	37.3914	31.7369	30.5244
Sspon.001A0009320	0.0802109	0.0897609	3.0051	0.516168	0.414912	0.323904	0	1.50227	0.461393	0.272656	0.254541	0	0.0771558	0.43645	1.40373	0.774214
Sspon.001A0009330	4.56462	3.90356	5.37561	4.15722	5.80784	2.61487	2.96082	2.47314	4.54957	4.30185	4.88142	4.73722	3.70056	5.81424	5.58192	5.84241
Sspon.001A0009340	0	0	0	0	0	0.578908	0	0	0.206242	0	0.230409	0.0727573	0.0698442	0.236993	0.284063	0.684138
Sspon.001A0009350	0	0	0	0.0781784	0.0577817	0	0	0	0	0	0	0.0385673	0.1482	0.628678	0.435377	0.406257
Sspon.001A0009360	0.71974	0.403675	5.15915	2.65916	1.31372	0.421848	0.424188	3.54335	1.48137	0.518846	0.214261	0.437189	0.170516	0.399205	0.506005	0.703238
Sspon.001A0009370	5.11346	4.49208	5.84872	4.77406	6.83626	3.67395	2.79769	4.1677	6.85	5.79394	5.90545	5.37487	4.36522	7.24564	6.53979	7.73804
Sspon.001A0009380	6.51173	6.21564	1.50778	4.09446	4.19291	0.614121	0	0.683106	0.430328	0	2.10876	2.36089	1.91391	2.61975	1.43856	2.38369
Sspon.001A0009390	42.3891	40.6173	35.0538	11.4951	3.42166	15.0885	16.0566	32.6569	6.55536	0.198417	1.24491	0.78787	0.522556	0.836959	0.668803	0.284089
Sspon.001A0009400	6.62739	6.76359	6.89361	10.3208	6.14284	3.17231	2.22662	5.12302	6.8528	6.14357	4.74895	4.92311	4.50932	8.91529	8.12954	8.7117
Sspon.001A0009410	0.590523	1.02836	5.84356	2.53819	8.92661	0.682887	0.248484	2.69281	3.85818	6.86181	1.7191	5.25298	4.02381	5.66104	3.62059	5.12863
Sspon.001A0009420	0.526632	0.626369	6.72343	3.4161	3.53785	0	0.231646	3.44079	0	0.35699	0.447854	0.326172	0.479473	4.26525	5.79262	5.50155
Sspon.001A0009430	0	0	0	0	0	0	0	0	0	0	0	0	0	0	0	0
Sspon.001A0009440	0.424482	0.189938	0.754233	0.431476	0.340058	0	1.12902	0	2.21135	1.16192	0.0896862	0.169572	0	0	0	0.342687
Sspon.001A0009450	1.16513	0.671567	3.10403	2.49155	2.68259	1.88634	0.538504	1.77511	3.26489	3.70462	0.876517	1.32047	1.26666	1.55593	2.42742	2.01622
Sspon.001A0009460	0.798952	0.266578	1.44256	0.799458	1.04326	0.0675045	0	0.0721097	0.561273	0.340902	0.655564	0.809655	0.426626	2.39378	0.511567	0.520269
Sspon.001A0009470	1.57757	2.08078	4.64369	5.44856	3.30315	3.44513	2.58861	0.627662	3.56218	0.27363	1.64543	2.02676	0.91733	1.29575	1.47618	2.90211
Sspon.001A0009480	1.47656	1.34329	0.815249	0.688928	0.630516	0.496895	0.51373	0.533648	0.150843	0.250824	1.45919	1.17304	1.14314	1.2428	1.15956	1.13719
Sspon.001A0009490	0.946346	1.37276	2.82664	2.16282	1.13129	3.03124	2.02982	12.7238	4.26448	8.35252	1.20526	2.28976	2.79528	3.66789	4.13763	3.22925
Sspon.001A0009500	1.12145	0.80687	0.793923	0.691723	0.470916	0.430576	0.10415	0.609418	0.546631	0.161006	0.643406	0.714634	0.780377	1.82814	1.63509	1.31369
Sspon.001A0009510	0.2941	0.102604	0.234645	0.0748965	0.193493	0	0	0	0	0	0.202459	0.0726092	0.140246	0.268014	0	0
Sspon.001A0009520	0.519157	0.328293	0.87197	1.60157	0.578548	0	0.710856	0.305098	1.17691	1.4039	0.131955	0.0697762	0.239753	0.116797	0.209952	0.242295
Sspon.001A0009530	6.55979	5.28552	4.65446	8.00519	2.07827	0	0	0	0	0	0.14523	0.0453597	0	0	0	0
Sspon.001A0009540	2.30459	1.77279	8.2345	2.43826	0.559426	0.319933	0	11.0488	7.74045	1.07705	0.062318	0.11495	0	1.44886	1.85196	2.91434
Sspon.001A0009541	0	0	1.91475	3.74554	0.127762	0	0	0	0.390759	0	0.0598284	0.0416062	0.0402884	0.102714	0.0547137	0
Sspon.001A0009542	64.1255	57.4614	48.6147	38.4392	43.2407	14.5486	30.0375	38.7296	52.8405	65.7023	12.4467	7.92673	6.5487	11.8042	3.17728	11.6484
Sspon.001A0009560	0.0242445	0.0407206	1.58953	0.550227	2.10013	0.387604	0	0.466152	1.62941	1.55786	0.249284	0.199625	0.241889	0.995241	1.6951	0.894453
Sspon.001A0009570	0.0050386	0.020765	0.907761	0.142263	0.191219	0	0	0.451592	0.074266	0.0914737	0.0212008	0.0659085	0.0344679	1.29072	1.2925	1.46335
Sspon.001A0009580	1.09156	0.455783	0	1.27156	0.192275	0.953546	1.44779	0	3.33851	1.07097	1.71429	3.20447	4.93754	0.592289	0.12292	0.292737
Sspon.001A0009590	0	0	0	0	0	0	0	0	0	0	0	0	0	0	0	0
Sspon.001A0009600	0	0	0	0	0	0	0	0	0	0	0	0	0	0	0	0
Sspon.001A0009610	5.56293	6.52445	6.15422	6.5368	5.39799	0	0	0.32231	0.282265	0	1.74998	1.09742	0.752408	2.24772	2.13179	2.53914
Sspon.001A0009611	3.35149	3.40035	4.03712	3.18559	3.44507	2.93957	1.98162	2.55109	3.10251	3.09496	4.89627	3.29054	3.72519	5.50524	5.59174	6.70662
Sspon.001A0009620	2.86167	3.05301	2.21179	3.83831	3.03804	1.49696	1.03723	0.868015	3.49691	2.97718	9.00373	6.13573	8.34666	9.15333	6.79543	7.58586
Sspon.001A0009630	0.275285	0.159924	1.21395	1.23488	0.600858	0	0.694938	0	0.82711	1.33871	0	0	0	0	0	0.254554
Sspon.001A0009631	5.95957	9.74036	3.53901	3.52687	6.39221	4.44327	2.46388	2.92993	3.47775	0.627374	8.46241	8.02056	9.50643	7.11892	7.27002	4.41785
Sspon.001A0009650	0	0	0.616987	0	0	0	0	0	0	0	1.23287	1.63898	1.67179	0	1.53961	0
Sspon.001A0009660	0	0.20714	0	0	0	0	0	0	0	0	0	0	0.174215	0	0	0
Sspon.001A0009670	0	0	0	0	0	0	0	0	0	0	0	0	0	0	0	0
Sspon.001A0009671	0.600305	0.768187	0.168115	0.334216	0.346604	0	0.71474	0.104852	0.304193	0.414106	0.360716	0.445862	0.418299	0.0695259	0.0333347	0.0343733
Sspon.001A0009680	0.874968	1.00285	0	1.02706	0.198181	0.606665	0.638315	0.227794	0.849065	1.1423	2.19792	5.26161	5.04771	0.57534	0.411524	0.279114
Sspon.001A0009690	0	0	0.315161	0.293437	0	0	0	0	0	0	0	0	0	0.807667	0.368761	0.190916
Sspon.001A0009700	0.0857317	0.0632392	0.66253	0.146353	0.116309	0	0.0519672	0.801808	0.0510933	0.030118	0.0442152	0.0670327	0.0712953	1.18648	1.30626	0.950716
Sspon.001A0009710	0.0999073	0.0961151	1.02048	0.198775	0.0905846	0.246606	0	1.32671	0	0.276684	0.100694	0.123468	0.0728538	0.794975	1.59757	1.70874
Sspon.001A0009720	1.49146	0.810414	2.72601	1.56773	1.24941	3.51409	0	5.93295	1.21631	2.92324	3.18366	1.39528	1.82877	1.08999	0.869915	1.51418
Sspon.001A0009730	3.07886	3.94268	1.67469	1.46041	1.62004	3.14446	1.79239	1.885	2.81537	0.925334	3.11425	2.56719	1.92418	2.82807	2.49568	3.27649
Sspon.001A0009740	9.24581	10.2055	5.16421	4.38741	3.89927	9.84243	8.46765	6.14092	6.06601	4.35693	7.2338	6.96729	5.12448	7.78896	6.9276	7.14718
Sspon.001A0009750	2.02705	1.30988	0.60839	0.193332	0.475968	0.391716	0	1.05073	0	0	1.20116	1.60597	1.85063	1.77708	1.00839	1.7861
Sspon.001A0009760	0	0	0	0	0	0	0	0	0	0	0	0	0	0	0	0
Sspon.001A0009770	0.262921	0.380648	0.840647	0.182771	0.6424	0	0	0.100948	0.0673059	0.23851	0.0753596	0.21422	0.0456881	0.294539	0.278714	0.183785
Sspon.001A0009780	0.392143	0.430163	0.680893	0.274247	0.699738	0	0.0301402	0.906418	0.0527148	0.479763	0.133864	0.151969	0.0573025	0.218424	0.2438	0.352298
Sspon.001A0009790	1.63795	1.52475	1.93307	1.11351	1.83261	0	0.218255	1.11232	0.571587	1.42206	0.192493	0.249786	0.0583583	1.28906	0.6606	1.25321
Sspon.001A0009800	11.1599	3.06396	5.32766	20.5085	1.70523	4.99113	2.72516	2.68813	4.13901	0	9.74017	4.50263	12.7992	13.7498	12.2115	6.37361
Sspon.001A0009810	7.56871	2.37207	0.331431	10.2563	11.1023	0	0	0	5.63854	0	0.471194	3.26876	0	7.70132	4.63602	0
Sspon.001A0009820	0.782369	1.30618	5.39171	5.03651	2.72015	0.778901	1.079	6.62029	5.91241	9.52725	0.611147	0.658354	1.05231	4.62683	5.03585	4.11926
Sspon.001A0009830	0.561396	0.830621	15.0138	0.575585	0	2.65595	0.969524	4.83128	0	0.745852	0.576511	1.07247	0.349261	3.27132	2.13846	3.2041
Sspon.001A0009840	1.68408	2.32569	4.65433	4.40482	3.25613	1.79168	3.06207	6.35969	5.27983	8.85853	4.59721	5.9532	6.86298	4.71018	4.70535	4.23552
Sspon.001A0009850	0	0	0.0987171	0	0	0	0	0	0	0	0	0	0	0	0.0780463	0
Sspon.001A0009860	0	0	0	0	0	0	0	0	0	0	0	0	0	0.150023	0	0
Sspon.001A0009870	0.700266	0.963111	1.69682	1.79886	2.25973	0.109451	0.238505	0.933613	0.936593	0.951822	0.596622	0.642329	0.669232	1.2728	1.55626	1.40291
Sspon.001A0009880	0	0.0367093	0.0324743	0.0665023	0.0327825	0	0	0	0	0	0	0	0	0.161054	0.0428985	0.0442648
Sspon.001A0009890	0.773175	1.15501e-07	1.18454	0.500175	3.12948	1.04813	0	1.16693	1.52391	0.890001	0.243875	0.65524	0.453375	4.46735	5.69462	4.4468
Sspon.001A0009900	13.3271	19.7232	47.3199	75.7244	95.0893	27.6995	12.5229	130.984	149.237	122.526	18.5353	24.0626	30.322	134.437	138.233	127.943
Sspon.001A0009910	1.51252	1.02539	0.212274	0.715204	0.2166	0.453725	2.47644	0.487926	0.645357	1.14615	1.53091	1.54856	1.54655	1.2259	1.81916	0.72334
Sspon.001A0009920	8.67804	8.13189	5.94664	12.1088	6.15771	7.61301	10.1745	9.55835	12.2477	9.37856	4.08694	4.20754	2.96826	2.48643	3.62849	3.09689
Sspon.001A0009930	7.26284	7.62206	3.69218	3.95277	5.06467	1.07245	0.960359	1.20985	1.26046	1.39338	3.25448	2.42662	3.42969	2.60043	3.07381	3.62604
Sspon.001A0009940	0.0233512	0.0262009	0.0929389	0.0236598	0	0	0	0	0.0642936	0	0	0	0	0.038443	0.0307198	0
Sspon.001A0009950	24.3668	24.5269	26.9635	25.9144	20.1697	18.4468	21.4187	34.2613	48.744	33.5806	20.8836	19.7519	20.0496	12.3494	20.8208	23.7107
Sspon.001A0009951	30.522	27.1926	6.5624	6.20295	11.6934	5.53061	0.138316	8.28801	6.72146	4.15975	2.88992	3.73157	6.00425	5.76675	10.2026	3.66834
Sspon.001A0009980	5.19054	4.81421	11.1188	5.37282	5.37166	2.62768	1.81331	9.4362	4.79394	3.85366	2.83982	3.07356	3.1227	12.3744	11.802	12.4772
Sspon.001A0009990	3.09982	3.30509	3.50837	4.2569	3.57825	2.01597	3.68651	3.62785	4.10797	5.48379	2.47933	3.00711	2.82942	3.16028	3.20699	2.945
Sspon.001A0010000	1.13229	0.383281	0	0.104791	0.0859688	0.429152	0	0	0.610579	1.08402	0.108199	0	0.0327924	0.167073	0.266998	0
Sspon.001A0010010	10.8898	9.98543	2.25013	1.50642	1.23587	12.5138	13.2416	4.48426	5.89553	6.0236	25.5999	28.7363	28.1755	14.4622	17.9413	16.0528
Sspon.001A0010020	2.34762	1.71159	1.3261	1.56914	2.74964	0.368384	0.286436	1.11766	1.57823	1.41689	0.210007	0.0429551	0.109161	0.716581	1.08985	0.799159
Sspon.001A0010030	4.49552	3.79678	6.33266	5.35742	6.52474	2.8667	4.24822	5.23897	3.31128	3.7669	4.63909	6.38541	5.80261	7.42042	9.30293	6.22596
Sspon.001A0010040	1.7942	1.75037	1.76515	1.75832	1.39599	0.731366	1.32127	1.20032	0.915386	0.773913	0.787838	0.776464	1.01561	2.01676	2.27184	2.7033
Sspon.001A0010050	0	0	0	0	0	0	0	0	0	0	0	0	0	0.703744	0.187374	0.390172
Sspon.001A0010060	5.45069	3.40102	2.91584	5.93066	8.19155	2.95174	0.755794	2.53871	6.71635	5.86544	5.67202	4.61997	4.94378	4.53174	5.0589	3.99709
Sspon.001A0010070	0	0	0.571978	20.378	1.42445	0	0	0	5.55875	0	3.23562	1.15231	1.95902	2.74232	1.87015	4.00031
Sspon.001A0010080	9.00758	7.45978	9.78089	7.33034	7.3502	3.15933	2.47327	3.17108	4.56914	4.77064	7.57859	7.57791	6.22547	8.76916	6.41591	8.91153
Sspon.001A0010090	1.2365	0.775948	1.05167	1.50947	1.39905	0.415395	0	0.14721	1.2848	0.466033	1.24628	1.33637	1.27532	1.98098	1.96679	1.87019
Sspon.001A0010100	0	0	0	0.0399663	0.0787657	0	0	0	0	0	0	0	0	0.3105	0.179667	0.132499
Sspon.001A0010110	169.141	235.099	13.6783	11.322	6.71311	271.303	358.036	12.6943	4.509	21.5409	14.4578	15.8631	19.4709	2.70454	2.46928	0.64169
Sspon.001A0010120	5.64124	7.69897	0.414641	0.425089	0.907896	6.1119	7.57089	0.29685	0.593923	0.350751	9.13132	8.53723	10.3016	1.46585	0.578057	0.502386
Sspon.001A0010130	0	0	0	0	0	0	0	0	0	0	0	0	0	0	0	0
Sspon.001A0010140	0	0	0	0	0	0	0	0	0	0	0	0	0	0	0	0
Sspon.001A0010150	0	0	0	0	0	0	0	0	0	0	0	0	0	0	0	0
Sspon.001A0010160	2.09472	0.873998	0.0376638	0.232109	0.190619	0.305885	0	0	0.326862	0	0.44366	0.420028	0.513485	0.684576	0.820537	0.770072
Sspon.001A0010161	0.0658954	0.161655	0.380677	0.0610579	0.449983	0.150507	0.113609	0.356929	0.3469	0.116795	0.304669	0.35216	0.315886	0.322442	0.552003	0.353287
Sspon.001A0010162	5.5874	5.16792	1.54872	2.77799	1.15664	3.19886	2.16877	1.24603	10.7878	5.0582	2.11341	3.23844	2.13938	1.41628	2.33459	2.45056
Sspon.001A0010190	7.87334	11.7532	0.881443	1.92621	0	1.31557	17.6835	4.35313	0.926709	1.8451	2.09527	2.53585	1.99909	0.262466	0	0.326985
Sspon.001A0010200	0	0	0	0	0	0	0	0	0	0	0	0	0	0	0	0
Sspon.001A0010201	13.507	17.6855	12.2211	14.3383	16.758	13.3409	24.2224	14.5672	18.9765	25.7545	35.6175	33.2674	25.1254	13.1362	14.7806	16.5564
Sspon.001A0010230	12.9781	14.0816	11.036	5.95667	8.65709	3.05258	4.02229	6.32575	5.1736	5.26282	6.03102	6.41094	6.31936	9.1014	6.36889	9.82804
Sspon.001A0010240	0.864622	0.630538	0	0.100108	0.773629	0	0	0	0	0	0	0.337907	0.675298	0	0	0.482207
Sspon.001A0010250	3.15705	3.31086	0.192271	0	0.465674	1.44685	0	1.82097	0	0	7.64535	9.08341	11.1923	3.5608	5.488	3.71521
Sspon.001A0010260	0.267126	0	0.0607386	0.206238	0.512015	0	0	0	0	0	0.0387118	0	0.246247	0.698956	0.239332	0.0827576
Sspon.001A0010261	0.941459	1.17021	0.408195	1.04018	1.11461	0.101689	1.17753	0	1.17788	0.898653	1.85592	1.68491	2.17587	1.71523	2.49827	2.55451
Sspon.001A0010262	2.33968	1.96955	2.02334	1.40717	1.72876	0.370003	0.646186	2.83996	0.552651	2.49237	0.35262	0.23953	0.492719	1.69093	2.35645	1.76362
Sspon.001A0010263	2.04247	2.07274	3.62239	3.39121	5.20952	2.45612	3.97367	15.5217	1.52607	5.97652	1.92633	2.08028	1.83903	1.77265	2.32881	1.46741
Sspon.001A0010270	1.00836	1.09674	0.774326	1.48041	0.546935	1.36451	1.48817	1.46137	4.21055	2.29733	0.59195	1.55313	0.48445	3.65434	2.66454	3.27943
Sspon.001A0010280	0.0611617	0	0	0.211092	0.259603	0	0	0	0.201679	0.241456	0.212358	0.379556	0.0852363	0.879061	0.702157	0.456923
Sspon.001A0010290	0.222496	0	0.427087	0	0.447908	0	0	0	0	0	0	0	0	0	0.279936	0
Sspon.001A0010300	0	0	1.77234	0.0869997	0	0	0	0.748347	0.0198577	0	0	0.060375	0	3.87559	3.99176	3.96228
Sspon.001A0010310	9.62836	7.62506	8.46412	4.94828	5.50116	7.88316	8.97669	8.39332	11.1203	9.62392	6.66169	6.02402	4.54056	8.07902	6.29302	7.65309
Sspon.001A0010320	3.45865	4.30643	2.33437	1.7096	1.38625	0.409581	0.446942	0.879492	1.74859	1.03453	0.883915	0.392329	0.567316	0.802781	0.128292	0.530308
Sspon.001A0010330	0	0	0	0	0	0	0	0	0	0	0	0	0	0	0	0
Sspon.001A0010340	0	0	2.53484	0.64022	0.290613	0.118086	0	7.8112	1.09447	0.993825	0.0959152	0.0910516	0	5.19415	3.19174	4.70176
Sspon.001A0010351	29.8202	33.617	56.1525	68.2081	77.096	19.5889	9.6582	63.7518	67.7482	62.8184	12.6705	14.4734	7.87308	41.1412	36.6175	35.3151
Sspon.001A0010352	2.58511	3.63616	0.29573	0	0.0922148	1.28144	0.873892	0.429799	0	0.337149	0.926555	0.917504	1.41598	2.69299	1.80159	0.903708
Sspon.001A0010370	0.155368	0	0.075579	0.158869	0.15607	0	0	0	0	0	0.160966	0.075224	0	0	0.0994331	0
Sspon.001A0010380	0.511006	0.805003	0.572881	0.844875	1.1833	0.142327	0	0	0	0	0.744713	0.546442	0.428171	0.48519	0.735856	0.68021
Sspon.001A0010381	0	0.542705	18.8867	1.7045	0.265102	0	0	8.30178	0.897761	0	0.139684	0	0.0423386	0.0718685	0.114854	0.118634
Sspon.001A0010400	0.0875061	0.032774	1.2623	0.359048	0.155393	0.0550118	0	1.75278	0.510615	0.740567	0.109552	0.0448065	0.0284724	1.74452	1.53541	1.80007
Sspon.001A0010410	10.7703	9.0518	9.53873	6.52901	5.14032	3.96033	4.34456	0	23.2505	31.2308	5.98586	7.81736	3.16147	3.11506	2.79621	3.89509
Sspon.001A0010420	0.148823	0	0.292944	0.201943	0.0994174	0	0	0	0	0	0.0521981	0.344606	0.142382	0.64474	0.128795	0.199648
Sspon.001A0010430	0	0	0	0	0	0	0	0	0	0	0	0	0	0	0	0
Sspon.001A0010440	0	0	0	0	0	0	0	0	0	0	0	0	0	0	0	0
Sspon.001A0010450	70.5193	75.2245	81.6467	93.8927	88.6717	85.0052	121.646	110.786	107.678	96.1101	88.4359	89.5439	63.7468	60.1481	56.4047	57.6802
Sspon.001A0010451	0.289164	0.210445	0.776508	0.211447	0.257183	0.384367	0.857542	2.38797	1.14118	0.544343	0.669024	0.420157	0.290692	0.355724	0.589004	0.332528
Sspon.001A0010470	0	0	0	0	0	0	0	0	0	0	0	0.276734	0	0	0	0
Sspon.001A0010490	0	0	0.725525	0.263091	0.37055	0	0.0563727	0.524671	0.107528	0.0435328	0.0231411	0.0570654	0.031568	0.198117	0.251016	0.432663
Sspon.001A0010491	0.112297	0.0419691	0.167275	0	0.056154	0	0	0	0.156479	0	0.0199319	0	0.0815751	0.153693	0.122815	0.215343
Sspon.001A0010500	2.62466	5.60922	0.322953	1.35217	1.72588	3.19382	2.89189	0.87544	4.7869	5.72129	0.690581	0.521113	0.329653	0.399831	0.127794	0.462209
Sspon.001A0010510	0.0675363	0	0.855083	0.409007	0.451199	0	0.0563727	0.800814	0.168972	0.0435328	0.0370258	0.144858	0.031568	0.358752	0.345148	0.585714
Sspon.001A0010511	0.912966	1.10767	0.179431	0.282224	0.14053	0.537174	0.803786	0.275373	0.412962	0.304771	0.530997	0.374066	0.389633	0.149599	0.184405	0.180594
Sspon.001A0010540	1.40694	2.03046	2.73496	4.22017	1.97179	3.46916	4.66387	0	3.22337	4.49487	10.724	7.43302	8.29476	6.9147	8.2208	6.46153
Sspon.001A0010550	0.0706857	0.0546954	3.98081	0.123018	0.0404665	0	0.0916297	1.86024	0.0450315	0.0442502	0.033027	0.0726923	0.026035	1.94939	1.69248	1.82272
Sspon.001A0010560	0.422619	0.283936	0	0.26974	0.120849	0.289454	0.788884	0	0	0	0.26881	0.169767	0.128048	0.0394988	0.347188	0.097734
Sspon.001A0010570	0.135994	0.110216	2.27095	0.604682	1.14795	0	0.317009	0.867556	0.747568	0.661291	0.225974	0.176652	0.124789	1.19448	1.65051	1.066
Sspon.001A0010580	0.598364	1.13667	2.09277	2.43311	2.24202	0.119659	0.521585	0.510721	1.27963	2.51768	2.07096	2.46224	2.53089	1.7801	2.60562	3.61376
Sspon.001A0010590	0	0	0	0	0	0	0	0	0	0	0	0	0.0834042	0	0	0.0582202
Sspon.001A0010600	1.57923	2.90854	0.400205	0.921675	0.760625	0.676775	1.08711	0.0797176	1.07013	0.535401	2.48852	1.99892	1.84329	0.662108	0.74115	1.02278
Sspon.001A0010610	1.87621	1.21877	0.480474	1.0528	0.541259	0.989172	0.564512	0.123202	0.253895	0.580958	2.15546	1.91898	1.74253	1.29653	1.10422	1.3974
Sspon.001A0010611	0	0	1.84547	0.899311	0	0	0	0	2.84868	0	0	0.1158	0.111963	0.190237	0	0
Sspon.001A0010620	0	0	0	0	0	0	0	0	0	0	0	0	0	0	0	0
Sspon.001A0010621	4.58765	3.95952	2.54961	3.73965	3.35727	6.47407	4.28481	2.96568	7.29513	5.64673	4.91391	6.32178	6.29091	2.43514	4.16064	4.16161
Sspon.001A0010622	0.603342	0.602533	0.587735	0.514446	0.688316	0	0.22766	0.222989	0.327598	0.105489	0.365599	0.484539	0.306916	0.511878	0.443697	0.821154
Sspon.001A0010623	25.0941	23.5902	5.07169	9.28762	7.23594	16.361	16.8113	4.56544	10.9273	10.7301	3.79094	3.02136	2.25497	2.42599	2.05541	1.59994
Sspon.001A0010640	0	0	0	0	0	0	0	0	0	0	0	0	0	0	0	0
Sspon.001A0010641	4.73811	5.06928	83.525	30.9359	29.3022	1.30282	2.30105	37.8485	9.31817	11.6993	0.854148	1.07055	0.943617	17.51	13.3318	14.2095
Sspon.001A0010642	16.5375	15.0988	238.018	110.408	99.7509	19.3739	7.61773	224.68	77.1927	81.6815	4.0904	2.86322	4.37522	59.2791	61.4437	59.6365
Sspon.001A0010643	1.90573	3.85952	0	0	0.0417866	0	0.369229	0	0	0	0.176413	0.208517	0.802091	0	0	0
Sspon.001A0010650	17.6895	17.1719	16.023	7.70836	3.28022	27.3893	14.0433	34.7921	30.339	18.3893	8.1026	8.70298	9.81029	6.89993	7.19067	7.55838
Sspon.001A0010660	0.264615	0.309145	0.818666	1.41699	1.15413	0.366066	0.602012	0	0.258458	0	0.702867	0.858238	0.86271	0.706478	0.416378	1.17239
Sspon.001A0010670	0.109465	0.103897	0.636251	1.80077	0.93452	0	0	0	0.0698928	0.343582	0	0.06832	0	0.0276981	0.132801	0.057057
Sspon.001A0010671	4.13835	2.34697	11.2075	6.75084	7.53324	5.41275	3.64862	7.58991	6.10504	5.93278	3.72209	3.39122	1.71012	10.3377	9.94817	10.1207
Sspon.001A0010680	0.388988	1.10504e-07	0.208396	2.82357e-09	0.195637	0	0	0	0	0	2.73694e-07	2.19156e-07	2.92104e-08	2.59029e-07	0	1.98583e-07
Sspon.001A0010681	3.52054	2.00521	3.87589	6.11635	5.84409	12.9096	6.90334	1.88933	12.2405	9.04841	1.78096	1.56369	0.922097	3.34958	3.39779	2.79591
Sspon.001A0010690	5.87628	6.2301	2.6378	3.92538	4.10626	0.28304	1.07869	1.50474	2.24742	2.67929	6.72229	5.53816	7.05179	5.23952	3.20346	5.05484
Sspon.001A0010700	0	0.0374511	0.214382	0.102353	0.0335908	0	0	1.00968	0.718425	0.0879508	0.0264433	0.124669	0	0.204146	0.108748	0.280972
Sspon.001A0010710	1.57693	1.55814	0.596923	0.422307	0.734096	0.260112	1.134	0.555514	0.278097	0.547314	1.37245	1.37885	1.08949	0.915027	1.50537	1.3906
Sspon.001A0010720	0.179264	0.228365	2.68163	1.18025	0.810737	0.664889	0.855889	3.778	0.991795	1.98372	1.50029	1.33992	1.1099	4.47292	4.10979	3.33362
Sspon.001A0010721	0.425946	0.119118	0.567591	0.714407	1.55689	0.346391	0.755594	0.371049	0.616623	0.4374	0.539929	0.957004	0.654626	1.35415	0.998816	1.55687
Sspon.001A0010730	2.52244	2.08191	2.59486	2.9199	5.27408	0.798813	0.482091	1.22572	2.99343	3.40031	0.751584	0.927439	0.671333	2.12085	2.17148	2.37547
Sspon.001A0010740	7.39368	4.61947	26.2871	15.8034	14.3271	18.5303	16.8034	18.6093	20.8245	20.7864	4.96581	4.83742	3.01563	9.67255	8.69543	8.95923
Sspon.001A0010750	20.5305	22.6547	8.16994	10.5886	7.45889	126.314	95.6801	56.0941	17.8814	13.861	72.0043	117.671	117.253	67.8765	54.5476	43.2581
Sspon.001A0010760	1.9263	1.04501	3.80685	5.26552	4.03696	3.1487	0.667309	2.84885	2.49357	2.9078	3.11825	2.55132	2.43071	3.68001	5.8957	5.47232
Sspon.001A0010770	3.14759	2.02922	0.964575	1.0573	1.16692	1.07899	0.294024	0.576294	0.576733	1.24872	2.71604	3.36107	3.42087	1.98375	1.89628	2.24736
Sspon.001A0010780	15.6845	13.688	3.6067	1.37965	0.86652	13.4055	17.023	2.14342	4.12683	2.57135	4.31465	4.11871	2.08089	1.94337	2.27309	2.05164
Sspon.001A0010790	8.93997	6.86913	10.2957	9.565	6.35731	2.60167	5.52724	11.8401	15.3107	14.086	0.929131	1.28746	1.11844	5.91339	6.0531	7.86544
Sspon.001A0010800	5.09742	4.67591	4.64484	3.93953	4.65047	4.35708	5.8866	3.24678	5.33626	4.31194	6.79911	7.1685	6.96228	2.95935	5.49515	5.05732
Sspon.001A0010810	12.839	15.7278	12.0299	18.6859	9.43416	6.20394	21.5756	0	18.7998	9.53464	27.0281	19.31	22.7756	16.6416	17.4398	17.1486
Sspon.001A0010820	19.1965	17.5982	9.86075	15.7667	14.7909	16.1801	9.51869	6.72625	14.3286	11.4915	26.5524	22.3154	21.3001	14.811	14.0501	13.6671
Sspon.001A0010830	0.00484273	0	2.4122	0.194675	0.078589	0	0	2.22655	0.0216037	0	0.00867331	0.00828427	0.0276145	3.56486	3.89695	3.63951
Sspon.001A0010840	0	0	0.243011	0.0854198	0	0	0	0.416144	0	0	0	0	0	0.133308	0	0
Sspon.001A0010850	0.262027	0.173123	8.88882	28.9671	29.5286	0.786315	1.37476	3.99712	31.5566	25.0079	2.03804	2.67915	4.50929	2.63583	1.8852	1.97609
Sspon.001A0010860	0	0	0	0	0	0	0	0	0	0	0	0	0	0	0	0
Sspon.001A0010870	0	0	0	0	0	0	0	0	0	0	0	0	0	0	0	0
Sspon.001A0010880	0	0	0	0	0	0	0	0	0	0	0	0	0	0	0	0
Sspon.001A0010890	0	0	0	0	0	0	0	0	0	0	0	0	0	0	0	0
Sspon.001A0010891	7.85426	8.01637	1.5524	0.742313	1.76294	4.10165	4.80228	0	0.554776	0.987066	2.11031	0.885635	2.86167	4.2703	6.13303	6.85445
Sspon.001A0010910	0.563101	0.926276	1.14236	0.475502	1.14689	0.538248	0.288524	1.18741	0.628888	0.1671	0.479731	0.318202	0.747909	0.76921	1.61385	1.30762
Sspon.001A0010920	0	0	0.35586	0	0	0	0	0.507408	0	0	0	0.0917644	0.552306	6.23847	5.72413	5.93418
Sspon.001A0010921	0	0	0	0	0	0	0	0	0	0	0	0	0	0	0	0
Sspon.001A0010930	0	0	0	0	0	0	0	0.287814	0	0	0.194589	0.152316	0.550363	0.0668087	0	0
Sspon.001A0010940	0	0.0719653	0.442032	0	0.0647765	0	0	0	0	0	0	0	0	0.520495	0	0.0860708
Sspon.001A0010950	0	0	0	0	0	0	0	0	0	0	0	0	0	0	0	0
Sspon.001A0010960	0	0	0	0	0	0	0	0	0	0	0	0	0	0	0	0
Sspon.001A0010970	0	0.0101035	1.83697	0.832126	0.89347	0.591781	0	1.4182	1.55747	1.12383	0.410279	0.635919	0.412729	2.11979	1.86633	2.03258
Sspon.001A0010980	1.30589	3.08513	5.07388	1.50324	2.70641	0.744367	2.4432	2.42647	1.05524	2.50842	1.51875	1.73284	1.8405	4.43675	2.71082	3.99776
Sspon.001A0010990	1.32349	1.18576	0.128122	0.1911	0.158937	0.0937648	0.102213	0.501012	0.100223	0.236765	1.16044	1.77955	0.658151	0.519768	0.861435	0.365156
Sspon.001A0011000	1.48292	0.961846	2.35368	2.51175	2.53551	0	0	0	0	0	2.2277	2.09922	2.76007	3.74382	3.38763	4.17808
Sspon.001A0011010	0.137219	0.380116	0	0.317043	0.207101	0	0	0	0	0	0.63078	0.520088	0.222881	0.48832	0.130047	0.764958
Sspon.001A0011020	5.51031	10.5554	0.941874	1.57927	1.84984	1.08808	1.10382	2.24082	0.441435	1.79987	4.92744	2.52876	2.44019	2.34429	3.34428	2.02952
Sspon.001A0011030	9.27993	10.4631	10.7825	16.9575	14.6352	8.04464	5.52858	10.3861	10.9985	15.0501	18.1713	19.8415	17.4409	22.1605	21.8917	20.9109
Sspon.001A0011040	0.368445	0.313685	0.160643	0.151336	0.276554	0	0.173668	0.178306	0.209864	0.183688	0.103106	0.222057	0.0828853	0.435997	0.398609	0.20985
Sspon.001A0011050	0.599411	1.25045	2.50186	2.05236	1.28205	0.281001	0	1.50145	1.20143	1.06433	0.349054	0.850563	0.623527	1.13473	2.33599	1.69718
Sspon.001A0011060	5.70979	5.26509	2.64568	2.86669	3.81454	9.46324	4.779	2.58819	2.51698	1.51179	8.46356	9.59498	11.8328	9.63229	10.8826	10.0824
Sspon.001A0011070	0.0638931	0.02728	0.162995	0.938266	1.82506	0.187466	0.243406	1.22147	5.26639	2.05107	0.0129435	0.0522139	0.0313909	0.450848	0.174151	0.34149
Sspon.001A0011071	0.0174105	0	0.83663	0.0132366	0	0.0676878	0	1.64818	0	0	0.0139213	0.0485213	0.0464258	1.16637	1.12645	1.10502
Sspon.001A0011080	0	0	1.54118	0.0602403	0	0	0	0.58394	0.0861897	0	0.0312587	0.0295313	0	1.23036	0.713249	1.11507
Sspon.001A0011090	0	0	0	0	0	0	0	0	0	0	0.0329978	0.0939425	1.34545	5.0303	6.34465	5.36384
Sspon.001A0011100	1.33286	1.26013	0.671881	0.843141	0.91871	0.246275	0	0.699892	0.561091	0.777201	0.666349	0.546943	0.900123	1.51312	1.6549	2.13773
Sspon.001A0011110	0	0	0.293755	0	0	0	0	1.00735	0	0	0	0	0.324321	6.22991	9.32848	5.92307
Sspon.001A0011120	0	0	0.573549	2.04862	1.00045	0.0570911	0	0.081192	1.12623	1.45745	0.0155038	0.0392592	0.047001	0.047822	0.229284	0.157672
Sspon.001A0011130	3.0064	2.41061	6.43152	3.11715	4.27189	1.25329	0.341211	5.05547	2.85077	1.01065	2.3405	3.09018	1.07438	4.41723	4.52681	3.24936
Sspon.001A0011140	0	0.135077	0	0.0408837	0	0	0	0	0	0	0	0	0	0.131353	0	0.0541879
Sspon.001A0011141	6.40924	6.58036	11.1805	8.51572	8.85073	2.98439	2.85509	7.81925	7.04634	5.0232	4.6929	4.8257	6.73608	9.05804	9.77156	10.6812
Sspon.001A0011150	0	0	0	0	0	0	0	0	0	0	0	0	0	0	0	0
Sspon.001A0011160	0	0	0.25784	0.560141	0	0	0	0	0	0	0	0	0	0	0	0
Sspon.001A0011170	4.17059	3.67641	17.3276	19.8998	20.2859	5.7781	3.98602	10.2157	13.1066	12.3149	8.49601	7.20356	6.77407	10.2661	9.6519	8.37225
Sspon.001A0011180	0.937298	0.769794	1.03774	1.94867	1.00255	0	0.139687	0.213908	0.598944	0.68927	0.318461	0.348119	0.198551	0.357957	0.445272	0.399795
Sspon.001A0011190	1.51624	1.51358	0.285125	0.306391	0.311308	0.0486292	0.105906	0	0.164856	0.132986	0.932142	0.838801	0.937181	0.430942	0.426683	0.199087
Sspon.001A0011200	0.0479238	0	0.268144	0.0683803	0.126646	0.0628063	0	0.022197	0	0.0528378	0.0364275	0.0232252	0.0828464	0.201086	0.332599	0.219307
Sspon.001A0011210	0.258886	0.124222	3.8786	3.12987	1.36962	0.59227	0.322854	2.37478	3.19995	0.49853	0.809919	1.75682	1.17607	1.59229	2.41587	2.27764
Sspon.001A0011220	0.199499	0.222906	0	0	0	1.65594	0	0	0	0	1.04943	2.17724	2.86255	0	0	0
Sspon.001A0011230	0	0	0.589363	0	1.32326	0	0	0	3.68378	0	0	1.8383	1.06962	0.925869	0.738174	0
Sspon.001A0011240	0.518995	1.04176	1.4431	1.71498	0.166607	0	0	6.35759	8.31236	8.64948	1.90882	1.46688	1.36065	0	0.160667	0.22163
Sspon.001A0011250	0	0	0	0.0198868	0.058835	0.230711	0	0	0	0.388334	0.239951	0.252598	0.090138	0.193083	0.282865	0.145893
Sspon.001A0011260	0	0	0	0	0	0	0	0	0	0	0.266522	0	0.242031	0	0.990489	0
Sspon.001A0011261	0	0.0848378	0.519563	0	0	0	0	0	1.213	0.576257	0	0.0739232	0	0	0	0
Sspon.001A0011262	0	0	0.14934	0	0	0	0	0	0	0	0	0	0	0	0	0.203541
Sspon.001A0011263	0.848626	1.72817	2.02936	0.891728	3.16482	0.284233	0.247586	0.652667	4.09815	2.09504	2.76776	2.55044	1.67333	1.18884	2.38646	2.22679
Sspon.001A0011264	0.805581	0.719645	0	0.109388	0	0.450689	2.6238	0	0.641061	0.75898	1.74782	0.424829	0.410096	0	0	0.143848
Sspon.001A0011265	3.09912	1.98403	0.0869191	0.464258	0.0872584	2.18117	5.482	1.0714	1.19716	0.847117	1.45544	1.45804	0.954666	0.143832	0.287341	0.355436
Sspon.001A0011280	1.49988	1.47429	2.11323	1.6223	3.15293	0.382547	0.534089	0.20307	0.938273	1.21746	0.829106	1.10461	0.492717	1.65831	1.65575	1.50657
Sspon.001A0011290	2.108	1.62654	3.06609	3.44691	3.4237	1.09359	1.69931	3.5236	5.23275	5.79144	3.41193	2.93155	3.06287	3.23469	3.46638	3.95858
Sspon.001A0011300	3.54856	4.11883	5.41736	4.72082	5.1988	4.5643	4.62245	4.11263	4.55206	2.47925	4.40005	5.18126	6.3656	5.50269	5.28599	4.08337
Sspon.001A0011310	37.2093	39.8689	103.434	79.8947	120.6	23.2098	11.6185	72.8966	41.8491	51.2646	35.9157	45.9784	46.325	122.383	132.208	111.632
Sspon.001A0011320	0.127347	0.142696	0.0315659	0	0	0	0	0	0	0	0.0902214	0.0641963	0.0923078	0	0.111205	0.172106
Sspon.001A0011330	0.911402	2.3367	4.31297	0.600278	2.49482	2.6019	0	1.32216	1.05515	1.20769	6.10716	2.36905	4.82632	4.93214	6.35764	6.7552
Sspon.001A0011340	0.818309	0.769041	0.131281	0.240812	0.236693	0.201347	0.28705	0.0209714	0.716719	1.23167	2.09746	1.9068	2.73732	0.243731	0.206093	0.347957
Sspon.001A0011350	4.95662	5.73678	4.04061	5.24879	4.64458	3.21863	5.16187	11.0556	9.51617	7.68908	20.6819	24.3242	24.2989	7.43819	6.7372	7.66111
Sspon.001A0011360	0	0	0	0	0	0	0	0	0	0	0	0	0	0	0	0
Sspon.001A0011370	4.57339	3.55107	8.92211	9.03718	12.3891	1.31799	0	4.2838	1.40268	2.77565	2.66703	4.26323	3.33162	10.6718	10.0697	6.33568
Sspon.001A0011380	0.902838	0.642843	1.23222	0.834086	0.493079	0.332293	0.36238	0.71153	0.236649	0.279723	0.954525	0.266734	0.962678	1.26105	1.17709	0.906093
Sspon.001A0011390	0	0	0	0	0	0	0	0	0	0	0	0	0	0	0	0
Sspon.001A0011400	1.21078	0.995553	0.258229	0.480524	0.319031	0.961958	0.960961	0.332782	3.17116	3.50559	3.80231	4.02738	5.22011	0.667024	0.60179	0.672944
Sspon.001A0011410	1.5825	1.67603	0.461033	0.521996	0.673263	0.995448	1.48673	0.390544	4.43744	4.88384	6.77186	7.27487	8.82402	1.24964	1.08377	1.08654
Sspon.001A0011411	1.17051	1.271	0.806437	0.868128	0.94622	0.156314	0.511322	0.334473	0.44539	0.394737	1.26371	0.718694	0.648123	0.697942	0.828106	2.34501
Sspon.001A0011420	0	0	0.184416	0	0	0	0	0	0	0	0	0	0	0.152243	0	0
Sspon.001A0011430	0	0	0	0	0	0	1.09414	0	0	0	0.246305	0	0	0.190237	0	0
Sspon.001A0011431	3.95696	3.04464	2.96602	3.55915	3.95041	1.91508	1.59047	1.02299	2.72956	1.55049	1.47392	1.07525	1.84734	3.94869	2.04353	3.34301
Sspon.001A0011440	0	0	0	0	0	0	0	0	0	0	0.482143	0.458672	6.13937	11.3984	9.92137	7.84365
Sspon.001A0011450	0	0	0	0	0	0	0	0	0	0	0	0	0	0	0	0.0708268
Sspon.001A0011460	24.6307	17.2579	6.86696	12.5002	11.281	11.5607	7.27579	4.70113	7.8251	9.45613	20.442	18.3848	22.0332	16.5734	15.4442	18.4926
Sspon.001A0011470	5.82841	8.71359	1.48262	1.97586	3.55905	0.693432	0.92523	2.23781	0	0.389267	3.37898	3.75971	3.08957	2.01625	3.19843	2.64549
Sspon.001A0011480	3.0557	3.47491	2.27183	1.26969	0.861909	1.99876	1.89689	0.301561	0.636736	1.18755	4.84249	1.25685	0.830687	0	1.58888	1.22593
Sspon.001A0011490	0.721543	0.927737	0.270039	0.361204	1.1738	0	0.172244	0	0.412567	0.332422	0.316795	0.274933	0.0754797	0.75569	0.876044	0.975673
Sspon.001A0011500	18.5566	16.2136	46.5362	29.5902	23.1362	6.20425	10.1014	48.5151	30.6824	24.0451	2.66102	7.81817	5.79278	36.8105	44.1593	43.255
Sspon.001A0011510	0	0	0	0	0	0	0	0	0	0	0	0	0	0	0	0
Sspon.001A0011520	0	0	0	0	0	0	0	0	0	0	0	0	0	0	0	0
Sspon.001A0011530	0.65715	0.246342	0.272953	0.269778	0.199604	0	0.210722	0	0.137983	0	0.545764	0.303797	0.355137	0.214828	0.120277	0.608824
Sspon.001A0011540	0	0	0	0	0	0	0	0	0	0	0	0	0	0	0	0
Sspon.001A0011541	7.86512	9.72112	9.37103	13.4975	15.0343	4.56249	7.70656	24.3197	17.0681	15.1804	40.1307	46.7132	46.915	15.8011	14.5604	13.934
Sspon.001A0011560	5.98279	6.51907	4.8635	10.1097	8.42719	5.39562	12.0143	16.5415	14.134	15.5822	38.5991	42.2817	46.9905	16.7327	13.2339	12.9778
Sspon.001A0011570	5.73493	2.82026	4.68888	5.32096	5.11264	2.28471	1.41132	4.94325	5.68124	4.0132	2.16177	2.29598	1.60709	4.44116	4.29304	3.68731
Sspon.001A0011571	0.354783	0.332115	0.370178	0.500476	0.526285	0.101787	0.13298	0.324454	0.639452	1.11336	0.267997	0.269363	0.222806	1.82532	1.29893	1.58325
Sspon.001A0011572	0	0	0	0	0	0	0	0	0	0	0	0	0	0	0	0
Sspon.001A0011580	0	0	0	0	0	0	0	0	0	0	0	0	0	0	0	0
Sspon.001A0011590	0.0187588	0	0	0	0.0562823	0	0	0	0	0	0	0	0	0	0	0
Sspon.001A0011591	0	0	0.129173	0.02676	0.0526839	0	0	0	0	0	0	0	0	0.170534	0.158975	0
Sspon.001A0011592	2.54569	2.71153	3.31945	3.66346	5.33604	0.411283	1.05541	3.26655	2.2931	2.92493	0.619381	0.913638	0.669521	3.39439	3.11956	3.57329
Sspon.001A0011593	1.67997	1.26129	2.97508	1.43113	2.39365	1.27163	0.216403	0.738146	3.66265	1.5437	1.50094	1.19736	1.50511	3.39919	3.26078	2.64803
Sspon.001A0011594	36.3317	32.4461	110.773	97.6097	120.643	29.8056	24.7229	103.695	118.29	144.186	26.3049	38.6981	29.3467	93.7877	85.4079	79.4741
Sspon.001A0011610	2.469	1.39826	5.20008	3.39339	7.91067	0.150302	0.261938	1.18426	1.65131	2.5296	0.207914	0.474768	0.355519	2.43624	3.96532	3.15852
Sspon.001A0011620	13.1983	12.8843	2.33677	2.59926	2.27064	1.73905	3.07199	0.623432	1.54456	2.27891	1.70416	2.30011	2.34911	1.59921	1.82476	1.43815
Sspon.001A0011630	0.107618	0.093356	0.164784	0.0581366	0.230558	1.60507	2.09767	4.22268e-07	0	0.311708	4.83086e-06	1.93137e-06	0.662056	2.14772e-05	0.365152	5.39622e-06
Sspon.001A0011640	46.5203	40.7537	4.89459	8.12596	0.251588	13.4196	12.1407	0	1.92934	0.175629	6.06513	4.98862	4.33809	0.910647	0.890558	1.09995
Sspon.001A0011650	0.0798087	0	0	0	2.58194e-08	0	0	0	0	0	1.44077e-06	0	0	4.7549e-07	1.93956e-07	0
Sspon.001A0011660	0.21718	0.141251	0.123982	0.12923	0.635516	0	0	0	0.776791	0	0.132291	0.124214	0	0.613221	0.326652	0
Sspon.001A0011670	0	0	0.508547	0	0	0	0	0	0	0	0	0	0	0.807529	0	0.673184
Sspon.001A0011680	0.692864	0.746305	0	0.737847	0	0	0	6.52072	0	0	0	0.546328	0.557263	0	0.769807	2.41481
Sspon.001A0011690	0.154397	0	0	0	0	0	0	0	0	0	0	0	0	0	0.197672	0
Sspon.001A0011700	7.35371	7.03248	18.5719	5.02426	0.975561	33.0395	18.1499	21.0036	5.24336	0.682877	1.52929	2.42348	2.19595	6.21847	6.51976	6.69824
Sspon.001A0011710	0.890712	0.549819	0.883074	1.64199	2.85476	2.57004	1.37752	1.48427	4.57994	2.60631	1.83855	3.0109	2.93176	2.9811	4.82297	4.4616
Sspon.001A0011720	0	0	0	0	0	0	0	0	0	0	0	0	0	0	0	0
Sspon.001A0011730	0	0	0	0	0	0	0	0	0	0	0	0	0	0	0	0
Sspon.001A0011740	0	0	15.2676	16.4761	5.60026	0	0	26.6395	0	0	1.37134	2.33161	1.2295	2.19406	12.1299	15.3746
Sspon.001A0011750	0	0.52432	0.735363	1.27569	3.15443	0	0	0	0	0	0	0.211487	0.162868	0.283527	0.63208	0.472238
Sspon.001A0011751	4.40589	3.89098	3.19758	2.74465	3.19576	1.76431	2.279	0.962949	2.28661	2.42711	3.3348	2.94296	2.66588	3.83343	4.6303	3.10991
Sspon.001A0011760	3.67999	4.1825	6.31049	7.52434	8.01418	3.03841	2.01746	7.08024	14.3417	14.2799	1.88951	2.61131	2.89593	9.76195	10.1624	8.55788
Sspon.001A0011770	4.86858	4.94739	12.1022	7.64318	16.5938	1.44224	0.694243	12.2408	9.44943	11.1069	1.39904	1.15497	1.80402	9.84274	8.46071	9.48492
Sspon.001A0011771	1.14094	0.744699	1.73256	2.19836	3.25791	0.450218	0.526007	1.99616	3.50066	1.82724	1.46141	1.14875	1.32638	2.20098	3.21077	3.10762
Sspon.001A0011790	0	0	0	0	0	0	0	0	0	0	0	0	0	0	0	0
Sspon.001A0011800	0.118202	0	0	0	0.0592722	0	0	0	0	0	0	0	0	0	0	0
Sspon.001A0011810	2.87752	2.24338	0.771546	0.717135	0.935886	0.569232	0.265598	0.194407	0.493452	0.102632	1.39293	2.04343	1.6859	1.02015	0.999523	0.821639
Sspon.001A0011820	0	0	0	0	0	0	0	0	0	0	0	0	0	0	0	0
Sspon.001A0011830	0	0	0	0	0	0	0	0	0	0	0	0	0	0	0	0
Sspon.001A0011840	0	0	0	0	0	0	0	0	0	0	0	0	0	0	0	0
Sspon.001A0011850	0.131404	0.585823	2.05557	0.938662	1.4505	0	0	2.46693	1.62228	0.961933	0.137041	0.257147	0.747478	2.75299	1.52286	2.62666
Sspon.001A0011860	0	0	0	0	0	0	0	0	0	0	0	0	0	0	0	0
Sspon.001A0011870	0	0	0	0	0	0	0	0	0	0	0	0	0	0	0	0
Sspon.001A0011880	108.67	88.274	151.436	44.0862	12.9492	13.9526	25.9513	28.0422	13.9743	22.9806	21.593	29.1153	18.4131	17.3199	16.5645	15.9248
Sspon.001A0011890	0	0	0	0	0	0	1.24881	0	0	0	0	0	0	0	0	0
Sspon.001A0011900	0	0	0	0	0	0	0	0	0	0	0	0	0	0	0	0
Sspon.001A0011910	2.21324	2.96247	1.89661	2.39778	0.586359	2.95606	2.59368	1.3005	3.33636	0.995496	4.25064	4.69146	6.75711	6.22008	4.38464	5.61869
Sspon.001A0011920	0	0	0	0	0	0	0	0	0	0	0	0	0	0	0	0
Sspon.001A0011930	6.26879	5.76031	14.9767	14.7536	14.3042	0	3.95164	9.28288	13.8304	7.40532	10.226	9.14103	7.52056	15.8137	16.1335	21.01
Sspon.001A0011940	0	0	0	0	0	0	0	0	0	0	0	0	0	0.677252	0.208138	0.892515
Sspon.001A0011950	1.1839	0.370029	1.26294	1.92948	0.920849	0.309065	0.224843	1.21681	1.3683	2.11065	1.37634	1.59379	1.11678	2.11159	3.42827	2.7321
Sspon.001A0011951	1.08145	1.16092	2.27122	2.03971	2.45624	0.924268	0.501183	2.03939	2.51845	2.74776	0.542067	0.698067	0.546593	2.02935	2.1178	1.7071
Sspon.001A0011980	0	0	0.0953968	0	0	0	0	0	0	0	0	0	0	0.485578	0.734058	0.715165
Sspon.001A0011981	0.169991	0.0529405	2.96323	8.69571	7.36244	0.332404	0.724359	3.19013	1.5802	1.86498	0.0603355	0.391615	0.429848	0.71338	1.6482	1.70001
Sspon.001A0011990	0.033955	0.0297311	1.02431	0.365873	0.308128	0	0	0.46199	0	0.0437632	0.0936997	0.0249048	0.00991011	0.277685	0.470642	0.406695
Sspon.001A0012000	1.8258	2.8785	0	0.86791	0.570641	3.57208	0.973028	0	1.11437	0.375778	6.01393	8.19287	5.91155	6.93268	6.73764	7.33564
Sspon.001A0012001	0.0195608	0	0	0	0	0	0	0	0	0	0	0	0.0567963	0	0.0256548	0.0264637
Sspon.001A0012010	3.87561	3.4448	2.12312	1.09333	0.908148	0.367866	2.10366	1.8118	0.240561	0.657824	1.07137	1.06352	1.90577	1.62575	1.38783	1.56534
Sspon.001A0012020	36.3723	21.325	13.392	34.3133	10.2669	0	0	0	0	0	15.0971	13.2383	1.99558	17.7891	10.7262	2.99355
Sspon.001A0012030	8.92165	6.90936	5.99591	8.09007	6.95335	2.94021	0.802621	0.527672	1.74178	2.68227	4.57496	3.99435	2.37101	4.65404	5.31567	6.87094
Sspon.001A0012040	0.277565	0.215623	0.323735	0.150391	0.32567	0.446408	0.254457	0.439516	0.318903	0.0894182	0.24957	0.103128	0.13454	0.489841	0.43317	0.519393
Sspon.001A0012050	0.746826	1.09224	2.0884	1.09203	1.77051	0	0	0	2.51448	1.50646	3.22962	3.20486	1.64374	3.59737	2.35056	2.91951
Sspon.001A0012060	10.5461	11.8442	11.0915	14.3444	13.3306	20.8691	4.77166	9.84678	24.4899	29.3507	22.1544	20.8174	16.0337	8.12046	9.5003	12.4397
Sspon.001A0012070	0.215951	0.225442	2.15663	1.46651	0.953014	0.0879547	0	0.452325	0	0.296173	1.24206	0.764405	1.38794	4.14618	2.20308	4.46557
Sspon.001A0012071	23.0739	17.3609	66.1342	53.4346	34.3729	10.5782	9.03739	61.0955	36.3039	19.7509	11.1257	13.8955	14.9993	44.5208	50.4593	40.3888
Sspon.001A0012090	0.0480636	0.214873	0.0946692	0.195607	0.529703	0	0	0.851891	0.282457	1.0025	0	0.0477623	0.184096	0.312578	0	0.258077
Sspon.001A0012100	4.95553	3.23823	3.84367	2.93513	4.55553	4.99738	2.2817	5.41425	7.05238	7.44799	4.23602	3.84409	2.94308	5.42098	4.774	4.89501
Sspon.001A0012110	0	0	0	0	0	0	0	0	0	0	0	0	0.0941865	0.479797	0.468578	0.165075
Sspon.001A0012120	2.03551	2.15888	6.71305	4.59896	7.42307	1.49528	1.33965	3.34057	3.1845	2.1221	3.11501	3.08141	2.95706	5.16685	5.67064	5.64357
Sspon.001A0012130	0.54092	0.400376	9.16295	0.461895	0.634506	1.68817	0.231033	4.60055	0.149409	0	1.11309	1.07956	0.39338	4.01858	1.4907	1.2486
Sspon.001A0012140	0.0875454	0.106572	0.0457899	0.118749	0.253625	0.0856514	0	0	0	0	0.142684	0.0181078	0.0245138	0.0708809	0.150392	0
Sspon.001A0012150	0.457492	1.02219	0.200017	0.103486	0.101883	0.423087	0.461731	0	0.300996	0	2.21819	2.56991	2.21935	0.330126	0.659466	0.408946
Sspon.001A0012160	0.455865	0	0	0	0	0	0	0	0	0	0.86468	0	0.783601	2.02093	1.0755	0
Sspon.001A0012170	1.48564	1.93319	0.456883	0.833544	0.734632	0	0	0	0.130253	0	1.03038	1.75162	1.12203	1.21544	0.533458	1.07564
Sspon.001A0012180	0.4697	0.200671	0.705155	0.611299	0.39091	0	0	0	0	0	0.616866	0.619132	0.52279	0.500702	0.503321	0.907745
Sspon.001A0012190	0.746464	0.648359	1.22156	0.463613	0.529609	0.372442	0.202845	0.59497	0.0664221	0	1.43927	0.929006	1.04413	2.12666	2.90273	2.7425
Sspon.001A0012191	0.774504	0.0496018	4.84588	1.26753	1.48979	0.776202	0.318068	4.57058	0.826807	1.30755	0.236609	0.326343	0.31631	0.623755	0.928038	1.25103
Sspon.001A0012200	0	0.107228	0	0	0.0239583	0	0	0	0	0	0.196712	0.0360716	0.0750183	0	0.0547616	0.0968945
Sspon.001A0012201	0.739575	0.618979	3.63091	2.93647	2.72401	0.607166	0.613851	4.1669	1.14545	0.967016	0.649288	0.406696	0.478715	1.7779	1.62726	1.44759
Sspon.001A0012230	0.0903813	1.27706	0.797073	2.4982	2.57856	1.03068	0.281414	3.47148	2.22796	2.60396	2.50011	3.70234	1.71901	2.8886	3.22871	2.45452
Sspon.001A0012240	1.66858	1.43961	2.90968	1.97019	1.9437	0.249079	0.361533	0.793632	0.493998	0.488993	0.782926	0.616945	0.997627	2.78261	2.98746	3.82109
Sspon.001A0012250	0.397403	0.779119	1.80497	1.78131	2.22005	0.131196	0	0.980752	1.68316	1.87719	0.422019	0.433557	0.511729	3.14654	2.55769	2.50504
Sspon.001A0012260	0	0	5.97734	0.225742	0.0450292	0	0	4.12344	0.0726591	0	0	0.0277284	0.0132104	2.22664	2.34564	2.1183
Sspon.001A0012261	0.0723368	0.168751	0.233187	0.214001	0.205691	0.0633108	0	0.134561	0	0.15981	0.0894592	0.136498	0.141048	0.496354	0.91081	0.703829
Sspon.001A0012270	0	0	0	0	0	0	0	0	0	0	0	0	0	0	0	0
Sspon.001A0012280	0.65691	0.571773	0.671477	0.577067	1.17413	0.38786	0.720292	0.979491	1.48503	1.17258	0.694997	0.778553	0.640545	0.912929	1.15116	1.08794
Sspon.001A0012290	1.69684	1.45161	1.68487	0.933516	0.885159	0.587521	0.284601	1.60335	2.05036	1.32597	0.175074	0.201453	0.376815	5.32933	6.60222	4.05135
Sspon.001A0012300	0.945928	1.06061	1.35392	1.18483	1.26597	0.434626	0	0.231696	0.309937	0.365771	0.93343	0.661558	0.700717	0.578846	1.09552	0.866256
Sspon.001A0012310	1.58958	0.966949	2.51772	0.85123	2.95996	0.0758643	1.23996	0	0.8114	3.03274	1.83102	0.491199	1.87799	1.61298	1.60257	1.81417
Sspon.001A0012320	0.301281	0.168641	0.446992	0.841494	0.678533	0.302112	0	0.969294	3.01322	1.5258	0.159565	0.113316	0.181382	0.123103	0.541027	0.406186
Sspon.001A0012330	1.71367	1.59394	0.987998	4.135	3.17578	0	1.07255	1.05284	1.63445	0.275976	1.41495	1.66972	1.48163	2.63353	2.26299	2.3367
Sspon.001A0012340	15.3868	13.9124	30.11	20.3512	27.3287	6.37483	2.68655	14.4896	13.3467	16.1096	17.1822	16.8742	13.3674	28.0431	23.3866	33.2203
Sspon.001A0012350	11.1529	8.87414	8.8732	14.2433	12.2285	1.53721	2.79802	3.31325	4.73412	3.88363	6.4405	7.76372	8.83991	11.5969	15.1254	11.6672
Sspon.001A0012360	0.415051	0.193428	0.778308	8.11708	5.22136	6.58439	9.18717	1.70888	3.94438	5.88585	1.69449	2.16884	1.12755	2.14506	1.67989	1.66678
Sspon.001A0012370	0	0	0	0	0	0	0	0	0	0	0	0	0	0	0	0
Sspon.001A0012380	2.59768	2.72342	1.56309	3.45494	0.90335	16.8722	9.69279	4.77303	3.31591	0.186928	6.95961	12.3786	13.0098	6.19051	6.1831	4.82925
Sspon.001A0012390	0.0884449	0.0496291	0.997893	13.9395	5.75376	2.94863	0.463187	1.4485	1.94201	1.21676	1.81925	1.81413	1.41116	6.4593	6.2192	6.18101
Sspon.001A0012400	0	0	0	0	0	0	0	0	0	0	0	0	0	0	0	0
Sspon.001A0012410	1.15883	0.768473	0.374751	1.77535	0.775622	3.11438	2.18223	0.712791	0.664558	0.459312	0.489351	0.413538	0.169244	0.616629	0.608887	0.449397
Sspon.001A0012420	1.15387	0.853554	0.405027	1.9782	0.825112	3.73384	4.13405	0.585258	0.656111	0.561531	0.504098	0.422235	0.226642	0.531917	0.496813	0.618574
Sspon.001A0012430	0.694992	1.07135	1.87934	2.39798	2.55989	0.475565	1.03712	0.848125	1.12914	0.80063	0.596708	1.36576	0.605717	1.60604	1.71111	1.28966
Sspon.001A0012440	0	0	0	0	0	0	0	0	0	0	0	0	0	0	0	0
Sspon.001A0012450	0.745122	0.971256	0.16587	0.966783	0.363101	1.41381	1.26127	0.0625826	0.413559	0.446087	0.879882	0.725183	0.455905	0.171646	0.27433	0.272025
Sspon.001A0012451	0	0	0	0	0	0	0	0	0	0	0.015326	0	0.0278774	0	0	0
Sspon.001A0012460	1.67229	2.71971	1.19313	1.05699	1.85751	0.513643	0.186732	0.183376	0.243839	0.288262	0.193025	0.308839	0.945124	0.847888	0.824006	1.15354
Sspon.001A0012461	0.100206	0.296233	0.122164	0.193961	0.191309	0.959337	0	0	0.304066	0	1.22289	0.756189	1.04159	0.830665	0.789358	0.777091
Sspon.001A0012462	0.219117	0	0.199518	0.236049	1.44257	0	0	0.0759356	0.152394	0.629433	0.0583598	0	0.0530779	0.337492	0.348796	0.241055
Sspon.001A0012463	1.83342	3.4493	3.33864	1.13689	3.90746	2.5334	0.555277	0	0.358069	3.27196	0.812364	1.37567	0.802281	1.58598	2.22836	0.544294
Sspon.001A0012480	0.232579	0.433875	0.383227	0.406899	0.388041	0	0	0.33369	0	0	0.677067	0.304246	0.447783	0.633191	1.06252	0.731307
Sspon.001A0012490	1.39513	1.17297	0	0	0	2.50564	3.22662	0	0.162417	0	3.65042	2.40891	1.96947	0.477112	0.152502	0.314612
Sspon.001A0012491	0.582209	2.06267	5.22004	4.96954	7.79112	0	0	0	0	0	0	1.36198	0.707132	3.10537	3.74827	10.2125
Sspon.001A0012510	0.240764	0.198282	2.42852	0.52328	0.0737197	0	0	1.50099	0.28861	0.0486669	0.0784286	0.312758	0.427971	5.00776	1.56586	4.97204
Sspon.001A0012520	1.78985	0.9818	4.2979	6.14783	4.37777	0.337688	1.1961	1.75747	4.60357	8.02903	4.58714	4.68228	7.05478	5.56952	4.61145	4.12988
Sspon.001A0012521	0	0	0.760741	1.77417	1.26798	0.231305	0	0.616847	2.63872	0	0.156857	0.0893593	0.427971	0.532225	0.889253	0.997067
Sspon.001A0012522	4.66985	4.40275	3.68954	3.82918	5.62407	2.80507	3.29016	2.20497	5.60381	10.8338	6.1347	5.80153	3.86826	7.25958	7.07685	8.13693
Sspon.001A0012540	0.0709881	0.158107	0.484779	0.580049	1.28285	0	0	0	0.444903	1.05601	0.221454	0.207421	0.201304	0.114102	0.273505	0.094393
Sspon.001A0012550	0	0	0	0.108436	0	0	0	0	0	0	0	0	0	0.25902	0.206968	0.451679
Sspon.001A0012560	0.503102	0.355602	1.25606	0.793637	1.27245	0.480655	0	0.342924	0.228236	0.269735	0.546305	0.59645	0.573213	1.81576	1.91729	0.856041
Sspon.001A0012570	6.71271	8.57599	15.2663	21.5297	16.5441	9.72401	6.29155	12.6616	23.7382	23.1826	12.7711	11.1901	10.698	14.1304	13.5111	14.4259
Sspon.001A0012580	0	0	0	0	0	0	0	0	0	0	0	0	0	0	0	0
Sspon.001A0012590	0	0	0	0	0	0	0	0	0	0	0	0	0	0	0	0
Sspon.001A0012600	0.607465	0.337977	0.295715	0.620973	0.762656	1.0209	0.744284	2.21381	0.965546	1.1467	0.393726	0.883682	1.07364	1.21749	1.36189	0.806089
Sspon.001A0012610	0	0	0	0.45578	0	0	0	0	0	0	0	0	0	1.13465	0.181268	0.251569
Sspon.001A0012611	0	0	0	0.0171404	0.0337728	0	0	0	0	0	0.253902	0.160035	0.395602	2.52304	1.36053	1.55255
Sspon.001A0012630	0.614202	0.228708	0	0.208414	0.10259	0.426436	0.930795	0	0	0.359049	0	0.202891	0.0978494	0	0.13278	0
Sspon.001A0012640	0	0	0	0	0	0	0	0	0	0	0	0	0	0	0	0
Sspon.001A0012650	1.56299	0.615764	1.42826	7.13709	8.07515	0.983662	0.401796	0	1.29381	0.362148	1.91894	2.32626	3.57564	13.0064	9.4257	10.7535
Sspon.001A0012660	0	0	0	0	0	0	0	0	0	0	0	0	0	0	0	0
Sspon.001A0012670	0	0	0	0	0	0	0	0	0	0	0	0	0	0	0	0
Sspon.001A0012680	4.37179	4.75664	3.3775	6.6102	5.76787	1.62827	1.03532	1.2176	6.36294	5.61516	2.96035	3.03545	2.19222	4.38423	4.23619	3.97354
Sspon.001A0012690	0.694036	0.274495	0.650606	0.463158	0.400139	0	0.0931286	0	0.0810744	0.0718827	0.370379	0.560298	0.464779	0.354407	0.575523	0.367932
Sspon.001A0012700	0.363094	0.381826	0.597275	0.702765	1.06634	0.482402	0.429588	0.667061	0.527221	0.424308	1.10366	1.26075	1.79989	0.785596	0.759546	0.675801
Sspon.001A0012710	1.0524	1.89922	2.3013	1.48351	1.8701	2.4923	1.09863	1.64558	1.58638	1.65157	0.849137	1.10651	0.835462	1.54662	1.06421	1.29371
Sspon.001A0012720	0.434381	0.547986	0.0629313	1.04596	1.6561	0	0	0	0.956083	0.712567	0.607473	0.62305	0.859437	0.40148	0.285173	0.612719
Sspon.001A0012730	0	0	0	0	0	0	0	0	0	0	0	0	0	0	0	0
Sspon.001A0012740	0	0	0	0	0	0	0	0	0	0	0	0	0	0	0	0.0781685
Sspon.001A0012750	0	0	0	0	0	0	0	0	0	0	0	0	0	0	0	0
Sspon.001A0012760	0.263947	0.049336	0	0.107029	0.105573	0.205385	0	0	0	0.0864216	0.121921	0.231765	0.213247	0	0.161792	0.166849
Sspon.001A0012770	0	0	0.340191	0	0	0	0	0	0	0	0	0	0.0689636	5.47821	5.90205	4.4631
Sspon.001A0012780	0.673976	0.420086	6.05484	0.900904	0.837857	0.408423	0.424407	5.93508	1.78941	0.624795	0.530497	0.546534	0.660221	1.50896	1.88189	2.62836
Sspon.001A0012790	1.50842	1.59167	1.67383	2.05559	1.79711	1.11424	0.683975	0	0.14864	0.293169	1.94799	1.11371	1.76317	1.44263	1.34848	0.831677
Sspon.001A0012800	0	0	0	0	0	0	0	0	0	0	0	0	0	0	0	0
Sspon.001A0012810	0	0	0.36019	0	0.0268534	0.627639	0.227931	0	0	0	0.186014	0.0679899	0.0520555	0.0882612	0.0705289	0.218208
Sspon.001A0012820	0.279179	0.111655	0.191756	0.210208	0.204498	0	0	0	0	0	0.453363	0.0922448	0.160043	0.156388	0.530894	0.325143
Sspon.001A0012830	0.757142	0.53578	0.616315	1.29876	0.650042	0.330936	0.144879	0.608415	1.61467	0.559806	0.317159	0.391317	0.731634	2.75533	2.79488	2.22206
Sspon.001A0012840	0.642683	0.313036	1.32592	1.72959	1.10362	1.71831	0.439785	1.44072	0.431894	1.18904	3.18666	3.66164	4.47702	1.39514	1.36474	2.43839
Sspon.001A0012850	0	0	0	0	0	0	0	0	0	0	0	0	0	0	0	0
Sspon.001A0012851	0.789359	0.649859	0.632904	1.17607	0.847598	0.815199	0.394257	0.362771	0.402633	0.321738	1.78504	1.58158	1.36608	0.34204	0.255352	0.299917
Sspon.001A0012852	0	0.18307	0.0799602	0	0	0	0	0.409026	0	0	0	0.158832	0.309348	0	0.210301	0
Sspon.001A0012853	46.5143	39.2073	31.335	33.6585	37.4887	31.1566	20.8164	26.0585	29.6754	18.322	37.7849	43.6145	36.0514	30.1542	28.8219	31.1629
Sspon.001A0012870	0	0	0	0	0	0	0	0	0	0	0	0	0	0	0	0
Sspon.001A0012880	0	0	0	0	0	0	0	0	0	0	0	0.0948754	0	0.158199	0	0
Sspon.001A0012890	0.0774452	0	0.0765667	0	0	0	0	0	0.221925	0	0	0	0	0.126509	0	0
Sspon.001A0012900	24.8947	28.5167	3.90289	4.30548	11.4506	1.9355	3.69829	1.04184	1.37601	2.03732	11.0088	11.5394	12.5654	10.3503	10.0425	9.77408
Sspon.001A0012910	0	0	0	0	0	0	0	0	0	0	0	0	0	0	0	0
Sspon.001A0012920	0	0	0	0	0	0	0	0	0	0	0	0	0	0	0	0
Sspon.001A0012930	0	0	0	0	0	0	0	0	0	0	0.645177	0.581811	1.36429	0.335068	1.60487	0.558428
Sspon.001A0012940	0.760392	0.275307	0	0.266615	0	1.80891	11.9099	0	0	0	2.13184	1.27587	0.214539	1.47811	1.47452	0.61603
Sspon.001A0012941	5.61592	6.11865	7.33557	7.96652	10.6928	3.83386	5.20975	3.41095	8.97697	8.44627	8.53168	7.93084	6.81878	7.38581	9.07309	8.61058
Sspon.001A0012950	3.53847	3.27253	3.71027	3.76727	3.84821	0.646856	0.805248	0.492042	1.38436	0.673944	3.00301	2.87692	1.93051	2.09208	3.7995	3.11227
Sspon.001A0012960	0	0	0	0	0	0	0	0	0	0	0	0	0	0.202066	0.37673	0.167043
Sspon.001A0012970	0	0	0	0	0	0	0	0	0	0	0	0	0	0	0	0
Sspon.001A0012980	0.0974507	0.16273	0.807404	1.36909	0.807298	0.649475	0	0	0	0	0.32896	0.971098	0.621041	3.05121	2.23477	2.18477
Sspon.001A0012981	3.07295	2.95122	5.15645	4.04545	4.80177	2.52488	2.85845	4.04881	7.19595	10.994	5.89651	5.80502	6.3457	7.80647	7.3284	7.61839
Sspon.001A0012990	0.041383	0	0.247335	0.167645	0	0	0.345434	0	0	0	0.0442546	0.0842893	0	0.204663	0	0.11238
Sspon.001A0012991	0.208477	0.0582138	1.17858	1.00822	0	3.19289	0	4.13312	0.619415	0	0.930995	1.49661	1.69295	5.13035	6.19411	3.67854
Sspon.001A0013020	0	0	0.139001	0	0	0	0	0	0	0	0	0	0	0	0.604226	0.377354
Sspon.001A0013030	0.808489	0.828656	1.78684	1.52413	2.13324	0.840003	1.01297	2.04432	1.56239	1.21177	1.07084	1.05046	0.702164	1.07507	1.27329	1.19146
Sspon.001A0013040	0	0	0	0	0	0	0	0	0	0	0.100406	0	0	0	0.0827821	0
Sspon.001A0013050	2.53588	2.37634	5.13163	4.31362	4.42022	2.06911	2.31885	4.53264	4.36526	3.13433	2.32276	4.97301	2.60585	2.81577	2.29727	2.50847
Sspon.001A0013051	0.78241	0.62886	0.68875	0.672498	0.834243	6.22282e-08	0	0.626714	0.141247	0.550853	0.208766	0.647107	0.299276	0.352843	0.199193	0.405107
Sspon.001A0013070	3.66683	4.44576	7.79239	5.86209	8.24953	0	0	2.21993	2.14842	0.853556	2.36645	2.71859	2.47102	5.96109	6.94725	7.25725
Sspon.001A0013071	0.0281057	0.18865	0	0	0	0	0	0	0	0	0	0	0	0	0	0
Sspon.001A0013080	0	0	0	0	0	0	0	0	0	0	0.526511	0.470274	0	0.822672	0	0.685812
Sspon.001A0013090	10.9886	11.8069	14.7266	20.8207	20.3271	18.9188	12.9684	17.5567	48.2382	40.4835	10.7447	10.1103	10.1178	13.1719	13.4462	12.0473
Sspon.001A0013100	0.342999	0.505855	0.949843	0.215656	0	0.576512	0	0	0	0	0.0773566	0.143045	0	0.209726	0	0
Sspon.001A0013110	0	0.0343526	0	0.031095	0	0	0	0	0	0	0.0977864	0.0309364	0.0395256	0	0	0
Sspon.001A0013120	0	0	0	0	0	0	0	0	0	0	0	0	0	0	0	0
Sspon.001A0013130	0.239645	0.292902	0.021593	0.0994881	0	1.07756	2.25491	0.276143	0.184333	0	0.682662	0.362146	0.263066	1.74914	1.76852	1.57466
Sspon.001A0013140	0.031115	0	0.0617191	0	0	0	0	0	0	0	0.0992384	0.0523181	0.0601684	0.102046	0.0271811	0.0701066
Sspon.001A0013150	1.95011	1.94045	1.57621	1.37035	2.29424	0.610586	0.542773	1.07351	0.907084	1.17435	1.90879	1.40292	1.21375	1.93107	2.12341	2.08209
Sspon.001A0013160	7.03724	5.39988	30.0945	7.07467	5.10585	2.81233	0	23.1992	5.99917	2.36815	0.971095	0.899461	0.618029	15.6581	15.3085	13.0157
Sspon.001A0013161	62.0763	68.0521	20.5991	21.7654	3.52189	20.2606	13.8754	3.31158	9.57892	1.4565	3.38506	2.44808	1.91684	0.197054	0.208124	0.282735
Sspon.001A0013170	0.175823	0.121018	0.108835	0.048066	0.0980704	0.595691	0.681378	0.323693	0.212817	0.0963703	0.236855	0.311655	0.213041	0.15459	0.0837314	0.169549
Sspon.001A0013180	0	0	0	0	0.207101	0	0	0	0	0	0	0	0	0	0	0
Sspon.001A0013190	0.0300405	0.0434538	0.0258031	0.0390232	0.040694	0	0.241499	0	0.101949	0.120034	0.0786508	0.0619883	0.0968049	0	0.0484071	0.0175864
Sspon.001A0013200	0	0	0	0	0.447858	0	0	0	0	0	0	0	0	0	0	0
Sspon.001A0013210	0.221321	0	0	0.112465	0.0277012	0	0	0	0.239593	0	0.021931	0.359481	0.186132	0.225642	0.108181	0.260668
Sspon.001A0013220	0.112634	0.251443	0.331644	0.573788	0	0.476178	1.03978	0.512491	1.01568	0.400976	0.708453	0.444465	0.322052	0.182371	0.291441	0.15068
Sspon.001A0013221	0	0	0	0	0	0	0	0	0	0	0	0.057474	0.0276482	0	0	0
Sspon.001A0013230	2.61499	2.5116	6.59423	1.6039	0.174716	3.18819	2.22273	3.21779	1.19237	0.291425	0.67393	0.889964	0.254201	0.151634	0.125888	0.238759
Sspon.001A0013240	0.540508	0.436858	2.71105	1.44401	0.361312	0.34506	0.150537	0.616009	0.491411	0.580958	0.286996	0.183703	0.127768	0.11535	0.147475	0.041884
Sspon.001A0013250	1.5228	1.33986	2.10931	3.46844	1.73823	0	0	5.71308	1.20317	7.20202	1.30972	2.02939	0.823081	1.87665	0.749497	0.780344
Sspon.001A0013260	0	0	0.347742	0.776351	0.750728	1.14792	0	0	3.25821	1.34549	0	0.494067	0.164393	0.28181	0.15003	0
Sspon.001A0013270	0	0.207655	0	0.479654	0.188191	0	0	0	0.417692	0.372926	0.60854	0.0595814	0.232841	0.0991308	0	0.246469
Sspon.001A0013280	42.7743	46.3396	14.1593	14.0882	2.22589	10.004	10.0871	3.13505	4.88928	0.813289	2.761	1.43134	0.902504	0.24416	0.158871	0.415752
Sspon.001A0013281	0	0	0	0.0748925	0.0916578	0	0	0	0	0	0.0370768	0.161347	0	0	0	0
Sspon.001A0013290	0.887441	0.769721	0.88143	0.943791	1.22951	0.890896	0.442244	0.691775	1.13521	1.4575	0.652496	0.523589	0.518445	1.04381	0.922564	1.26066
Sspon.001A0013300	0	0	0.0389907	0	0.0398986	0	0	1.00653	0	0	0	0	0	0	0	0
Sspon.001A0013301	0	0	0	0.0675257	0.0517332	0	0	3.10164	0	0.304531	0	0	0	0.324541	0.0576284	0.297628
Sspon.001A0013320	0.0647834	0.192571	0	0.264397	0	0	0	0	0	0	0.450644	0.380631	0.450637	0	0	0
Sspon.001A0013321	46.7584	43.2419	31.8584	23.551	19.3976	28.7966	36.7191	29.9729	48.9536	39.715	29.8827	26.4377	20.3665	24.4633	18.9667	24.8693
Sspon.001A0013340	0.0122789	0	0	0.0748163	0	0	0	0	0	0	0.039037	0.0369731	0	0.0401539	0.0401074	0
Sspon.001A0013350	0.151628	0.0339889	0	0.112796	0.0606695	0	0	0	0.170015	0	0.0322546	0.0306163	0.264009	0.149246	0.225269	0.232392
Sspon.001A0013360	2.81404	3.00704	5.70479	2.02421	0.94076	0	0	0	0	0	0.790698	0	3.56616	3.73557	2.97189	2.07243
Sspon.001A0013370	0.0519558	0	0	0	0	0	0	0	0	0	0	0	0	0	0	0
Sspon.001A0013380	0	0	0	0	0	0	0	0	0	0	0	0	0	0	0	0.0621493
Sspon.001A0013390	0.40666	0.813963	0	0	0	0.423087	0.230866	0	0	0	1.72823	1.46132	1.23117	0.0825315	0.813341	0.636138
Sspon.001A0013400	0	0	0	0	0	0	0	0	0	0	0	0	0	0	0.122009	0
Sspon.001A0013410	0.289611	0.324212	0.0622691	0.338913	0.289891	0	0	0	0	0	0.713525	0.170476	0.485132	0.349839	0.312435	0.195217
Sspon.001A0013420	0	0	11.4792	7.20679	4.10679	0	0	0	0	0	0.424424	0.740097	1.91288	5.3561	5.3227	3.89722
Sspon.001A0013430	0.0106675	0.0359498	0	0	0	0	0	0	0	0	0	0	0	0	0.0422597	0.0217694
Sspon.001A0013440	0.252454	1.0752	0.248006	0.220387	0.840557	0.45449	0	0	0	0	0.367181	0.114075	0.103249	0.309834	0.298952	0.543279
Sspon.001A0013450	0	0	0	0	0	0	0	0	0	0	0	0	0	0	0	0
Sspon.001A0013451	53.1348	49.7963	24.5001	47.3622	44.6277	49.8599	64.7967	21.8883	63.8593	67.0697	68.4611	59.7768	48.5015	40.8194	42.8969	40.3388
Sspon.001A0013480	0	0	0	0	0	0	0	0	0	0	0	0	0	0	0	0
Sspon.001A0013490	0.363968	0.11319	3.23394	14.0208	6.50409	0.684858	0.746928	1.10026	14.9798	10.4063	5.86796	5.37801	7.06682	7.36517	5.8596	6.05893
Sspon.001A0013500	0	0	0	0	0	0	0	0	0	0	0	0	0	0	0	0
Sspon.001A0013510	0.601582	0.299203	1.10958	0.801419	1.22466	0.161952	0.353207	1.21337	1.53798	0.272656	0.452518	0.361231	0.501513	1.87674	1.72633	1.92653
Sspon.001A0013520	0	0	0	0	0.119117	0	0	0	0	0	0.124298	0	0	0	0	0.158688
Sspon.001A0013530	0	0	0	0	0	0	0	0	0	0	0	0	0	0	0	0
Sspon.001A0013540	1.50854	0.953771	1.2096	0.84551	0.690851	0.492367	0.178977	0	0.584442	0.713808	0.837	0.446632	0.214675	1.25856	0.264651	1.25706
Sspon.001A0013541	6.77485	8.70681	3.55011	3.72567	5.66302	4.35717	3.06833	1.27016	6.21187	6.15311	4.0859	2.05	2.11487	1.52387	1.32752	1.84441
Sspon.001A0013560	0	0	0	0	0	0	0	0	0	0	0	0	0	0	0	0
Sspon.001A0013570	0	0	0	0	0	0	0	0	0	0	0	0	0	0	0	0
Sspon.001A0013580	0	0	0	0	0	0	0	0	0	0	0	0	0	0	0	0
Sspon.001A0013590	0	0	0	1.12189	0.519188	0	0	0	0	0	0	0	1.15818	0	0	0
Sspon.001A0013600	0	0	0	0	0	0	0	0	0	0	0	0	0	0	0	0
Sspon.001A0013610	5.77992	5.50049	0.0497938	1.59032	1.77748	6.08299	7.82483	0	1.15399	1.30699	14.3395	14.0505	12.2849	1.99756	1.63464	1.51584
Sspon.001A0013620	0	0	0	0	0	0	0	0	0	0	0	0	0	0	0	0
Sspon.001A0013630	0	0	0	0	0	0	0	0	0	0	0	0	0	0	0	0
Sspon.001A0013640	0	0	0	0	0	0	0	0	0	0	0	0	0	0	0	0
Sspon.001A0013650	0	0	0	0	0	0	0	0	0	0	0	0	0	0	0	0
Sspon.001A0013660	8.58642	5.35785	16.2935	15.8919	17.4523	12.3374	4.17266	13.2434	22.2114	17.3779	11.9671	10.8535	11.6476	21.2602	23.7494	20.5744
Sspon.001A0013670	0.282794	0.0965522	27.0355	53.7919	66.4135	9.10905	0	26.1156	86.0108	79.4061	1.85425	2.50383	5.73964	28.5433	28.1541	27.3902
Sspon.001A0013680	1.64564	1.43221	36.5411	37.1541	50.8673	1.4789	0.537587	21.5485	13.4585	11.8268	1.53256	1.6597	1.97973	15.1853	15.8078	14.2894
Sspon.001A0013681	3.43831	3.1359	9.80447	13.3879	10.3262	8.63886	6.78537	13.7626	15.9211	9.98965	6.45585	10.7035	4.85665	22.3322	19.9685	19.3126
Sspon.001A0013690	0.122102	0.205271	0.363389	0.681257	0.396957	0	0	0	0	0	0.194781	0.12325	0.531436	0.700998	0.520147	0.577881
Sspon.001A0013700	0.130026	0.193909	1.75349	0.088125	0.0434056	0.353202	0	0	0.12574	0	0.0915286	0.0865019	0.49937	0.988893	0.90307	0.757837
Sspon.001A0013710	0	0	0	0	0	0	0	0	0	0	0	0	0	0	0	0
Sspon.001A0013720	0.0863725	0.319844	1.13042	0.855003	1.24442	0	0	0	0.566222	0	0.11874	0.166026	0.107914	0.091843	0.0733809	0.152149
Sspon.001A0013730	0	0	0	0	0	0	0	0	0	0	0	0	0	0	0	0
Sspon.001A0013740	0	0	0	0	0	0	0	0	0	0	0	0	0	0	0	0
Sspon.001A0013750	95.1482	98.6357	25.9296	54.7758	45.5191	29.5933	36.3192	27.6516	37.5546	36.6598	94.4202	116.057	110.377	137.359	146.96	145.969
Sspon.001A0013760	6.30956e-07	6.14548e-07	5.20882e-07	0.200566	0.241038	1.16632e-06	0	8.80362e-08	1.83003e-06	8.00708e-07	6.91754e-07	1.13908e-06	0.0446021	0.126718	0.0637514	0.342725
Sspon.001A0013761	4.86021	4.20742	4.58538	4.58386	4.75902	1.75775	2.2313	4.04213	4.82139	6.58977	4.54414	6.05615	5.58471	7.04038	7.62019	6.64992
Sspon.001A0013770	0.177991	0.132883	0	0	0	0.283963	0.309554	0	0	0	0.113252	0.131156	0.514959	0.0388282	0	0
Sspon.001A0013780	0	0	0	0	0	0	0	0	0	0	0	0	0	0	0	0
Sspon.001A0013790	2.28727	2.34662	0	0.182861	0.354322	1.05516	2.31764	0	0	1.76866	1.06146	1.82887	0.91099	0.312095	1.17504	0.668002
Sspon.001A0013791	0.266054	0.340377	0.0751755	0	0.0760908	0.152596	0	0	0	0	0.201259	0.0381087	0.146416	0.351951	0.297777	0.102469
Sspon.001A0013810	0	0	0	0	0	0	0	0	0	0	0	0	0	0	0	0
Sspon.001A0013820	0.877544	1.17523	8.55641	0.128827	0.0952371	0.0957311	0.90331	5.56163	0	0.214797	0.358769	0.532948	0.256919	1.58844	0.817858	0.819799
Sspon.001A0013821	1.3296	2.3828	0	0	0	0.698168	0	0	0	0	1.08718	1.31307	1.11751	0.0466102	0.1676	0.115398
Sspon.001A0013830	0.868991	0.415321	0	0	0	0	0	0	0	0	0	0	0.129938	0.200426	0	0
Sspon.001A0013850	0	0	0	0	0	0	0	0	0	0	0	0	0	0	0	0
Sspon.001A0013860	0	0	0	0	0	0	0	0	0	0	0	0	0	0	0	0
Sspon.001A0013870	0.258018	0	0.255779	0.196365	0.12907	0.509887	0	0	0	0	0.799556	0.56342	0.789475	0.616671	0.760275	1.24931
Sspon.001A0013880	0	0	0	0	0	0	0	0	0	0	0	0	0	0	0	0
Sspon.001A0013890	0	0	0	0	0	0	0	0	0	0	0	0	0	0	0	0
Sspon.001A0013900	0	0	0	0	0	0	0	0	0	0	0	0	0	0	0	0
Sspon.001A0013910	0	0.115143	0	0	0.103307	0	0	0	0	0.361916	0	0	0	0	0.13368	0
Sspon.001A0013920	0	0	0	0	0	0	0	0	0	0	0	0	0	0	0	0
Sspon.001A0013930	1.55966	2.08135	4.87524	2.92727	2.03571	1.20037	1.36325	3.15567	2.38739	2.98909	1.90342	1.90257	2.25984	4.11984	3.08019	4.28998
Sspon.001A0013940	1.00489	0.2157	1.89289	4.60588	0.912975	1.08577	1.52919	4.57689	8.7773	4.18142	2.70741	1.1883	2.08283	2.75091	4.10817	3.1117
Sspon.001A0013941	0	0	0	0	0	0	0	0	0	0	0	0	0	0	0	0
Sspon.001A0013950	0.506763	0.531032	3.15115	0.82166	0.526738	0	0	3.43239	0.975723	0.76951	0.809112	1.38869	0.958685	2.58063	4.55629	2.89179
Sspon.001A0013951	0.0984525	0.109922	5.53887	0.106688	0.0115726	0.0660098	0	2.94681	0.0942373	0	0.0707348	0.0739464	0.104413	1.11126	0.756574	1.16148
Sspon.001A0013960	1.62881	1.44889	1.79926	1.56511	1.81073	0.722293	1.41626	2.5476	2.34712	0.796934	1.6361	1.65339	1.18097	1.36017	1.57373	1.105
Sspon.001A0013970	1.68297	1.30035	4.36117	1.68259	0.99006	2.96344	0.764813	1.48949	3.10193	0.543929	1.92336	2.73496	3.35724	6.94446	6.0786	5.64398
Sspon.001A0013980	0	0	0.497147	0	1.16867	0	0	0	0	0	0.942389	0	0	0	0	0
Sspon.001A0013990	0.0997494	0	0.098163	0.304559	0.099955	0	0	0	0	0	0	0	0	0.486093	0.129471	0
Sspon.001A0014000	1.5397	1.61364	1.16394	1.21398	1.65804	1.43333	0.557682	0.763749	2.2636	0.976465	2.2352	2.69347	1.85431	2.32188	1.71711	2.44222
Sspon.001A0014010	0.622135	0.698349	0.103285	0.126016	0.497428	0.238458	0.952188	0.169136	0.510484	1.20392	1.48581	1.43607	0.968202	0.512791	0.382456	0.394204
Sspon.001A0014020	0	0	0	0	0	0	0	0	0	0	0	0	0	0	0	0
Sspon.001A0014030	0	0	0	0	0	0	0	0	0	0	0	0	0	0	0	0
Sspon.001A0014040	0	0	0	0	0	0	0	0	0	0	0	0	0	0	0	0
Sspon.001A0014041	5.0384	4.87786	3.27209	3.23016	3.54332	1.55434	2.13188	1.79383	4.36838	2.98556	5.93771	4.2535	5.90876	8.34553	5.71211	7.72447
Sspon.001A0014060	0.0449625	0.0187248	0.066318	0.0101011	0.0232783	0.204856	0.121606	0.0658459	0.0177364	0	0.0322497	0.0205506	0.0162986	0.0082809	0.0154408	0.061326
Sspon.001A0014080	1.39755	0.752499	0	0	0.701175	0	0	0	0	0	0	0	0	0	0	0
Sspon.001A0014090	0	0.65424	0	0	0	0	0	0	0	0	0	0	0	0.45885	0	0
Sspon.001A0014100	12.4545	11.2964	9.90592	16.0952	14.8005	5.19156	4.92458	5.34697	11.7302	11.8845	9.08838	10.2477	7.99111	13.6641	11.1868	12.2707
Sspon.001A0014110	8.20835	8.45303	9.14795	10.3584	12.395	6.82258	7.68866	6.19245	10.3287	9.91569	6.52523	5.71612	5.97786	7.55687	7.04163	7.9988
Sspon.001A0014120	5.55955	4.48827	5.47108	6.88743	7.7688	6.93258	4.23643	3.63317	15.4701	9.70114	4.96694	6.03365	4.01196	7.75738	7.62668	7.7518
Sspon.001A0014130	0.73369	0.510296	2.89301	1.78516	1.75496	0.527665	0.287216	2.13181	2.0586	1.02271	1.55554	1.13941	0.991216	2.66951	2.67069	2.90072
Sspon.001A0014140	10.5211	10.0458	10.1567	13.6439	14.2252	5.17639	6.55644	3.6922	9.19952	10.6511	8.37281	9.09561	7.25137	13.217	10.5444	12.549
Sspon.001A0014150	6.60341	6.16767	6.82118	7.51417	8.53755	3.99723	4.19814	3.65701	5.92361	6.39781	5.22498	4.84378	4.65513	6.0085	5.47898	5.90361
Sspon.001A0014160	5.85223	3.38935	4.12921	4.92444	6.26409	4.97178	4.21978	2.5227	12.343	9.28848	4.66003	5.16287	3.61167	6.15462	6.19912	6.83154
Sspon.001A0014170	0	0	0	0	0	0	0	0	0	0	0	0	0	0	0	0
Sspon.001A0014180	0.188821	0.218241	0.747392	0.890669	0.548661	0.14614	0	0	0	0	0.25178	0.501443	0.369868	1.16541	0.716343	0.66547
Sspon.001A0014190	0.589924	0.46198	0.287533	0.629856	0.284981	0.275335	0.399877	0	0.392843	0.617862	0.557918	0.57097	0.369052	0.404036	0.645731	0.56374
Sspon.001A0014200	1.14616	0.974817	1.42385	1.24896	1.60331	0.516353	0.937207	1.28186	1.18854	0.884585	0.999597	1.26501	0.788918	1.40085	1.20407	1.01404
Sspon.001A0014210	0.0181384	0.0607561	0.509549	0	0	0	0	0.082023	0.0650808	0	0	0.0215087	0	0.0734915	0.310055	0.0242844
Sspon.001A0014220	0.165792	0	0.160957	0.339355	0.166608	0	0	0.82511	0	0	0	0.0532736	0.20755	0.485652	0.211653	0.511839
Sspon.001A0014221	0.615553	0.602422	2.47182	3.29767	4.28553	0.696631	0.0893154	1.04091	1.21816	2.1314	1.40163	0.668168	0.795187	5.04848	3.41153	3.74459
Sspon.001A0014230	0.217805	0.0697384	0.123438	0.126269	0	0.245199	0	0	0	0	0.0661589	0	0.120337	0.204092	0	0.0841279
Sspon.001A0014240	0	0.347457	1.48976	2.9489	0.318439	0	0	2.0113	0	0	0	0.857698	0	2.91304	4.65347	1.61544
Sspon.001A0014250	0.370502	0.246521	84.1693	48.9292	129.634	0.391636	0.266435	35.0019	6.88674	4.68443	0.862109	0.845893	1.96566	77.2379	70.7653	78.2602
Sspon.001A0014251	11.8507	12.3079	0.626165	1.66494	0.973911	4.42762	2.72086	0	0.393152	3.2629	10.2551	15.8877	11.6306	13.024	9.85661	11.2232
Sspon.001A0014280	23.7911	24.1071	0.208484	0	0	22.9568	6.72039	6.87762	0	0	44.5889	69.7527	58.3398	30.9379	27.372	25.8738
Sspon.001A0014290	4.36072	4.11287	0.0212445	0.00715735	0.0371106	0.343609	0.503411	0.0841225	0.0283179	0.0222371	2.80942	3.45603	3.19116	1.27273	1.47171	1.28142
Sspon.001A0014300	15.2473	16.748	14.9245	12.9787	16.3999	14.2903	14.221	14.9443	12.814	10.0584	14.2847	15.6628	16.7445	14.5877	14.0337	13.3091
Sspon.001A0014310	0.631377	0.325663	0.0876716	0.370639	0.0648825	0	0.876506	0.1437	0	0	0.400543	0.779905	0.302205	0.447348	0.0315401	0
Sspon.001A0014311	0	0	0	0	0	0	0	0	0	0	0	0	0	0	0	0
Sspon.001A0014320	3.18637	0.219844	0	0.0642029	0	64.8934	1.08788	0	0	0	36.9411	41.9982	24.6835	44.7507	54.8873	18.7477
Sspon.001A0014330	0.894152	0.226397	0	0.0281708	0	66.6792	2.50285	0	0	0	34.564	19.2142	39.9555	40.0859	44.5778	67.0636
Sspon.001A0014340	0	0	0	0	0	2.08596	0	0	0	0	1.84859	2.27434	3.69778	0.570853	1.10777	2.08766
Sspon.001A0014350	0	0	0	0	0	0	0	0	0	0	0	0	0	0	0	0
Sspon.001A0014360	26.3494	27.0864	28.3916	68.284	47.9413	48.5056	56.2219	22.0585	15.2749	23.1125	51.0659	45.113	26.2303	31.4094	30.1127	32.0209
Sspon.001A0014370	8.82639	11.5595	23.1537	10.3286	5.95939	9.00071	10.18	35.9125	63.3848	56.5604	2.69039	4.4686	2.59035	7.7322	6.5342	7.18869
Sspon.001A0014380	0	0	0	0	0	0	0	0	0	0	0	0	0	0	0	0
Sspon.001A0014390	0	0	0	0	0	0	0	0	0	0	0	0	0	0	0	0.194573
Sspon.001A0014400	2.7911	3.38136	2.86056	3.08535	5.27826	1.44763	1.57712	1.10204	0.737463	3.13268	2.49923	3.05883	2.49023	3.49882	2.86334	4.60561
Sspon.001A0014410	0	0	0	0	0	0	0	0	0	0	0	0	0	0	0	0
Sspon.001A0014420	0.315582	0.257174	0.354501	0.1256	0.398075	0.0434052	0.0630336	0.36964	0	0	0.465559	0.336131	0.277432	0.266066	0.29667	0.336417
Sspon.001A0014430	7.43581	6.35645	8.26533	6.00422	7.96797	5.43405	1.56988	11.0002	4.10642	2.16742	5.26601	6.53871	6.71746	7.56554	5.69062	5.43441
Sspon.001A0014440	0	0	0	0.156543	0	0	0	0	0	0	0	0.148417	0	0	0	0
Sspon.001A0014450	0.136486	0	0.333256	0	0	0.597645	0	0.646081	0.42433	0	0.142142	0	0.646063	1.31808	0.702108	0
Sspon.001A0014451	0	0	0	0	0	0	0	0	0	0	0.0539982	0	0.0491123	0	0	0
Sspon.001A0014452	33.486	29.7078	34.7987	31.0298	42.7546	36.7759	48.9376	34.016	50.6436	43.0489	18.2613	22.6932	20.6877	12.7279	13.8718	14.2628
Sspon.001A0014460	0	0	0	0	0	0	0	0	0	0	0	0	0	0	0	0.123956
Sspon.001A0014470	1.76762	1.62173	4.0834	3.79187	3.16882	1.43405	0.594649	2.79177	3.72502	3.36358	3.35929	2.83039	1.49273	3.93644	4.66917	4.02879
Sspon.001A0014480	0.0010034	3.62602	21.4369	1.68165	10.8298	0	0	0	0.0188683	2.74706	12.8274	14.4279	6.76202	20.7256	15.8297	13.7384
Sspon.001A0014481	0.343998	0.0817713	0.372165	0.127902	0.0208563	0	0	0.13157	0	0	0.033244	0.0630906	0.0503896	0.153832	0.109266	0.0281827
Sspon.001A0014490	0	0	0	0	0	0	0	0	0	0	0	0	0	0	0	0
Sspon.001A0014500	0	0	0	0	0	0	0	0	0	0	0	0	0	0	0	0
Sspon.001A0014510	0	0	0	0	0	0	0	0	0	0	0	0	0	0	0	0
Sspon.001A0014520	5.19806	5.44253	8.9419	5.3622	12.9026	1.88923	4.54947	5.3325	3.68796	6.38738	4.72492	4.42199	5.24878	5.25862	8.62191	8.44884
Sspon.001A0014530	1.01888	0.82394	0.458304	1.43874	1.04031	0.248592	1.21913	0.398018	0.265815	0.732285	0.77036	0.83687	0.426454	0.206653	0.330267	0.0993845
Sspon.001A0014540	5.04047	3.07916	1.57915	3.57772	6.16876	4.08604	4.48197	0	4.23082	5.08478	7.70077	8.70757	8.42712	6.47538	5.69356	8.04193
Sspon.001A0014550	0	0.0587035	0	0.053059	0.0261691	0	0.110861	0	0	0	0.0558016	0.0530418	0.152256	0	0	0
Sspon.001A0014560	0	0	0	0	0	0	0	0	0	0	0	0	0	0	0	0
Sspon.001A0014570	0	0	0.133056	0	0	0	0	0	0	0	0	0	0	0	0	0
Sspon.001A0014571	0	0	0	0	0	0	0	0	0	0	0	0	0	0	0	0
Sspon.001A0014572	0	0	0	0	0	0	0	0	0	0	0	0.408595	0	0	0	0
Sspon.001A0014580	0	0	0	0	47.3561	0	0	0	0	0	13.6516	0	23.6479	0	0	17.8157
Sspon.001A0014590	19.8631	24.4711	14.4752	27.884	29.5969	18.2626	45.5559	3.73473	16.1077	34.5602	33.1437	33.0692	23.4915	22.1445	18.7975	15.5265
Sspon.001A0014600	0.15702	0.116917	0	0	0.104919	0	0	0	0	0	0.146639	0.863599	0.349982	0.16983	0.0678509	0.0701353
Sspon.001A0014610	0	0	0	0	0	0	0	0	0	0	0	0.159367	0	0.37046	0.0740068	0.122195
Sspon.001A0014620	2.9045	3.378	3.62642	4.38686	6.66873	2.22468	0.537297	1.6739	1.97044	2.37193	2.40023	1.8346	2.14697	2.23983	2.30525	2.00448
Sspon.001A0014630	0	0.198323	0	0.376625	0	0	0	0	0	0	0	0	0	1.09792	0	0.45701
Sspon.001A0014640	0.647531	0.559488	0.552244	0.408892	0.779629	0.125912	0	0.0669013	0.119845	0.211885	0.533897	0.424297	0.50183	0.859418	0.642936	0.933429
Sspon.001A0014650	0	0	1.25357	1.89619	1.36199	0	0	0.683216	0.672008	0	0.890736	0.834181	0.674736	2.18002	3.66706	2.65783
Sspon.001A0014660	0	0	1.60716	0.119899	0	0	0	1.52663	0.112914	0	0.124892	0.11819	0.252382	7.7518	7.10111	8.47997
Sspon.001A0014670	0	0	0	0	0	0	0	0	0	0	0	0	0.0344278	6.24961	7.28085	7.37022
Sspon.001A0014680	0	0	0	0	0	0	0	0	0	0	0	0	0	0	0	0
Sspon.001A0014690	0	0	0.117526	0	0	0	0	0	0	0	0.125464	0	0	14.3427	13.6284	12.1745
Sspon.001A0014691	1.19045	1.27673	0.396231	0	0.1411	0.546905	0.683371	0.41124	0	0	0.520767	0.697357	0.55098	0.264928	0.320828	0.351063
Sspon.001A0014710	0.747129	0.334579	21.6918	22.5233	22.3974	2.09598	0.326451	4.48272	19.3057	18.3987	0.949833	1.42414	1.00772	13.8006	12.2801	10.8632
Sspon.001A0014720	0	0	0	0	0	0	0	0	0	0	0	0	0	0	0	0
Sspon.001A0014730	4.6526	1.15394	2.54215	2.87364	3.83013	6.90855	3.03418	6.19886	4.80476	9.23035	1.01262	0.549404	2.93763	2.20715	5.5383	4.20294
Sspon.001A0014740	1.13809	2.17312	3.16747	7.40654	3.26212	2.08974	0	1.53892	3.43196	15.6261	0.483845	0.647741	0.599176	1.22768	1.90699	1.81324
Sspon.001A0014750	1.58355	1.76119	17.5526	10.5277	8.27265	6.4506	7.05605	22.5642	22.3605	26.5676	8.44214	18.5302	11.4725	14.1955	19.2411	15.7386
Sspon.001A0014760	0	0	0	0	0	0	0	0	0	0	0	0	0	0	0	0
Sspon.001A0014761	4.51543	6.6228	0.875091	3.20697	5.55041	1.00512	3.97488	0.808399	6.43904	7.19264	5.18058	7.04066	3.90351	1.79374	1.51293	1.15166
Sspon.001A0014780	0.925165	1.06318	3.14243	1.14715	1.79035	0.512605	0.744394	2.00059	3.23071	1.86919	1.51837	0.895739	0.553853	4.87675	4.49132	5.22246
Sspon.001A0014790	5.3297	7.88105	0.861783	1.55891	0.510155	18.1683	11.2194	0.847017	0	0	3.20143	6.90817	6.94339	2.70111	2.48187	3.20643
Sspon.001A0014800	0	0	2.04216	1.48209	0.69606	1.39064	0.455275	3.73368	5.36752	3.16132	0	0.199213	0	0.407752	0.22807	0.246927
Sspon.001A0014810	0.932018	0.434519	0.656798	3.36951	2.81617	1.67964	0.809677	0.0879067	0.432242	0.880466	3.09598	2.61194	2.05623	2.50456	2.62449	1.83921
Sspon.001A0014820	4.09331	3.74339	12.9938	12.4228	12.253	2.27039	2.47359	11.0046	11.8146	7.31437	5.80513	5.71852	5.1299	10.372	12.3009	11.2453
Sspon.001A0014830	0	0.0672127	0	0	0	0	0	0	0	0	0	0	0	0	0	0
Sspon.001A0014840	0	0	0.0866572	0.22925	0	0	0	0	0	0	0	0.0571919	0	0	0.0569383	0
Sspon.001A0014850	0.118514	0	13.8463	42.7091	53.4531	3.54537	0.229588	9.78647	19.5172	16.9964	1.33242	2.43016	4.20104	18.7383	18.3609	19.1603
Sspon.001A0014860	0	0	0.0337269	0.084669	0	0	0	0	0	0	0	0	0	0.136229	0.188025	0.238372
Sspon.001A0014870	3.35972	2.97964	2.06392	1.91721	1.26498	7.50155	3.38549	0.525633	1.79473	1.66501	1.83637	1.09866	0.793325	1.0418	0.96986	1.15305
Sspon.001A0014880	0.726526	0.403276	0.483361	0.372273	0.700073	0.852028	0	0	0	0	0.622697	0.173901	1.01859	0.674459	0.230946	0.359263
Sspon.001A0014890	0.206631	0.38364	1.61407	0.879061	0.829647	0	0	0	0	0	0.143413	0.649671	0.293325	1.49614	1.06261	0.733329
Sspon.001A0014900	1.14743	1.27349	2.02883	2.47977	3.11894	1.12774	0.409354	2.95871	1.6812	1.77135	0.887491	0.955752	0.91254	2.3792	2.36358	2.5072
Sspon.001A0014910	2.34727	1.51449	1.40295	1.73029	1.20678	1.92406	3.14552	0.388577	1.79851	1.26998	1.51547	1.25264	0.448455	0.874763	1.04005	0.902843
Sspon.001A0014920	0	0	2.16856	3.86812	1.64757	0	0	0.516204	2.55717	3.43259	0.118775	0.335286	0.107986	0.64209	0.732932	0.90948
Sspon.001A0014930	0.0490153	0.0545623	0	0	0	0	0	0	0	0	0	0.0357259	0.138796	0	0	0
Sspon.001A0014931	2.40495	3.11454	4.40061	3.31858	5.53975	1.91867	0.522601	7.60948	5.71137	5.92056	3.78415	4.53805	2.27561	5.94187	9.88491	7.78818
Sspon.001A0014950	0	0	0	0	0.276676	0.377978	0	0	0	0.318213	0	0.091655	0.0882621	0	0	0.309232
Sspon.001A0014970	0.0824197	0.138551	0.158391	0.30833	0.371019	0.243426	0	0.606159	0.115692	0	0.438168	0.410632	0.55291	0.853246	0.742572	0.473585
Sspon.001A0014980	0.0770238	0.28063	0.258061	0.234343	0.0577776	0.45251	0	0	0	0	0.430444	0.282253	0.186419	0.23709	0.467325	0.429927
Sspon.001A0014990	1.98612	1.98481	28.3641	18.7318	17.6015	3.27604	2.38377	7.04163	6.9909	7.35578	6.97413	10.401	10.8845	35.4458	29.3165	32.8947
Sspon.001A0015000	1.74509	1.95933	4.47757	3.02257	5.22756	0.963456	0.87	4.31429	2.82287	4.08375	0.255739	2.10141	1.34284	3.0331	4.24549	1.83504
Sspon.001A0015020	7.02464	7.07393	7.74082	7.44272	7.90266	2.42463	2.11349	5.6249	3.90998	4.58337	2.41511	2.42871	2.07652	5.36787	4.72711	7.37821
Sspon.001A0015030	3.84854	3.36843	11.3231	3.43311	1.56287	3.80717	1.82963	21.1052	4.3239	3.29372	2.90054	3.15317	2.84781	3.92454	4.0627	3.09893
Sspon.001A0015040	1.32762	1.54417	1.64064	1.57737	4.49874	0.626707	0.426931	1.18024	1.79073	1.17204	0.429522	0.416581	0.195808	1.18451	1.03909	1.37791
Sspon.001A0015050	0	0.648763	7.51502	2.10105	1.26067	0	0	20.0508	20.8542	0	0	0.366478	0	0	0	0
Sspon.001A0015060	1.10067	1.26883	1.67837	1.41122	2.72132	0.684335	0.259139	0.737686	0.916228	0.753897	0.258353	0.423098	0.3537	1.32483	1.03929	1.42388
Sspon.001A0015070	1.71628	1.45144	3.64972	2.93597	4.31017	1.1391	0.912278	2.80703	3.90626	2.58283	1.59276	1.64914	1.15111	2.79928	3.06439	3.07282
Sspon.001A0015080	3.6475	0	0	12.5809	18.7792	0	0	0	0	0	3.63645	2.99827	3.23525	0	3.09483	0
Sspon.001A0015090	0	0	0	0.625887	0	0	0	0	0	0	0	0	0	0	0.260304	0.204145
Sspon.001A0015091	22.3429	21.8025	5.19977	8.06843	12.2646	8.05808	15.76	3.32695	13.2137	18.5569	12.9994	15.026	14.6826	7.95895	6.97584	7.73518
Sspon.001A0015110	0	0	0.0611114	0.0468763	0	0	0	0	0	0	0.0327552	0	0	0.0336813	0	0
Sspon.001A0015120	0	0	0	0	0	0	0	0	0	0	0	0	0	0	0	0
Sspon.001A0015121	2.3469	2.34183	6.77385	5.4795	5.82369	1.06113	2.3181	4.57729	1.50797	1.78731	2.13014	1.75851	2.58205	5.78419	5.41857	5.02863
Sspon.001A0015140	0	0	0	0	0	0	0	0	0	0	0	0	0	0	0	0
Sspon.001A0015150	1.37125	1.38996	2.19659	1.74088	0.954987	0.993555	0.721188	0.516302	1.40266	1.52336	1.7399	1.51339	0.79556	0.431754	0.525196	0.533264
Sspon.001A0015151	5.10696	4.99331	1.66579	2.72563	2.79335	2.74965	2.51476	1.33848	5.61702	3.94232	9.23229	9.41257	8.97243	4.53498	4.46104	4.84871
Sspon.001A0015152	0.717944	0.867771	0.219322	1.00483	1.20313	0	0	0	0	2.76482	2.48014	2.02878	3.88121	2.812	0.28056	0.585904
Sspon.001A0015160	20.2006	19.7221	5.12129	7.58209	9.41881	6.03102	11.7746	2.70119	7.01351	10.793	11.8122	12.2426	11.96	7.1834	7.09051	7.17839
Sspon.001A0015170	0	0	0	0.479314	0	0	0	0	0	0	0	0	0	0	0.474482	0.248155
Sspon.001A0015180	0	0	0.476183	0.72829	0	0	0	0	0	0	0	0	0.228515	0.779995	1.03854	0.566801
Sspon.001A0015190	0	0	0	0	0	0	0	0	0	0	0	0	0	0	0	0
Sspon.001A0015200	3.19786	3.10268	2.43119	4.9037	3.45197	1.05621	2.35795	1.39851	3.9773	3.81022	6.9342	8.47776	7.68294	3.44346	4.05366	3.97327
Sspon.001A0015210	0	0	0	0	0	0	0	0	0	0	0	0	0	0	0	0
Sspon.001A0015211	0	0	0	0	0	0	0	0	0	0	0	0	0	0	0	0
Sspon.001A0015230	1.60577	1.65306	4.1127	0.692811	0.991266	0.795847	1.15905	3.43297	1.13098	0.446829	2.51744	1.75851	1.17366	2.39346	0.956218	1.48386
Sspon.001A0015231	1.7498	2.09815	2.92193	3.38314	4.04558	1.75493	1.12564	1.76298	2.46396	2.76844	3.32904	2.22805	2.47734	3.11094	2.49707	2.16216
Sspon.001A0015232	1.20867	1.19737	0.131062	0.464087	0.515562	0.414814	1.4214	0.0489195	0.164575	0.155111	0.515076	0.731604	1.04522	1.07855	0.742637	0.703442
Sspon.001A0015250	0.22467	0.146643	0.390006	0.583698	0.767791	0.126508	0.344514	0.303181	0.654264	0.172997	0.34	0.277764	0.186336	0.537681	0.381323	0.526075
Sspon.001A0015260	0.14943	0.180279	0	0.100823	0.176937	0.0629558	0	0	0	0.0529712	0.255084	0.203663	0.248217	0.0274282	0.0365304	0.203247
Sspon.001A0015270	0.235391	0.319069	0.738217	0.631701	0.978919	0.0580209	0.200022	0.246541	0.918225	1.02517	0.370496	0.445124	0.289584	0.638644	0.824672	0.717271
Sspon.001A0015280	4.16274	3.65726	3.27688	2.52325	2.44969	2.92077	1.85994	1.45648	1.37938	1.24502	2.0608	2.68105	2.75514	1.84341	1.82861	1.61114
Sspon.001A0015290	0	0	0	0	0	0	0	0	0	0	0	0	0	0	0	0
Sspon.001A0015291	2.42535	4.49667	2.18612	2.91206	2.16955	1.84498	3.64113	1.72179	4.68904	5.77964	4.61301	2.4112	1.45158	1.70626	7.09967	3.20855
Sspon.001A0015300	0.136493	0	0.0338007	0	0.113817	0	0	0	0	0	0.0362165	0.0343329	0.0329359	0.167612	0.0446451	0.138218
Sspon.001A0015310	11.271	12.1384	15.0744	26.8895	28.8207	2.08384	7.59685	15.8233	19.9516	22.7238	9.86685	10.2954	7.17468	11.8339	10.9049	12.8665
Sspon.001A0015320	0	0	0	0	0	0	0	0	0	0	0	0	0	0	0	0
Sspon.001A0015330	3.20888	2.23713	6.25296	2.87488	3.9362	0.493217	3.89813	8.15774	0	2.2396	2.76026	5.76756	3.17976	4.84935	3.0514	5.71166
Sspon.001A0015340	0.0203283	0	0	2.42235	4.08354	0	0.339039	0	0.333257	0	0	0	0	0.122899	0.133922	0.294466
Sspon.001A0015350	0	0	0	0	0	0	0	0	0	0	0	0	0	0	0	0
Sspon.001A0015360	0	0	0	0	0	0	0	0	0	0	0	0	0	0	0	0
Sspon.001A0015370	2.38823	1.21828	2.17712	2.34815	2.61053	0.349377	0.459543	1.4555	0	0.529664	1.39645	3.02715	1.13068	3.13735	2.15742	3.80155
Sspon.001A0015371	0.032758	0.0110504	0.165539	0.046362	0.183162	0	0	0.258933	0.0261567	0.12323	0.0317225	0.0303236	0.04489	0.135757	0.156222	0.142985
Sspon.001A0015380	1.35693	0.755444	0.111517	0.218254	0.262052	0.0731456	0.119545	0	0	0	0.757412	1.12657	1.06954	0.169062	0.368444	0.202675
Sspon.001A0015390	0.0198436	0.0611673	1.87565	0.759816	0.362237	0	0.127337	0.498658	0.27772	0.475346	0.184734	0.280614	0.153609	2.13283	2.90124	2.35534
Sspon.001A0015400	0	0	0	0	0	0	0	0	0	0	0	0	0	0.190237	0	0
Sspon.001A0015410	2.69203	5.28356	0.769851	0.323929	0	0	1.56801	0	0.508193	1.81143	1.39336	1.30171	1.04296	0.25349	0.405075	0.209847
Sspon.001A0015420	0.330718	0.0554306	9.8706	1.61555	1.77294	1.64583	1.79599	6.22189	2.78123	0.519638	0.574179	1.03382	0.664452	4.87584	3.47746	4.725
Sspon.001A0015430	0	0.0845769	0	0.537144	0.226872	0.909395	0	0.648401	0.215954	0	0	0.075767	0	0.123473	0.295991	0.101852
Sspon.001A0015440	0	0	0	0	0	0	0	0	0	0	0	0	0	0	0	0
Sspon.001A0015450	0	0	0	0	0	0	0	0	0	0	0	0	0	0	0	0
Sspon.001A0015460	0	0	0	0	0	0	0	0	0	0	0	0	0	0	0	0
Sspon.001A0015470	0	0	0.0799602	0	0	0	0	0	0	0	0	0.0794158	0	0	0	0
Sspon.001A0015480	0	0	0	0	0	0	0	0	0	0	0	0	0	0	0	0
Sspon.001A0015490	0	0	0.0794485	0.1674	0	0	0	0	0	0	0	0	0	0	0	0
Sspon.001A0015500	5.06267	8.66651	0.945806	0.728526	0.358278	4.25668	6.92547	0.781713	0.257373	0	5.63869	5.23304	5.4253	2.06787	1.46267	1.48532
Sspon.001A0015510	3.36203	6.01314	34.2548	47.0238	34.0519	11.171	5.94821	76.9304	33.6395	28.7811	8.8335	8.9745	7.18117	14.5757	14.6153	13.4466
Sspon.001A0015520	0	0	0	0.29341	0	0.39691	0.433072	0	0.282457	0.334166	0.809868	0.143287	0.782406	0.547012	0.0624415	0.322596
Sspon.001A0015521	26.7775	36.3545	45.4865	72.883	58.0005	18.2601	32.3885	45.8374	86.547	99.5864	73.7317	72.0567	75.9775	60.0352	62.4443	61.3304
Sspon.001A0015540	0.438418	0.727932	2.52634	0.676061	0	0	0	0	0	0	0	0.206526	0.202663	0.345512	0.276039	0.573347
Sspon.001A0015550	0	0	0	0	0	0	0	0	0	0	0	0	0	0	0	0
Sspon.001A0015551	85.6837	79.7767	62.5008	53.3224	42.8495	87.7188	94.9597	65.482	84.9274	81.7748	57.5455	51.6347	56.3531	21.6494	23.9534	22.0205
Sspon.001A0015552	3.05865	4.15602	11.8435	3.87719	1.09345	3.67719	7.14666	9.16081	2.61529	1.58589	1.04429	1.16346	1.04135	2.39302	1.39253	1.78333
Sspon.001A0015553	0	0	0.19208	0.306655	0	0	0	0	0.678896	0	0	0	0.123494	0.105197	0	0.15264
Sspon.001A0015560	0.101665	0	0.0500042	0.569173	0.101883	0	0	0	0	0	0.133626	0.0755856	0.121497	0.701518	0.164866	0.817892
Sspon.001A0015570	0.332353	0	12.7067	6.13488	0.765413	0	0	7.75543	6.597	0.42536	1.22509	0.984103	0.598935	2.29729	3.91324	3.43902
Sspon.001A0015571	1.37779	2.15155	5.14798	6.39897	5.95377	2.72622	2.717	11.1592	7.81974	5.51534	13.6383	6.47826	4.28372	7.35549	6.7435	11.9385
Sspon.001A0015590	1.48954	1.03314	1.71014	2.57692	4.40015	0.879592	0	2.87954	4.04643	4.4462	2.10381	1.51231	2.17251	3.40365	3.07412	4.29243
Sspon.001A0015600	0	0	0.1646	0.113884	0.317548	0	0	0	0	0.19873	0.136748	0.11032	0.106567	0	0.337523	0.124642
Sspon.001A0015610	0.0379095	0.162088	0.105563	0.0280606	0.0207795	0	0.0189475	0	0	0	0.134994	0.285672	0.429147	0.0688311	0.179681	0.0906528
Sspon.001A0015620	0.0253125	0	0	0	0	0	0	0.163027	0	0	0.0402114	0.038071	0	0	0	0
Sspon.001A0015630	0.217347	1.05462	0.143403	0.0367827	0.652582	0	0.788884	0	0	0	0.768029	1.67342	2.40962	0	0.0946876	0
Sspon.001A0015640	1.20421	1.8907	0.837037	2.09599	1.56712	0.813089	1.03309	0.951711	1.00566	0.980676	1.1817	0.988562	1.88868	0.942861	0.790652	0.599244
Sspon.001A0015650	0.0431156	0.0362313	0.0320549	0.120316	0.0323522	0	0	0	0	0	0.0343548	0.0325876	0	0.0529936	0.0592847	0.0436933
Sspon.001A0015660	8.41108	9.22675	4.53816	5.1385	3.90779	5.07013	5.58324	4.166	5.27219	3.77054	7.89211	8.02651	10.8678	4.26385	5.28139	4.99042
Sspon.001A0015670	1.45938	2.81527	0.392841	0.63456	0.156423	1.72581	2.55249	1.18413	0.35151	0.415001	1.24111	1.57727	1.47138	0.35894	0.327799	0.450924
Sspon.001A0015680	0.0426688	0.0358578	0.0317272	0.0865913	0.032016	0	0	0	0	0	0.0340052	0	0.0309257	0.0524534	0.0586804	0.0432466
Sspon.001A0015690	0	0	0	0	0	0	0	0	0	0	0	0	0	0	0	0
Sspon.001A0015700	4.08294	4.76796	2.69158	2.66816	3.03286	4.2475	3.48384	2.26665	2.96928	2.60424	5.50741	5.07065	6.13525	2.74973	2.73295	2.85633
Sspon.001A0015710	0	0	0	0	0	0	0	0	0	0	0	0	0	0	0	0
Sspon.001A0015720	0	0	0	0	0	0	0	0	0	0	0	0	0	0	0	0
Sspon.001A0015730	1.83099	2.00544	1.22188	1.27651	2.60007	1.51929	0.945771	0.426949	1.59568	2.3604	2.41074	1.82997	2.17593	2.02122	2.08952	3.30776
Sspon.001A0015740	0.418394	0.205812	0.129857	0.156848	0.38794	0	0.14992	0.439134	0.221121	0.0386177	0.330576	0.374178	0.411691	0.469722	0.268796	0.42859
Sspon.001A0015750	0.0800377	0.0895683	0.0527248	0	0	0	0.117453	0	0	0	0.084668	0.106809	0.0513286	0.0871053	0.139206	0.179667
Sspon.001A0015760	3.46943	4.52005	3.81363	4.16599	5.33835	2.0143	4.02376	4.89295	5.74527	7.59709	2.82101	2.78531	3.11017	4.16284	4.0393	4.26956
Sspon.001A0015770	1.69931	1.82154	2.6055	1.75152	2.59589	0.656706	0.238505	1.40042	0.780494	1.75012	0.99437	0.557315	1.2209	1.51816	2.16896	0.909996
Sspon.001A0015780	0.506435	0.281392	0.900835	0.345624	1.18764	0.388204	0	0.422264	0.275067	0	0.261367	0.406301	0.237543	1.21285	1.18439	0.892852
Sspon.001A0015781	2.65431	2.02298	6.91383	4.6176	3.6577	1.58508	1.29506	4.43316	2.11986	0.666957	1.42446	2.26006	1.00675	3.93826	1.59868	2.92235
Sspon.001A0015790	4.20494	3.51494	4.23962	3.82169	5.80199	2.28419	3.11973	6.16732	6.48911	5.7716	2.26118	1.4786	3.86197	2.32945	2.11509	2.80177
Sspon.001A0015791	0	0	0.505206	0.456564	0.267335	0	0	0	0	0	0	0	0.0806769	0	0.110054	0
Sspon.001A0015792	3.78476	2.6523	3.1487	2.95889	2.84577	1.01185	2.20703	0.902937	3.84304	3.40714	1.055	0.969925	1.33242	1.42467	0.993842	2.25789
Sspon.001A0015800	6.158	6.64766	9.08828	9.60293	9.28792	7.09125	6.12621	7.55992	11.7997	9.9162	8.13399	6.76212	7.69123	8.68411	7.87911	9.16992
Sspon.001A0015810	0.0780726	0.0634751	0.139475	0.0337825	0.0384825	0	0	0.123752	0.0554462	0	0.0220368	0.0473046	0.0300681	0.141787	0.377908	0.260016
Sspon.001A0015820	0.776044	0.985224	2.5091	1.78153	3.64466	1.12072	0.612214	0.907426	3.44957	1.65183	1.92326	1.7628	1.35986	2.76328	4.58247	2.45718
Sspon.001A0015830	0.0813817	0.135457	0.266844	0.0279559	0.0476727	0	0.0413085	0.120917	0.0541828	0	0.0107785	0.087418	0.0294135	0.495824	0.641785	0.606457
Sspon.001A0015840	0	0	0	0	0	0	0	0	0	0	0	0	0	0	0	0
Sspon.001A0015850	0.187568	0.180295	0	0	0	0.260909	0	0	0	0	1.17557	1.6283	2.48034	0.0440362	0.158351	0.0725801
Sspon.001A0015851	0.0789209	0.0924429	0	0	0	0	0.429514	0	0	0	0.528431	0.726923	0.987996	0.0905114	0.108492	0.149098
Sspon.001A0015860	0	0	0	0	0	0	0	0	0	0	0	0.23916	0	0.196597	0.314173	0.162498
Sspon.001A0015861	0	0.0282202	0.0100383	0	0	0	0	0	0	0	0	0	0	0.0103907	0.0415174	0.0182444
Sspon.001A0015880	4.09739	5.73028	2.97732	4.54399	5.99395	2.81821	2.79802	3.86546	5.09828	5.39393	2.96932	2.88928	2.96565	3.77949	6.94324	7.58234
Sspon.001A0015890	0	0	0	0	0	0	0	0	0	0	0	0	0	0	0	0.0678471
Sspon.001A0015900	0	0	0	0	0	0	0	0	0	0	0	0	0	0	0	0
Sspon.001A0015910	0.830226	0.919813	2.59746	0.426334	0	0	1.11055	1.10997	2.86455	2.56067	0	0	0	0	0	0
Sspon.001A0015920	0	0	1.12363	0	0	0	0	0.866193	0	0	0	0	0	0.724353	0.31167	0.643266
Sspon.001A0015930	0	0	0.454336	1.04515	0.499764	0	0	0	0	0	0	0	0	0.726657	0.579943	0
Sspon.001A0015940	0	0	0.0173423	0.0536049	7.20951e-09	0	0	0	0	0	0	0	0	0	0	0
Sspon.001A0015950	0.590412	0.556051	0.545327	0.558047	0.560417	0.367724	0.292422	0.14177	0.252966	0.436919	0.182512	0.487223	0.402535	0.450347	0.390623	0.382648
Sspon.001A0015960	0.217035	0.121862	5.91571	2.09334	0.596367	0.20653	1.04944	6.07469	3.0957	0.579266	0.174327	0.289249	0.0822207	2.83625	2.92654	2.45025
Sspon.001A0015961	0.408486	0.164757	0.0539825	0	0	0.624984	0	0	0.0921666	0	0.0983497	0.0329224	0.0420906	0.21418	0.142623	0.103015
Sspon.001A0015980	0.0794118	0.181756	0	0	0.00979309	0	0	0	0	0	0	0.0451749	0.071769	0.0121586	0	0.0400362
Sspon.001A0015990	0	0	0	0	0	0	0	0	0	0	0	0	0	0	0	0
Sspon.001A0016000	0	0	0	0	0	0	0	0	0	0	0	0	0	0	0	0
Sspon.001A0016010	0	0	0	0	0	0	0	0	0	0	0	0	0	0	0	0
Sspon.001A0016020	53.7685	64.2175	2.48119	6.67202	7.66816	31.6074	21.3267	0.697283	2.27555	4.27168	3.0672	3.82364	6.21477	1.57684	1.08646	1.17377
Sspon.001A0016030	0.0109558	0	0	0	0	0	0	0	0	0	0	0	0	0.044999	0	0
Sspon.001A0016040	0.0191221	0.0644103	0	0	0.012739	0	0	0	0	0	0	0.0195018	0.0186167	0.0157742	0	0
Sspon.001A0016050	0.0254438	0.0190648	0.00847665	0	0	0	0.103965	0	0	0	0.00911078	0	0	0	0	0
Sspon.001A0016060	0	0.0538236	0	0	0	0	0	0	0	0	0.0753435	0	0	0	0.0372238	0
Sspon.001A0016070	0.048344	0.0538236	0	0	0	0	0	0	0	0	0.0753435	0.0352674	0	0	0	0
Sspon.001A0016080	5.70286	3.50214	0.931395	9.46668	2.25985	0	15.3632	0	10.9095	2.13914	9.25151	12.2715	12.8972	2.68194	3.41623	3.19312
Sspon.001A0016090	0.0429414	0	0.509567	0.297217	0.271827	0.164907	0	0.965188	0	0.277531	0	0.0437009	0	0.560199	1.19689	1.56889
Sspon.001A0016091	1.1595	0.885651	0.977891	0.82168	1.0928	0.932097	1.11848	0.603813	0.855783	0.982005	1.05141	0.858418	1.00336	1.23306	1.0163	1.02819
Sspon.001A0016120	0	0	0.0401403	0	0	0	0	0	0	0	0	0	0	0.17683	0	0.0547136
Sspon.001A0016130	0.965208	0.745528	18.2514	8.41584	3.76183	4.36152	1.88398	14.6516	6.19678	3.17467	0.723539	0.590903	0.299986	0.85337	1.15401	0.574943
Sspon.001A0016140	0	0	0	0	0	0	0	0	0	0	0	0	0	0	0	0
Sspon.001A0016150	5.80039	4.89705	39.4774	63.8126	54.4424	44.9176	13.0156	74.5568	67.9287	38.5281	4.37291	3.7612	1.26799	13.3988	11.7662	9.06479
Sspon.001A0016160	0	0	0	0	0	0	0	0	0	0	0	0	0	0	0	0
Sspon.001A0016170	0.572588	0.27281	0.834209	0.6696	0.657555	0	0	0	1.5872	2.09612	0.253659	0.157854	0.499517	0.915382	0.905519	1.51589
Sspon.001A0016171	2.672	3.27805	2.70629	1.11337	1.1629	3.75412	1.17583	3.52992	0.378758	1.80666	1.10316	1.87309	1.43654	4.21434	1.95648	2.5514
Sspon.001A0016190	33.6155	44.4915	1.54714	11.3806	16.6282	70.3406	47.562	0.299299	4.13654	3.97025	8.09728	12.3854	15.5232	3.23992	5.41162	2.53623
Sspon.001A0016200	1.78047	1.11604	0	0	0.46905	0.291076	0	0	0	0	0.695908	0.522149	0.569358	0.215088	0.0859294	0.088936
Sspon.001A0016210	0.572588	0.27281	1.43007	1.2555	1.09593	0	0	3.65	2.11626	6.49797	0.253659	0.157854	0.806911	2.96409	2.57725	2.05728
Sspon.001A0016220	0.197182	0.319156	0.60742	0.722042	0.767768	0.198321	0.143954	0.890035	0.739277	1.05684	0.413195	0.263614	0.228899	0.411797	0.451517	0.484957
Sspon.001A0016230	0.0635097	0.0355827	0.251886	0.59607	0.174726	0	0	0.133794	0.0893449	0.210977	0.0337476	0.032018	0	0.0260277	0.457562	0.34334
Sspon.001A0016240	0.888996	0.732265	2.44351	2.52253	1.49992	1.925	2.10018	8.67268	5.48038	1.62065	0.936884	1.72229	1.52443	1.14182	0.608251	1.69673
Sspon.001A0016250	5.46981	5.50313	9.12762	5.43194	5.35078	1.75996	2.90989	2.81174	3.21713	2.96209	8.48072	8.96067	7.52034	7.36996	6.80769	7.64673
Sspon.001A0016260	0.63189	0.654607	1.74245	1.18709	0.98049	0.235019	0.607663	1.12353	0.566283	0.617943	0.505504	0.715435	0.666994	1.84915	1.95999	1.63159
Sspon.001A0016270	1.99382	0.716668	2.37523	3.53268	3.66867	5.42764	5.94775	6.12714	3.72834	8.95552	0.595448	3.70047	2.69218	0.932308	5.94623	3.49702
Sspon.001A0016280	23.8988	22.3838	12.6593	23.9873	15.7496	5.86539	5.72063	7.18643	11.9374	8.77506	39.2461	38.5067	40.1147	27.7769	25.472	25.3432
Sspon.001A0016290	0.466612	0.823815	0.959522	0.730301	0.827456	0	0	0	0	0	0.170181	0.158832	0	0	0	0.108974
Sspon.001A0016300	0.0921704	0.409205	0	0	0.185368	0.86836	0	0	0	0.731576	0.094726	0.440723	0.258246	0	0	0
Sspon.001A0016310	0	0	0	0	0	0	0	0	0	0	0	0	0	0	0	0
Sspon.001A0016320	12.1134	12.1227	0.381807	4.61755	4.39337	5.2555	5.07439	0	2.13918	2.41035	10.7574	10.7341	8.58342	4.93869	3.75371	4.84169
Sspon.001A0016321	1.74189	6.71223	0	0	0	1.60256	1.75947	0	2.81386	2.69353	0.72335	1.32688	0.262687	0.448971	0.358636	0.373261
Sspon.001A0016330	0	0	0	0	0	0	0	0	0	0	0	0	0	0	0	0
Sspon.001A0016340	41.1792	42.1182	2.38712	13.4729	2.30589	15.3146	37.8717	2.44091	6.04646	4.50943	39.59	32.1741	31.6804	3.6512	4.15381	3.17537
Sspon.001A0016341	13.4641	11.9508	1.67321	1.5434	0.232912	21.089	18.3663	0	0	2.93131	16.5506	21.0399	21.5893	7.35459	3.37941	5.62353
Sspon.001A0016360	0	0	0	0	0	0	0	0	0	0	0	0	0	0	0	0
Sspon.001A0016370	0	0	0	0	0	0	0	0	0	0	0	0	0	0	0	0
Sspon.001A0016380	0	0	0	0	0	0	0	0	0	0	0	0	0	0	0	0
Sspon.001A0016390	0	0	0	0	0	0	0	0	0	0	0	0	0	0	0	0
Sspon.001A0016400	0	0	0	0	0	0	0	0	0	0	0	0	0	0	0	0
Sspon.001A0016410	0	0	0	0	0	0	0	0	0	0	0	0	0	0	0	0
Sspon.001A0016420	0.106154	0	9.59665	1.36334	0.106827	0	1.4306	13.0676	1.16795	0.439716	0.270601	0.919491	0.557267	5.36376	5.95926	4.58836
Sspon.001A0016430	0	0	0	0	0	0	0	0	0	0	0	0	0	0	0	0
Sspon.001A0016440	0	0	0	0	0	0	0	0	0	0	0	0	0	0	0	0
Sspon.001A0016450	3.42275	2.16075	4.67233	11.082	5.16958	0	5.54025	5.5639	1.77962	12.7512	3.70478	4.10159	4.71101	1.53118	5.50459	3.81431
Sspon.001A0016460	0	0	0	0	0	0	0	0	0	0	0	0	0	0	0	0
Sspon.001A0016470	0	0	0	0	0	0	0	0	0	0	0.0658213	0.0618075	0.0598379	0.203397	0	0.16815
Sspon.001A0016480	2.03313	1.58672	1.24297	2.21555	1.86967	1.35547	2.25467	1.34466	2.97461	2.89066	1.88962	1.78082	1.54816	2.76428	3.15914	3.00096
Sspon.001A0016490	0.607697	0.603769	0.970917	0.80048	0.965738	0.490007	0.160074	0.781669	0.454627	0.680316	0.538446	0.532005	0.640942	1.14228	0.718232	0.986053
Sspon.001A0016491	0	0	3.36494	0.0707525	0.191537	0.435394	0	0	0.103236	0.1222	0.146038	0.206429	0	1.38125	1.59921	0.558766
Sspon.001A0016500	0.193299	0.123852	0.274275	0.139995	0.0552312	0.215574	0	0	0	0	0	0	0.1516	0.362901	0.314157	0.486017
Sspon.001A0016510	0.355009	0.381228	1.94128	0.889516	0.763179	0.17658	0	0.0939947	0.18897	0.0495305	0.244626	0.298743	0.192832	0.924019	1.46672	1.03567
Sspon.001A0016511	27.5153	28.3152	15.1972	24.1379	17.767	38.9002	22.9505	3.66118	18.6998	12.1671	43.3566	49.1922	59.356	25.8706	24.4011	37.8465
Sspon.001A0016520	0.0930742	0.167119	0.333537	0.264007	0.174906	0	0	0	0	0.0482339	0.119328	0.13629	0.108535	0.527375	0.392025	0.348559
Sspon.001A0016530	0.0979172	0.269443	0.0926671	0.151927	0.295865	0	0	0	0	0	0.389951	0.357506	0.442523	0.226929	0	0.754708
Sspon.001A0016540	1.28949	2.34409	1.78997	2.77131	2.86097	0.593695	0	3.2086	3.37236	0.500065	0.98973	0.927932	1.2853	1.31108	0.698381	0.993969
Sspon.001A0016541	0	0	0	0	0	0	0	0	0	0	0	0	0	0	0	0
Sspon.001A0016550	0.330111	0.360696	0.393149	0.289733	0.359791	0.0689119	0.0803688	0.13064	0.0878737	0.172557	0.109738	0.116422	0.139497	0.270987	0.255819	0.258139
Sspon.001A0016560	3.45388	3.42994	10.5277	14.2799	18.1652	1.34956	2.75168	8.27908	17.9612	22.8	2.58668	2.85589	3.44138	9.16797	8.58098	9.00589
Sspon.001A0016570	0.0815369	0.137296	0.121846	0.06193	0.162977	0.156116	0	0.166081	0	0	0.109012	0	0.099155	0.0672184	0.080572	0.110726
Sspon.001A0016580	0.605004	1.50548	0.958108	0.767943	1.09236	0	0	0	1.48645	0	0.489715	0.403331	0.444923	0.786469	0.525112	1.00192
Sspon.001A0016590	4.25427	4.09269	15.8952	15.7182	30.5144	2.49214	7.04197	24.469	40.6037	59.1468	3.69924	3.4406	5.35558	11.8326	12.2599	12.704
Sspon.001A0016600	5.28946	8.22689	0.0974528	0.42824	0.601604	1.91143	6.17592	0	0.572227	0.415039	2.8673	4.01059	3.14778	0.994955	0.558707	0.75275
Sspon.001A0016601	0.329934	0.113473	1.447	2.22977	2.54695	1.60885	1.4544	1.58691	8.61808	7.31703	1.5756	2.41125	2.0557	4.80866	5.35071	3.09266
Sspon.001A0016602	3.52828	3.1564	2.10142	3.19842	4.41441	4.18795	1.01156	2.94959	6.92548	7.33482	7.64141	7.9326	5.14982	5.93611	4.87886	5.75668
Sspon.001A0016610	0	0	0	0	0	0	0	0	0	0	0	0	0	0	0	0
Sspon.001A0016620	0	0	0	0	0	0	0	0	0	0	0.249411	0	0	0	0	0
Sspon.001A0016630	0.127818	0.296887	0.350193	0.240677	0.351512	0	0.582052	0	0	0.250489	0.11672	0.22365	0.233164	0.494989	0.559923	0.652174
Sspon.001A0016640	0	0	0	0	0	0	0	0	0	0	0	0	0	0	0	0
Sspon.001A0016650	23.2088	20.4202	23.478	19.9521	16.3117	18.7887	17.4039	17.3329	17.7344	23.1984	17.719	16.0913	13.3207	10.6525	12.1671	12.1348
Sspon.001A0016660	0.726595	0.27016	1.74019	0.905452	0.364397	0	0	0	0	0	0.105544	0.23805	0.34543	1.5653	0.31268	0.242582
Sspon.001A0016670	0	0.0579713	0	0.211358	0.242745	0.433293	0.472908	2.79365	0.462331	0	0.109082	0.0514005	0	1.09486	1.16646	0.370979
Sspon.001A0016671	5.79011	5.97735	1.96017	6.28118	4.01874	5.02597	4.99506	1.11556	4.78701	6.59876	6.77334	4.82608	3.62153	2.24562	2.39572	2.07229
Sspon.001A0016690	0	0	0	0	0	0	0	0	0	0	0	0	0	0	0	0
Sspon.001A0016700	3.72409	5.25616	0.0677424	0.354289	0	0.609815	2.66604	0	0.216455	0.128415	1.49261	1.69201	2.834	0	0.37163	0.276999
Sspon.001A0016710	0	0	0	0	0	0	0	0	0	0	0	0	0	0	0	0
Sspon.001A0016720	0	0	21.2864	0.162992	0	0	0	31.2203	0	0	0.0142782	0	0	5.96103	4.77632	5.93705
Sspon.001A0016730	1.8049	1.76541	0.0620793	0.25404	0.156555	0.740312	1.21018	0.263384	0	0.623071	0.964876	1.27337	1.26583	2.25807	1.57884	1.88982
Sspon.001A0016740	0	0	0	0	0	0	0	0	0	0	0	0	0	0	0	0
Sspon.001A0016741	0.111033	0	0	0.0864167	0	0	0	0	0	0	0	0	0	0	0	0
Sspon.001A0016750	0	0	0.0283245	0	0	0	0	0.119041	0	0	0	0	0	0.0468424	0.149725	0.0386086
Sspon.001A0016760	18.4011	11.138	26.8441	26.9986	14.3602	32.6004	27.2323	39.4119	25.6588	11.5621	21.5002	20.8744	18.7121	17.2344	17.0406	31.3467
Sspon.001A0016770	6.49996	7.13037	8.6852	9.26003	4.60796	5.4189	3.43722	7.80436	5.62305	3.9693	7.54525	7.77721	5.17876	7.56104	7.59661	6.7262
Sspon.001A0016780	2.00623	1.85504	1.75928	1.91716	1.34526	0.474547	0.203182	0.361879	1.35003	0.156908	1.16551	1.13372	1.26304	1.01754	1.35937	1.36637
Sspon.001A0016790	0.269989	0.150414	0	0.1378	0.135488	0	0	0	0	0	1.12517	1.18692	1.02283	0.652078	0.868368	0.359523
Sspon.001A0016800	1.14353	1.02315	7.6644	3.21457	2.95325	0.835407	0.758578	7.78154	3.61749	2.98984	1.17089	1.22597	1.28568	4.62154	4.75751	4.42672
Sspon.001A0016810	1.25397	0.946274	1.54717	1.17245	1.93416	0.655774	0.469659	1.16571	0.656098	0.501881	1.10675	1.65989	1.56488	1.52463	2.35492	2.22272
Sspon.001A0016820	0	0	0	0	0	0	0	0	0	0	0	0	0	0	0	0
Sspon.001A0016830	0	0	0.241615	0	0	0	0	0	0	0	0	0.0676804	0	0	0	0
Sspon.001A0016840	0.519316	0.532821	0.793099	0.650941	0.626965	0.113836	0.129299	0.472905	0.419403	0.520524	0.233837	0.189956	0.340939	0.78966	0.785454	0.789285
Sspon.001A0016850	0.969962	0.984138	0.953193	1.178	1.18254	0.306026	0.111085	0.759554	0.818972	0.40772	0.941395	0.563849	0.77843	1.59957	1.50225	1.69316
Sspon.001A0016851	3.16005	3.29758	0.968109	0.918857	1.10636	1.60144	1.28287	0.571552	0.563363	0.500495	1.01075	0.76707	1.0892	1.72163	1.57401	1.79355
Sspon.001A0016852	2.65983	2.64356	0.190851	0.940883	1.33213	1.77453	1.19723	0	1.30105	2.13361	3.23987	2.71665	2.44626	0.823869	0.462238	0.82379
Sspon.001A0016870	1.72671	1.48861	0.21791	0.943214	1.51265	0.482493	0.525796	0	0.573295	1.11671	1.1843	1.75306	0.676876	0.636819	0.542351	0.269397
Sspon.001A0016880	2.67484	0	0	0	0	0	0	0	0	0	11.1662	1.55645	6.6476	3.01126	0.591068	2.46025
Sspon.001A0016890	0.532979	0.502448	0	0.157656	0.153373	0	0	0	0	0	0.100747	0.415102	0.13718	0.351872	0.374749	0.390172
Sspon.001A0016900	0.175917	0.175362	0.0507678	0.325306	0.159324	0	0	0	0.183039	0	0.322984	0.299366	0.374962	0.250073	1.24316	1.03715
Sspon.001A0016910	0	0	0	0	0	0	0	0	0	0	0	0	0	0	0	0
Sspon.001A0016920	0	0	0	0	0	0	0	0	0	0	0	0	0	0	0	0
Sspon.001A0016930	0.976683	1.34644	0.958146	0.351278	1.26741	0	0	0	0.346476	0	0.722277	0.849321	0.383054	0.929702	0.742863	1.15233
Sspon.001A0016940	0.173439	0.108018	0.750868	0.552114	0.428852	0.113223	0	1.50945	0.296017	0.190575	0.230772	0.209415	0.116601	0.253091	0.372883	0.691021
Sspon.001A0016950	0.513253	0.229337	0.656223	0.52249	0.205751	0	0	0.459601	0	0	1.07908	1.11885	0.441506	1.33298	0.665693	1.5137
Sspon.001A0016960	11.7231	10.2431	6.4326	6.23217	9.20567	4.06457	7.95213	4.54416	14.5599	10.3654	6.94762	6.916	5.18187	7.02011	6.715	7.31509
Sspon.001A0016961	0	0	0.406158	0.037699	0	0	0	0.162583	0	0	0	0	0	0.888521	0.651452	0.591375
Sspon.001A0016970	0.0128676	0	0.67973	0.052115	0.0128587	0.0491347	0	0.313527	0	0	0.055085	0	0.0626308	0.594372	1.11957	0.769202
Sspon.001A0016980	7.14614	8.59515	0.865389	16.4271	13.0841	3.8849	8.9387	0.392546	5.11182	23.2235	5.78148	4.867	3.16001	1.7008	1.4044	1.5183
Sspon.001A0016990	2.33988	2.18359	4.09955	5.39864	3.51733	1.13678	3.08756	2.34507	2.61357	3.23584	1.69303	1.02863	1.20638	2.04476	1.67242	1.99645
Sspon.001A0017000	0	0	0.58677	0.307931	0	0	0	0	0	0	0.312527	0.292323	0.142037	0	0.579102	0
Sspon.001A0017010	0	0	0	0	0	0	0	0	0	0	0	0	0	2.11801	3.50451	3.6792
Sspon.001A0017020	0	0	0	0	0	0	0	0	0	0	0	0	0	0	0	0
Sspon.001A0017030	0	0	0.146214	0	0	0	0	0	0	0	0	0	0	0	0.74816	0.195301
Sspon.001A0017040	0.769123	0.665625	0.553883	0.177457	0.804659	0	0	0	0	0	0.0741747	0.105446	0.292306	0.610313	0.182883	0.597692
Sspon.001A0017050	0	0	0	0	0	0	0	0	0	0	0	0	0	0	0	0
Sspon.001A0017060	0.121444	0.13602	0.0916323	0.105672	0	0	0.150485	0	0	0	0.0552224	0.0988651	0.03348	0.113592	0.0680764	0.163933
Sspon.001A0017061	7.92091	6.0373	0.87273	0.793195	2.07904	3.56758	2.47051	2.71409	0.437928	1.51559	6.41655	5.9323	5.02729	2.75737	2.02782	1.98362
Sspon.001A0017080	0	0	1.06293	0	0	0	0	0.976026	0	0	0	0	0	0.449329	0.438776	0.537924
Sspon.001A0017090	0	0	0	0	0.0792724	0	0	0	0	0	0.188513	0.0792809	0.114284	0.12929	0	0
Sspon.001A0017100	0.10883	0	0	0	0	0	0	0	0	0	0	0.107543	0	0	0	0
Sspon.001A0017110	0.0595797	0	4.24819	25.6209	13.8202	1.06324	0	0.848201	3.01706	1.87454	0.463914	0.242888	0.976	3.07336	2.95761	3.13813
Sspon.001A0017120	24.5706	22.6518	13.0688	19.1922	14.2532	5.86444	13.2188	3.07329	5.67604	8.03061	1.8025	1.30431	0.360409	1.19543	0.755985	0.849643
Sspon.001A0017130	8.54773	2.30676	2.91708	3.30109	7.11061	0	0	0.510329	0	0.983368	4.12948	12.9327	3.72208	5.28361	5.12744	4.16649
Sspon.001A0017131	1.60881	1.90775	4.04066	11.9563	6.60462	6.00241	3.72172	2.65519	21.959	20.6189	10.4486	6.41338	4.65115	5.31535	4.88645	4.55202
Sspon.001A0017150	1.03559	0.926814	4.13615	2.80103	3.05807	2.07345	0.936445	2.60546	2.2787	1.2292	2.38638	2.30898	1.52638	1.99476	2.49092	2.30645
Sspon.001A0017160	8.43318	10.2815	0.128437	0.374167	0.551118	6.84742	9.38247	0	0.454812	0.126307	13.7264	14.9594	10.6004	3.29617	2.11218	2.30185
Sspon.001A0017170	0	0	6.21589	0.539191	0	0	0	12.3893	2.82663	0.0542233	0.310392	0.219265	0.177451	22.2206	20.8816	18.9962
Sspon.001A0017171	13.5606	13.9518	5.92136	4.90038	7.09147	8.4888	8.25842	4.64618	5.50544	5.06867	9.63735	7.88968	8.8863	7.96834	7.58948	8.21768
Sspon.001A0017200	0.7403	0.985896	2.79798	1.91345	3.28299	0.343739	0.187449	2.20904	1.50941	1.3986	2.10058	2.35209	2.20137	2.74763	2.43437	2.94099
Sspon.001A0017210	0	0	0	0	0	0	0	0	0	0	0	0	0	0	1.34326	0
Sspon.001A0017220	0	0.0917337	5.80349	0.860929	0	0.165942	0.361932	11.015	3.30902	0	3.35167	2.97877	5.71465	3.15478	2.17348	2.84226
Sspon.001A0017230	0	0	16.826	7.04412	1.61891	0	0	11.6212	10.7192	1.09273	1.95173	0.898307	1.07299	8.03207	7.98608	6.52956
Sspon.001A0017231	0	0	0.0311511	0.129903	0	0	0	0	0	0	0.265904	0.187228	0.0906489	0.102714	0.205176	0.76427
Sspon.001A0017240	0	0	3.50679	0.277458	0.0497666	0.0964436	0	0.821887	0.894328	0	0.24959	0.451975	0.497486	1.58169	1.36425	1.8115
Sspon.001A0017241	0	0	0	0.344035	0	0	0	0	0.547023	0	0.0867458	0.0809186	0.157679	0.268352	0.214409	0.444474
Sspon.001A0017242	9.9225	8.58386	8.95207	8.97781	11.452	4.17139	6.0776	13.0165	6.03889	9.89595	6.9778	7.4156	8.12353	10.549	11.1036	10.6604
Sspon.001A0017270	0.0376984	0	1.02538	5.62847	4.66024	0.907353	0	0.970394	1.02348	0.254585	0	0.037809	0	1.3863	0.861584	1.44849
Sspon.001A0017280	3.00878	3.42198	7.55513	6.29703	10.0162	0.524858	1.02304	1.96325	0.668055	0	4.06105	4.81221	4.97898	6.59072	7.7531	8.72081
Sspon.001A0017290	17.0838	21.6018	4.83493	6.34596	6.32464	6.59843	8.83568	5.76949	5.69937	5.69791	9.57231	10.6361	9.93976	5.32889	6.17009	5.25595
Sspon.001A0017291	0.0400637	0.120065	0.400312	0.108067	0.0800291	0.200854	0	0.213246	0.0717123	0	0.0717031	0.232755	0.0913153	0.839722	1.07719	1.23685
Sspon.001A0017310	0.120594	0.153949	0.237175	0.219235	0.45755	0	0.47063	0	0.153374	0.302563	0.325916	0.418094	0.214016	0.53122	0.402129	0.496462
Sspon.001A0017320	5.04541	6.46467	5.90241	2.83266	1.7053	1.33364	3.5148	4.51535	1.67076	2.39639	1.7652	2.71781	1.91131	2.80409	2.31101	3.36217
Sspon.001A0017330	27.6169	24.4511	67.8439	238.057	147.592	37.0833	42.4926	105.68	313.431	438.025	55.074	62.2481	50.8941	87.3577	98.5423	93.8731
Sspon.001A0017340	1.89708	3.93785	0.297951	11.3587	12.4191	1.80896	1.98648	2.0113	1.26798	6.83368	11.4649	13.199	7.35512	10.5193	10.2118	10.2311
Sspon.001A0017350	5.12858	4.88492	5.5322	17.3894	7.2245	23.0296	24.6222	7.34263	2.91625	2.53584	2.34978	1.39531	0.427421	1.08711	1.01348	0.671956
Sspon.001A0017360	0	0.213362	0.120951	0.162738	0.392795	0	0	2.74671	0	0	0.125796	0.114111	0.114085	0	0	0.32595
Sspon.001A0017370	7.91857	4.50994	12.9734	12.3381	8.03195	3.62476	0.751512	7.85082	8.54356	9.30967	3.62717	4.55632	3.46803	8.77358	7.59607	8.40608
Sspon.001A0017380	1.05693	1.07056	1.42551	1.37875	1.03103	0.376247	0.151053	0.401443	0.321892	1.23329	2.20986	2.05495	1.88015	2.22488	2.47396	1.93627
Sspon.001A0017381	14.6225	22.3696	1.2437	5.30088	4.27769	22.6376	32.2245	3.91406	2.4755	1.78246	18.9886	13.2494	15.9871	2.14721	1.38537	1.95266
Sspon.001A0017390	6.69379	7.73159	10.3451	13.7537	10.7168	5.91572	8.19281	4.58083	13.3411	11.5794	8.32476	9.54084	10.4314	9.75454	14.4386	11.9759
Sspon.001A0017400	4.91744	4.89901	34.2703	20.9432	5.22497	5.48009	4.62418	14.7569	8.14477	1.67813	1.28717	1.15279	0.4458	1.32553	0.756531	1.25189
Sspon.001A0017401	1.75568	2.40214	1.84152	1.07774	1.17253	0.223812	0	0.238681	0.585166	0.251143	0.405901	0.772946	0.732781	1.76686	1.22805	1.42147
Sspon.001A0017410	0	0	0	0	0	0	0	0	0	0	0	0	0	0	0	0
Sspon.001A0017420	0	0	0	0	0	0	0	0	0	0	0	0	0	0	0	0
Sspon.001A0017430	0	0	0	0	0	0	0	0	0	0	0	0	0	0	0	0
Sspon.001A0017431	0	0	0	0	0	0	0	0	0	0	0	0	0	0	0	0
Sspon.001A0017432	2.10193	3.01838	1.97736	6.54827	4.14767	2.33182	2.88623	1.80578	1.94439	0.917414	0.611292	0.454112	0.418899	0.619718	0.949165	0.654154
Sspon.001A0017470	5.07325	4.36902	12.724	10.0306	6.90117	4.77676	2.03686	7.817	6.76347	10.0551	3.7094	3.46249	3.57739	8.55915	6.59821	6.62034
Sspon.001A0017480	0.209355	0.777283	1.11253	0.712628	0.560433	0.306991	2.3488	3.65273	0.435848	0.517173	0.629332	0.272158	0.330044	6.69672	8.87806	5.63227
Sspon.001A0017490	1.5069	0.677457	3.52437	2.26899	2.78519	0.95167	0	6.45227	3.34601	1.65396	0.857244	0.379457	0.584118	3.32588	4.50816	3.49921
Sspon.001A0017500	0.626502	0.298138	1.24209	0.366799	0	0	1.37332	6.83542	0.296082	1.05684	0.42989	0.514727	0.586015	7.31645	9.22401	5.70751
Sspon.001A0017510	0.0232635	0.0156762	2.31409	0.276095	0.0883252	0	0	1.27794	0.924455	0.427706	0.00747701	0	0.0674447	1.83811	1.28851	1.51114
Sspon.001A0017520	15.4165	15.786	7.73338	0.389685	0	1.58065	5.82066	5.93662	0.56244	0	0.504258	1.04687	0.825307	0.778489	0.124411	0.385644
Sspon.001A0017530	0.060355	0.112745	0.728577	0.397948	0.221365	0	0	0.0843643	0.225492	0.19964	0	0	0.0194623	0.132025	0.197811	0.231271
Sspon.001A0017540	0	0.0483084	1.04713	0.623458	0.129409	0	0	0.955391	0	0	0	0	0	0.423949	0.254077	0.0436933
Sspon.001A0017541	0.208369	0.0209528	1.62469	1.19332	0.419534	0.29639	0.154913	1.12194	0.482316	0.389052	0.059933	0.0285577	0.0363432	1.37543	0.951478	1.28904
Sspon.001A0017550	0.0381251	0	1.03052	0.529241	0.11449	0.306233	0.166945	1.47399	0.43631	0	0.201867	0.152889	0.110143	1.28747	1.37724	1.21623
Sspon.001A0017551	2.54108	3.65964	4.37282	5.46358	5.84261	2.45532	0.296961	1.55794	5.04844	0.257357	1.94644	4.19192	6.68162	1.37306	1.29449	4.19677
Sspon.001A0017552	11.7324	7.76062	14.9273	18.9696	13.7105	11.876	6.80131	10.6982	23.3855	20.1501	21.9457	20.528	21.9162	18.1816	16.484	15.4341
Sspon.001A0017553	1.89407	0.86444	4.23958	2.59429	3.34223	0.616362	0	3.92956	3.31298	1.10667	0.917534	0.604619	0.84453	5.84047	5.13688	5.26876
Sspon.001A0017554	0.936581	1.4102	0	0	0	0	0.213952	0	0	0	0.764974	1.71998	1.53067	0	0.099802	0.0686072
Sspon.001A0017570	0.0566637	0	0	0.0574607	0	0.221603	0	0	0	0	0	0	0.0548742	0	0	0
Sspon.001A0017580	10.1734	12.8426	34.2426	24.1518	22.338	6.8901	11.3799	40.3072	38.5854	35.6162	16.6226	18.6991	18.7177	40.3207	43.5428	39.4792
Sspon.001A0017590	0	0	0	0	0	0	0	0	0	0	0	0	0	0	0	0
Sspon.001A0017600	0	0.180452	0.206019	0	0	0	0	0	0	0	0	0	0	0	0	0
Sspon.001A0017610	0	0	0.282599	0	0	0	0	0	0	0	0	0	0	0	0	0
Sspon.001A0017620	0.50272	0.321685	0.995199	1.33687	1.18593	0	0	0.306425	0.204273	0.482606	0.710702	0.649289	0.7271	0.58741	0.500677	1.01739
Sspon.001A0017630	8.15186	5.23068	28.4105	7.24695	4.29593	3.43353	4.30106	6.59604	7.31847	8.86894	2.79026	3.42958	2.57131	5.51265	5.61986	5.20009
Sspon.001A0017640	2.18388	1.66046	3.67645	3.43755	2.86095	1.30976	0.83264	0.948192	2.25056	1.99387	2.04211	2.43362	2.11195	2.7469	2.27457	2.89518
Sspon.001A0017650	0.497219	0.400992	0.803966	0.346353	0.434922	0.17988	0.195928	0.574579	0.299437	0.302741	0.945733	0.607785	0.81491	1.0744	0.97098	0.916744
Sspon.001A0017660	0	0	0	0	0	0	0.37063	0	0	0	0	0	0	0.136583	0.218277	0.112707
Sspon.001A0017670	56.9434	35.2115	60.5463	19.3652	17.016	42.8213	41.3254	28.0916	16.2605	30.0636	3.30222	1.80836	0.633448	1.57227	2.57634	2.56081
Sspon.001A0017671	0	0	0	0	0	0	0	0	0	0	0	0	0	0	0	0
Sspon.001A0017680	0	0	0	0	0	0	0	0	0	0	0.0255538	0.0162056	0	0	0.0125937	0
Sspon.001A0017690	0	0	0	0	0	0	0	0	0	0	0.0186005	0.0176806	0	0	0.013752	0.0590894
Sspon.001A0017700	0.678373	0.377194	7.42435	1.84477	0.574608	1.03637	0.403048	3.85768	0.950958	0.373733	0.580786	0.685093	1.02511	11.4677	10.8077	10.6994
Sspon.001A0017710	0.429535	1.18905	0.206446	0	0.432281	0	0	0	0	0	1.313	1.01363	0.795266	0	1.62456	0.562294
Sspon.001A0017720	1.75194	1.45942	10.2563	4.9197	6.41359	0	0.890701	4.87391	1.00857	2.74218	1.9405	1.30357	1.64051	4.74747	2.19407	5.45573
Sspon.001A0017730	1.14426	1.09514	0.599057	0.490377	0.869655	0.167593	0	0	0.477404	0	0.40804	0.716644	0.609576	1.23696	0.754787	0.519622
Sspon.001A0017740	0	0.124778	0	0	0	0	0	0	0	0	0.0592654	0	0	0	0	0
Sspon.001A0017750	3.08229	2.9117	6.11987	6.0662	8.99596	1.22067	0.540357	2.26034	2.09576	3.70606	0.919256	1.28561	1.28011	2.1235	3.37843	3.17532
Sspon.001A0017760	0	0	0.563514	0	0	0	0	0.114177	0	0	0	0	0	0.18039	0.0720742	0.0371669
Sspon.001A0017770	7.50754	5.11178	19.1108	14.6622	21.4012	2.73145	0.110389	13.3573	10.5101	6.58681	2.67598	2.07453	3.76982	8.49869	8.31666	8.92203
Sspon.001A0017780	4.59739	2.90242	15.9949	11.692	3.29418	16.6739	10.3076	12.1757	11.1103	14.82	0.749756	0.500441	0.447834	0.578558	0.824897	0.365083
Sspon.001A0017790	5.35551	3.87509	17.2174	10.3984	2.80667	18.1692	16.9538	16.2242	11.9742	20.0212	0.67625	0.556046	0.187155	0.328984	0.416981	0.486777
Sspon.001A0017800	3.53424	3.00172	6.83956	5.58941	10.0519	1.89048	0.147506	3.69036	2.27054	1.63006	0.823101	1.49882	1.6752	3.99397	2.2533	2.64084
Sspon.001A0017810	0	0	0	0	0	0	0	0	0	0	0	0	0	0.434719	0.694694	0.539285
Sspon.001A0017811	2.79858	2.87497	4.60865	5.64409	5.30464	3.72016	5.4359	4.61322	5.16601	5.54013	4.11543	4.14272	4.51024	5.73456	4.92724	5.39136
Sspon.001A0017850	0.103694	0.435232	0.653504	0.421355	0.544974	0	0	0.167433	0.334429	0.395196	0.288125	0.415551	0.349348	0.190544	0.236845	0.34932
[truncated: 63,536 more rows]
