# Supplementary material for: Genome-wide identification and expression analysis of AP2/ERF transcription factors in sugarcane (Saccharum spontaneum L.)
Source: BMC Genomics. 2020 Oct 2;21:685. doi: 10.1186/s12864-020-07076-x (PMC7531145; doi:10.1186/s12864-020-07076-x)
Supplement: Supplementary file 15 — Additional file 15. Sequences of the primers used in this study. [file 12864_2020_7076_MOESM15_ESM.xls]

## Sheet: Sheet1
Additional file 12 Sequences of the primers used in this study
Primer name	Primer Sequence
QSsAP2-21-F	AGCTGCCAGGGCTTATGATG
QSsAP2-21-R	TTGTCACTCCTCTGTAAATAGAAGCTC
QSsAP2-25-F	TTGACACAGCTCATGCGGC
QSsAP2-25-R	CACGCCTCTGTACTTGGAGC
QSsAP2-9-F	ACCTCTACCTGGGGACTTTCG
QSsAP2-9-R	ATGTCGAAGTTGGTGACCGC
QSsDREB25-F	AGGCGGCAAAGGCGATGTATG
QSsDREB25-R	CCGACGTGCAGCCAGAGTTG
QSsERF52-F	GGCTCCTCGTCGTCGGTTCTC
QSsERF52-R	GGTCCGGCACGTTCAGATCG
QSsRAV11-F	GGACTTGCTCACGACGACACC
QSsRAV11-R	ACTGGAGTAGACGAGGCGATGG
QSsRAV1-F	CTCCGCAAGCACACCTACTTCG
QSsRAV1-R	GAGGGAGGAATGGTTGCTGTTGG
QSsRAV4-F	CCAAGCAGCACGCCGAGAAG
QSsRAV4-R	AGTACCGGAACCGCCACACC
QSsSoloist1-F	GGCGTCGACTATTGGGTCTT
QSsSoloist1-R	TGGATGCACACTGAATGGCT
QSsSoloist2-F	TGCGCACTCCAATGTGAAGC
QSsSoloist2-R	TGGATAGTACTGGGTTTTCTCTTCCT
QSsSoloist3-F	TTGAGGCGGCGTCGACTATT
QSsSoloist3-R	CAAGGGCAGTGGATGCACAC
QSsSoloist4-F	GGGACACAGGATGAAGCAGC
QSsSoloist4-R	CCTCCCAGGTGTACTTCCGT
Q25S-F	ATAACCGCATCAGGTCTCCAAG
Q25S-R	CCTCAGAGCCAATCCTTTTCC
